# Supplementary material for: Crystal structure and Hirshfeld surface analysis of 2-amino-5-{(1E)-1-[(carbamo­thioyl­amino)­imino]eth­yl}-4-methyl-1,3-thia­zol-3-ium chloride monohydrate
Source: Acta Crystallogr E Crystallogr Commun. 2023 Aug 17;79(Pt 9):808–12. doi: 10.1107/S2056989023007090 (PMC10483551; doi:10.1107/S2056989023007090)
Supplement: Supplementary file 1 [file e-79-00808-sup1.cif]

##############################################################################
#                                                                            #
# This CIF contains the data in a paper accepted for publication in          #
# Acta Crystallographica Section E. It conforms to the requirements of       #
# Notes for Authors for Acta Crystallographica Section E, and has been       #
# peer reviewed under the auspices of the IUCr Commission on Journals.       #
#                                                                            #
# Full details of the Crystallographic Information File format               #
# are given in the paper "The Crystallographic Information File (CIF):       #
# a New Standard Archive File for Crystallography" by S. R. Hall, F. H.      #
# Allen and I. D. Brown [Acta Cryst. (1991), A47, 655-685].                  #
#                                                                            #
# The current version of the core CIF dictionary is obtainable from          #
# ftp://ftp.iucr.org/pub/cif_core.dic.                                       #
#                                                                            #
# Software is freely available for graphical display of the structure(s)     #
# in this CIF. For information consult the CIF software page                 #
# http://www.iucr.org/resources/cif/software.                                #
#                                                                            #
# This file may be used for bona fide research purposes within the           #
# scientific community so long as proper attribution is given to the journal # 
# article from which it was obtained.                                        #
#                                                                            #
##############################################################################
data_I
_audit_creation_method     'SHELXL-2018/3'
_journal_date_recd_electronic     2023-08-02
_journal_date_accepted     2023-08-11
_journal_name_full     'Acta Crystallographica, Section E'
_journal_year     2023
_journal_volume     79
_journal_issue      9
_journal_page_first     808
_journal_page_last     812
_journal_paper_category     GO
_journal_paper_doi     10.1107/S2056989023007090
_journal_coeditor_code     WM5691
_publ_contact_author_name     'Ajaya Bhattarai'
_publ_contact_author_address
;
Department of Chemistry,
M.M.A.M.C (Tribhuvan University) Biratnagar,
Nepal
;
_publ_contact_author_email     'ajaya.bhattarai@mmamc.tu.edu.np'
_publ_contact_author_fax     ?
_publ_contact_author_phone     ?
_publ_section_title
;\
Crystal structure and Hirshfeld surface analysis of
2-amino-5-{(1<i>E</i>)-1-[(carbamothioylamino)imino]ethyl}-4-methyl-1,3-\
thiazol-3-ium chloride monohydrate
;
loop_
    _publ_author_name
    _publ_author_address
    'Elnur Z. Huseynov'
;
Department of Chemistry,
Baku State University,
Z. Khalilov str. 23, Az, 1148 Baku,
Azerbaijan
;
    'Akkurt, Mehmet'
;
Department of Physics,
Faculty of Sciences,
Erciyes University,
38039 Kayseri,
Turkey
;
    'Ivan Brito'
;
Departamento de Qu\'imica,
Facultad de Ciencias B\'asicas,
Universidad de Antofagasta,
Avenida Angamos 601, Casilla 170,
Antofagasta 1240000,
Chile
;
    'Ajaya Bhattarai'
;
Department of Chemistry,
M.M.A.M.C (Tribhuvan University) Biratnagar,
Nepal
;
    'Farid N. Naghiyev'
;
Department of Chemistry,
Baku State University,
Z. Khalilov str. 23, Az, 1148 Baku,
Azerbaijan
;
    'Khammed A. Asadov'
;
Department of Chemistry,
Baku State University,
Z. Khalilov str. 23, Az, 1148 Baku,
Azerbaijan
;
    'Abel M. Maharramova'
;
Department of Chemistry,
Baku State University,
Z. Khalilov str. 23, Az, 1148 Baku,
Azerbaijan
;
_publ_section_synopsis
;\
In the crystal, the
2-amino-5-{(1<i>E</i>)-1-[(carbamothioylamino)imino]ethyl}-4-methyl-1,3-\
thiazol-3-ium cations are linked by O---H...Cl, N---H...Cl, N---H...O,
N---H...S and C---H...S hydrogen bonds, forming a tri-periodic network.
;
_chemical_name_systematic
;\
2-Amino-5-{(1<i>E</i>)-1-[(carbamothioylamino)imino]ethyl}-\
4-methyl-1,3-thiazol-3-ium chloride monohydrate
;
_chemical_name_common     ?
_chemical_formula_moiety     'C7 H12 N5 S2 +, Cl -, H2 O'
_chemical_formula_sum     'C7 H14 Cl N5 O S2'
_chemical_formula_iupac     'C7 H12 N5 S2 +, Cl -, H2 O'
_chemical_formula_weight     283.80
_chemical_melting_point     ?
_space_group_crystal_system     triclinic
_space_group_name_H-M_alt     'P -1'
_space_group_name_Hall     '-P 1'
loop_
    _space_group_symop_operation_xyz
    'x, y, z'
    '-x, -y, -z'
_cell_length_a     6.3279(4)
_cell_length_b     7.7816(6)
_cell_length_c     14.1342(10)
_cell_angle_alpha     77.191(3)
_cell_angle_beta     83.660(3)
_cell_angle_gamma     67.860(2)
_cell_volume     628.35(8)
_cell_formula_units_Z     2
_cell_measurement_reflns_used     9921
_cell_measurement_theta_min     2.957
_cell_measurement_theta_max     36.298
_cell_measurement_temperature     293(2)
_exptl_crystal_description     prism
_exptl_crystal_colour     colourless
_exptl_crystal_size_max     0.040
_exptl_crystal_size_mid     0.030
_exptl_crystal_size_min     0.030
_exptl_crystal_density_diffrn     1.500
_exptl_crystal_density_meas     ?
_exptl_crystal_density_method     ?
_exptl_crystal_F_000     296
_exptl_absorpt_coefficient_mu     0.624
_exptl_absorpt_correction_type     multi-scan
_exptl_absorpt_process_details
;
(SADABS; Krause <i>et al.</i>,  2015).
;
_exptl_absorpt_correction_T_min     0.5703
_exptl_absorpt_correction_T_max     0.7471
_diffrn_ambient_temperature     293(2)
_diffrn_source     ?
_diffrn_radiation_type     MoK\a
_diffrn_radiation_wavelength     0.71073
_diffrn_measurement_device_type     'Bruker APEXII CCD'
_diffrn_measurement_method     '\f and \w scans'
_diffrn_detector_area_resol_mean     ?
_diffrn_reflns_number     34019
_diffrn_reflns_av_R_equivalents     0.0532
_diffrn_reflns_av_unetI/netI     0.0406
_diffrn_reflns_theta_min     2.957
_diffrn_reflns_theta_max     36.298
_diffrn_reflns_theta_full     25.242
_diffrn_measured_fraction_theta_max     0.993
_diffrn_measured_fraction_theta_full     0.989
_diffrn_reflns_limit_h_min     -10
_diffrn_reflns_limit_h_max     10
_diffrn_reflns_limit_k_min     -12
_diffrn_reflns_limit_k_max     12
_diffrn_reflns_limit_l_min     -23
_diffrn_reflns_limit_l_max     21
_refine_special_details     ?
_reflns_number_total     6058
_reflns_number_gt     4589
_reflns_threshold_expression     'I > 2\s(I)'
_refine_ls_structure_factor_coef     Fsqd
_refine_ls_matrix_type     full
_refine_ls_R_factor_all     0.0524
_refine_ls_R_factor_gt     0.0357
_refine_ls_wR_factor_gt     0.1016
_refine_ls_wR_factor_ref     0.1146
_refine_ls_goodness_of_fit_ref     1.046
_refine_ls_restrained_S_all     1.046
_refine_ls_number_reflns     6058
_refine_ls_number_parameters     171
_refine_ls_number_restraints     0
_refine_ls_hydrogen_treatment     mixed
_refine_ls_weighting_scheme     calc
_refine_ls_weighting_details
              'w=1/[\s^2^(Fo^2^)+(0.0567P)^2^+0.0995P] where P=(Fo^2^+2Fc^2^)/3'
_atom_sites_solution_hydrogens     mixed
_atom_sites_solution_primary     ?
_atom_sites_solution_secondary     ?
_refine_ls_shift/su_max     0.001
_refine_ls_shift/su_mean     0.000
_refine_diff_density_max     0.498
_refine_diff_density_min     -0.289
_refine_ls_extinction_method     none
_refine_ls_extinction_coef     .
loop_
    _atom_type_symbol
    _atom_type_description
    _atom_type_scat_dispersion_real
    _atom_type_scat_dispersion_imag
    _atom_type_scat_source
    'C' 'C' 0.0033 0.0016
                         'International Tables Vol C Tables 4.2.6.8 and 6.1.1.4'
    'H' 'H' 0.0000 0.0000
                         'International Tables Vol C Tables 4.2.6.8 and 6.1.1.4'
    'Cl' 'Cl' 0.1484 0.1585
                         'International Tables Vol C Tables 4.2.6.8 and 6.1.1.4'
    'N' 'N' 0.0061 0.0033
                         'International Tables Vol C Tables 4.2.6.8 and 6.1.1.4'
    'O' 'O' 0.0106 0.0060
                         'International Tables Vol C Tables 4.2.6.8 and 6.1.1.4'
    'S' 'S' 0.1246 0.1234
                         'International Tables Vol C Tables 4.2.6.8 and 6.1.1.4'
_computing_data_collection
;
APEX2 (Bruker, 2016)
;
_computing_cell_refinement
;
SAINT (Bruker, 2016)
;
_computing_data_reduction
;
SAINT (Bruker, 2016)
;
_computing_structure_solution
;
<i>SHELXT</i> (Sheldrick, 2015a)
;
_computing_structure_refinement
;
SHELXL (Sheldrick, 2015b)
;
_computing_molecular_graphics
;
ORTEP-3 for Windows (Farrugia, 2012)
;
_computing_publication_material
;
PLATON (Spek, 2020)
;
loop_
    _atom_site_type_symbol
    _atom_site_label
    _atom_site_fract_x
    _atom_site_fract_y
    _atom_site_fract_z
    _atom_site_U_iso_or_equiv
    _atom_site_adp_type
    _atom_site_calc_flag
    _atom_site_occupancy
    _atom_site_disorder_assembly
    _atom_site_disorder_group
    C C1 1.00052(18) 0.66580(16) 0.37114(8) 0.0336(2) Uani d 1 . .
    C C2 1.00425(17) 0.58328(15) 0.22387(8) 0.03023(18) Uani d 1 . .
    C C3 0.78120(16) 0.69558(14) 0.23070(7) 0.02811(17) Uani d 1 . .
    C C4 1.1391(2) 0.4821(2) 0.14588(10) 0.0429(3) Uani d 1 . .
    H H4A 1.053893 0.420248 0.123677 0.064 Uiso calc 1 . .
    H H4B 1.281001 0.389685 0.171192 0.064 Uiso calc 1 . .
    H H4C 1.169126 0.571545 0.092670 0.064 Uiso calc 1 . .
    C C5 0.59592(16) 0.76248(15) 0.16319(7) 0.02893(17) Uani d 1 . .
    C C6 0.6438(2) 0.7189(2) 0.06335(10) 0.0474(3) Uani d 1 . .
    H H6A 0.648883 0.593175 0.065682 0.071 Uiso calc 1 . .
    H H6B 0.788013 0.727617 0.039126 0.071 Uiso calc 1 . .
    H H6C 0.525339 0.807944 0.021177 0.071 Uiso calc 1 . .
    C C7 0.01732(16) 1.05991(15) 0.17123(7) 0.02918(17) Uani d 1 . .
    N N1 1.0867(2) 0.6736(2) 0.45014(10) 0.0471(3) Uani d 1 . .
    H H11 1.215(4) 0.611(3) 0.4604(14) 0.057 Uiso d 1 . .
    H H12 0.992(4) 0.756(3) 0.4827(15) 0.057 Uiso d 1 . .
    N N2 1.12182(15) 0.56820(14) 0.30449(7) 0.03419(18) Uani d 1 . .
    H H2 1.261(3) 0.496(2) 0.3136(12) 0.041 Uiso d 1 . .
    N N3 0.40159(14) 0.86322(14) 0.19705(7) 0.03073(16) Uani d 1 . .
    N N4 0.21575(15) 0.94127(14) 0.13782(7) 0.03273(18) Uani d 1 . .
    H H41 0.214(3) 0.927(2) 0.0734(12) 0.039 Uiso d 1 . .
    N N5 0.01285(18) 1.09259(17) 0.25930(8) 0.0395(2) Uani d 1 . .
    H H51 -0.101(3) 1.160(3) 0.2836(13) 0.047 Uiso d 1 . .
    H H52 0.117(3) 1.046(3) 0.2953(13) 0.047 Uiso d 1 . .
    S S1 0.71982(4) 0.78020(4) 0.33975(2) 0.03514(7) Uani d 1 . .
    S S2 -0.21036(5) 1.16255(5) 0.09918(2) 0.03939(8) Uani d 1 . .
    Cl Cl1 0.57747(5) 0.30475(5) 0.39936(2) 0.04264(8) Uani d 1 . .
    O OW1 0.23501(19) 0.07771(18) 0.43851(9) 0.0517(3) Uani d 1 . .
    H HW1 0.288(4) -0.009(4) 0.4806(19) 0.078 Uiso d 1 . .
    H HW2 0.308(4) 0.131(4) 0.4302(19) 0.078 Uiso d 1 . .
loop_
    _atom_site_aniso_label
    _atom_site_aniso_U_11
    _atom_site_aniso_U_22
    _atom_site_aniso_U_33
    _atom_site_aniso_U_12
    _atom_site_aniso_U_13
    _atom_site_aniso_U_23
    C1 0.0290(4) 0.0352(5) 0.0351(5) -0.0092(4) -0.0118(4) -0.0030(4)
    C2 0.0241(4) 0.0307(4) 0.0325(4) -0.0064(3) -0.0040(3) -0.0042(3)
    C3 0.0230(4) 0.0313(4) 0.0283(4) -0.0065(3) -0.0052(3) -0.0062(3)
    C4 0.0341(5) 0.0456(6) 0.0429(6) -0.0052(5) 0.0031(4) -0.0152(5)
    C5 0.0240(4) 0.0324(4) 0.0296(4) -0.0081(3) -0.0065(3) -0.0057(3)
    C6 0.0341(5) 0.0638(8) 0.0390(6) -0.0028(5) -0.0082(4) -0.0231(6)
    C7 0.0230(4) 0.0327(4) 0.0301(4) -0.0080(3) -0.0063(3) -0.0037(3)
    N1 0.0405(5) 0.0552(7) 0.0440(6) -0.0094(5) -0.0204(4) -0.0116(5)
    N2 0.0236(3) 0.0361(4) 0.0378(4) -0.0047(3) -0.0092(3) -0.0043(3)
    N3 0.0225(3) 0.0370(4) 0.0303(4) -0.0071(3) -0.0071(3) -0.0054(3)
    N4 0.0236(3) 0.0403(5) 0.0309(4) -0.0050(3) -0.0076(3) -0.0086(3)
    N5 0.0290(4) 0.0525(6) 0.0316(4) -0.0055(4) -0.0053(3) -0.0121(4)
    S1 0.02593(11) 0.04268(15) 0.03359(13) -0.00389(10) -0.00727(9) -0.01324(11)
    S2 0.02756(12) 0.04546(16) 0.03856(14) -0.00214(10) -0.01341(10)
                                                                    -0.00894(12)
    Cl1 0.02891(12) 0.04757(16) 0.04456(16) -0.00184(10) -0.01143(10)
                                                                    -0.01183(12)
    OW1 0.0426(5) 0.0549(6) 0.0542(6) -0.0121(4) -0.0169(4) -0.0060(5)
_geom_special_details
;
 All esds (except the esd in the dihedral angle between two l.s. planes)
 are estimated using the full covariance matrix.  The cell esds are taken
 into account individually in the estimation of esds in distances, angles
 and torsion angles; correlations between esds in cell parameters are only
 used when they are defined by crystal symmetry.  An approximate (isotropic)
 treatment of cell esds is used for estimating esds involving l.s. planes.
;
loop_
    _geom_bond_atom_site_label_1
    _geom_bond_atom_site_label_2
    _geom_bond_site_symmetry_2
    _geom_bond_distance
    _geom_bond_publ_flag
    C1 N1 . 1.3181(16) ?
    C1 N2 . 1.3309(16) ?
    C1 S1 . 1.7180(11) ?
    C2 C3 . 1.3575(13) ?
    C2 N2 . 1.3885(14) ?
    C2 C4 . 1.4945(16) ?
    C3 C5 . 1.4570(14) ?
    C3 S1 . 1.7565(10) ?
    C4 H4A . 0.9600 ?
    C4 H4B . 0.9600 ?
    C4 H4C . 0.9600 ?
    C5 N3 . 1.2906(13) ?
    C5 C6 . 1.4961(16) ?
    C6 H6A . 0.9600 ?
    C6 H6B . 0.9600 ?
    C6 H6C . 0.9600 ?
    C7 N5 . 1.3198(15) ?
    C7 N4 . 1.3567(14) ?
    C7 S2 . 1.6872(10) ?
    N1 H11 . 0.79(2) ?
    N1 H12 . 0.87(2) ?
    N2 H2 . 0.854(18) ?
    N3 N4 . 1.3806(12) ?
    N4 H41 . 0.943(17) ?
    N5 H51 . 0.81(2) ?
    N5 H52 . 0.80(2) ?
    OW1 HW1 . 0.78(3) ?
    OW1 HW2 . 0.71(3) ?
loop_
    _geom_angle_atom_site_label_1
    _geom_angle_atom_site_label_2
    _geom_angle_atom_site_label_3
    _geom_angle_site_symmetry_1
    _geom_angle_site_symmetry_3
    _geom_angle
    _geom_angle_publ_flag
    N1 C1 N2 . . 124.00(11) ?
    N1 C1 S1 . . 124.99(10) ?
    N2 C1 S1 . . 111.01(8) ?
    C3 C2 N2 . . 111.36(9) ?
    C3 C2 C4 . . 131.66(10) ?
    N2 C2 C4 . . 116.95(9) ?
    C2 C3 C5 . . 131.75(10) ?
    C2 C3 S1 . . 111.21(8) ?
    C5 C3 S1 . . 116.95(7) ?
    C2 C4 H4A . . 109.5 ?
    C2 C4 H4B . . 109.5 ?
    H4A C4 H4B . . 109.5 ?
    C2 C4 H4C . . 109.5 ?
    H4A C4 H4C . . 109.5 ?
    H4B C4 H4C . . 109.5 ?
    N3 C5 C3 . . 113.92(9) ?
    N3 C5 C6 . . 126.22(10) ?
    C3 C5 C6 . . 119.81(9) ?
    C5 C6 H6A . . 109.5 ?
    C5 C6 H6B . . 109.5 ?
    H6A C6 H6B . . 109.5 ?
    C5 C6 H6C . . 109.5 ?
    H6A C6 H6C . . 109.5 ?
    H6B C6 H6C . . 109.5 ?
    N5 C7 N4 . . 117.81(9) ?
    N5 C7 S2 . . 122.67(8) ?
    N4 C7 S2 . . 119.51(8) ?
    C1 N1 H11 . . 118.0(15) ?
    C1 N1 H12 . . 113.9(14) ?
    H11 N1 H12 . . 127.9(19) ?
    C1 N2 C2 . . 115.94(9) ?
    C1 N2 H2 . . 120.9(11) ?
    C2 N2 H2 . . 123.1(11) ?
    C5 N3 N4 . . 118.97(9) ?
    C7 N4 N3 . . 118.45(9) ?
    C7 N4 H41 . . 115.1(10) ?
    N3 N4 H41 . . 126.3(10) ?
    C7 N5 H51 . . 122.4(14) ?
    C7 N5 H52 . . 125.2(13) ?
    H51 N5 H52 . . 112.4(18) ?
    C1 S1 C3 . . 90.43(5) ?
    HW1 OW1 HW2 . . 106(3) ?
loop_
    _geom_torsion_atom_site_label_1
    _geom_torsion_atom_site_label_2
    _geom_torsion_atom_site_label_3
    _geom_torsion_atom_site_label_4
    _geom_torsion_site_symmetry_1
    _geom_torsion_site_symmetry_2
    _geom_torsion_site_symmetry_3
    _geom_torsion_site_symmetry_4
    _geom_torsion
    _geom_torsion_publ_flag
    N2 C2 C3 C5 . . . . 175.76(11) ?
    C4 C2 C3 C5 . . . . -2.4(2) ?
    N2 C2 C3 S1 . . . . -0.57(12) ?
    C4 C2 C3 S1 . . . . -178.69(11) ?
    C2 C3 C5 N3 . . . . 177.59(11) ?
    S1 C3 C5 N3 . . . . -6.25(13) ?
    C2 C3 C5 C6 . . . . -4.92(19) ?
    S1 C3 C5 C6 . . . . 171.25(10) ?
    N1 C1 N2 C2 . . . . -177.21(12) ?
    S1 C1 N2 C2 . . . . 2.34(13) ?
    C3 C2 N2 C1 . . . . -1.15(14) ?
    C4 C2 N2 C1 . . . . 177.27(11) ?
    C3 C5 N3 N4 . . . . 177.15(9) ?
    C6 C5 N3 N4 . . . . -0.16(18) ?
    N5 C7 N4 N3 . . . . -0.63(16) ?
    S2 C7 N4 N3 . . . . 178.17(8) ?
    C5 N3 N4 C7 . . . . -174.48(10) ?
    N1 C1 S1 C3 . . . . 177.38(12) ?
    N2 C1 S1 C3 . . . . -2.17(9) ?
    C2 C3 S1 C1 . . . . 1.55(9) ?
    C5 C3 S1 C1 . . . . -175.38(9) ?
loop_
    _geom_hbond_atom_site_label_D
    _geom_hbond_atom_site_label_H
    _geom_hbond_atom_site_label_A
    _geom_hbond_site_symmetry_A
    _geom_hbond_distance_DH
    _geom_hbond_distance_HA
    _geom_hbond_distance_DA
    _geom_hbond_angle_DHA
    _geom_hbond_publ_flag
    OW1 HW1 Cl1 2_656 0.79(3) 2.45(3) 3.2298(13) 171(3) yes
    N2 H2 Cl1 1_655 0.853(18) 2.277(18) 3.0812(11) 157.2(15) yes
    OW1 HW2 Cl1 . 0.71(3) 2.50(3) 3.2111(14) 178(3) yes
    N1 H11 Cl1 2_766 0.78(3) 2.81(2) 3.2398(15) 117.0(18) yes
    N1 H12 OW1 2_666 0.87(2) 1.97(2) 2.8354(19) 174(2) yes
    N4 H41 S2 2_575 0.943(16) 2.686(16) 3.6223(11) 172.0(14) yes
    N5 H51 Cl1 1_465 0.81(2) 2.54(2) 3.3243(13) 164.9(18) yes
    N5 H52 OW1 1_565 0.80(2) 2.326(19) 2.9899(17) 141.2(19) yes
    N5 H52 N3 . 0.80(2) 2.36(2) 2.6306(16) 100.6(15) no
    C6 H6C N4 . 0.96 2.48 2.8433(18) 102.00 no
    C6 H6C S2 2_575 0.96 2.67 3.4923(15) 143.00 yes
_shelx_space_group_comment
;
The symmetry employed for this shelxl refinement is uniquely defined
by the following loop, which should always be used as a source of
symmetry information in preference to the above space-group names.
They are only intended as comments.
;
_shelx_estimated_absorpt_T_min     0.975
_shelx_estimated_absorpt_T_max     0.982
_shelx_hkl_file
;
  -1   0   0 1354.46   67.89
   1   0   0 1382.76   67.89
  -2   0   0  655.23   35.70
   2   0   0  673.23   35.80
  -3   0   0   69.39    3.80
  -3   0   0   77.39    8.60
  -3   0   0   71.49    3.50
  -3   0   0   68.49    3.70
  -3   0   0   61.69    3.90
  -3   0   0   69.09    4.10
   3   0   0   87.69    9.00
   3   0   0   68.39    3.90
   3   0   0   68.09    3.50
   3   0   0   69.79    3.80
   3   0   0   63.09    3.80
   3   0   0   70.99    3.40
   3   0   0   71.89    3.80
  -4   0   0  608.74   29.70
  -4   0   0  610.94   36.40
   4   0   0  586.14   29.70
   4   0   0  558.94   29.60
   4   0   0  639.24   37.20
   4   0   0  629.74   29.70
  -5   0   0 1264.67   69.89
   5   0   0 1226.68   60.59
   5   0   0 1238.58   69.99
  -6   0   0  242.78   12.70
  -6   0   0  256.47   13.90
  -6   0   0  270.27   24.80
   6   0   0  258.97   13.20
   6   0   0  262.77   25.30
   6   0   0  252.07   13.20
   6   0   0  243.38   13.10
  -7   0   0  138.49    8.90
  -7   0   0  157.48   22.20
  -7   0   0  129.39    7.20
   7   0   0  127.59    7.80
   7   0   0  141.69    8.00
   7   0   0  137.89    7.90
  -8   0   0   17.70    5.10
   8   0   0   11.90    2.30
   8   0   0   10.70    2.30
  -9   0   0   46.50    5.50
   9   0   0   41.90    4.30
   9   0   0   37.60    4.10
   9  -1   0   25.60    3.20
   9  -1   0   23.80    4.00
   9  -1   0   27.50    3.50
  -9   1   0   28.40    4.50
   8  -1   0   17.10    2.70
   8  -1   0   18.30    2.70
  -8   1   0   22.60    3.90
   7  -1   0   57.49    4.60
   7  -1   0   63.39    4.50
  -7   1   0   51.29    5.50
   6  -1   0  151.88    8.00
   6  -1   0  133.79    7.70
   6  -1   0  124.39    7.70
   6  -1   0  156.18   22.10
  -6   1   0  174.88   23.20
  -6   1   0  129.69    8.50
   5  -1   0   96.09    5.50
   5  -1   0   91.79    5.40
   5  -1   0   97.19    5.40
   5  -1   0   79.39   14.10
  -5   1   0   84.69    5.10
  -5   1   0   86.49    6.10
  -5   1   0  116.59   16.80
   4  -1   0 3550.04  179.28
  -4   1   0 3480.65  178.78
   3  -1   0 1206.88   63.59
  -3   1   0 1118.89   62.89
   2  -1   0 2623.14  126.09
  -2   1   0 2371.86  125.49
   1  -1   0    6.30    0.70
   1  -1   0    6.30    0.60
   1  -1   0    4.80    0.70
   1  -1   0    3.00    2.20
   1  -1   0    6.80    0.70
   1  -1   0    6.70    0.80
   1  -1   0    7.00    0.70
  -1   1   0    4.20    0.70
  -1   1   0    6.10    0.70
  -1   1   0    4.50    0.60
  -1   1   0    7.10    0.60
  -1   1   0    3.90    2.30
  -1   1   0    4.70    0.70
  -1   1   0    6.60    0.70
  -1  -1   0  202.78   11.50
   1   1   0  201.48   11.50
  -2  -1   0  357.46   19.90
   2   1   0  341.17   19.70
  -3  -1   0 2106.79  110.59
   3   1   0 2285.97  110.89
  -4  -1   0   89.49    4.70
  -4  -1   0   97.89    5.20
  -4  -1   0   85.99    5.30
  -4  -1   0   86.29    5.00
  -4  -1   0   99.49   10.50
  -4  -1   0   94.29    4.70
   4   1   0   91.99    4.70
   4   1   0  110.59   10.80
   4   1   0   82.09    5.00
   4   1   0   88.69    4.90
   4   1   0   91.09    4.90
   4   1   0   87.99    4.90
   4   1   0   90.59    5.20
  -5  -1   0  355.36   17.20
  -5  -1   0  344.17   25.00
  -5  -1   0  339.57   17.20
  -5  -1   0  330.27   17.90
   5   1   0  338.77   17.50
   5   1   0  381.26   25.80
   5   1   0  354.26   17.20
   5   1   0  354.66   17.50
   5   1   0  348.57   17.60
   5   1   0  347.77   17.50
  -6  -1   0  101.69   15.70
  -6  -1   0   95.79    5.70
  -6  -1   0   95.29    6.30
   6   1   0   89.39    4.90
   6   1   0   89.49    5.50
   6   1   0   95.79    6.10
   6   1   0   91.39    5.40
  -7  -1   0   97.69   17.80
  -7  -1   0   78.49    6.00
  -7  -1   0   75.09    4.40
   7   1   0   79.99    5.10
   7   1   0   82.39   17.70
   7   1   0   84.49    5.50
   7   1   0   89.09    5.50
  -8  -1   0   75.39    6.30
   8   1   0   74.39    5.80
   8   1   0   58.99    5.00
  -9  -1   0   61.49    6.10
   9   1   0   52.89    4.70
   9   1   0   51.29    4.70
 -10  -1   0   64.99    7.10
  10   1   0   52.59    5.00
  10   1   0   49.90    4.90
   9  -2   0   26.90    3.60
   9  -2   0   27.50    3.30
  -9   2   0   29.40    4.90
   8  -2   0  220.98   13.20
   8  -2   0  217.58   12.60
   8  -2   0  210.38   12.40
  -8   2   0  234.38   13.90
   7  -2   0   32.60    4.10
   7  -2   0   27.60    5.00
   7  -2   0   27.40    2.90
  -7   2   0   22.80    4.20
   6  -2   0   -1.10    1.30
   6  -2   0    4.70   13.30
   6  -2   0   -4.80    1.70
   6  -2   0    0.00    1.30
  -6   2   0   -1.00    0.80
  -6   2   0   -4.70   13.50
  -6   2   0   -3.70    1.90
   5  -2   0    6.70    1.00
   5  -2   0   10.40    1.60
   5  -2   0   10.40    2.80
   5  -2   0    6.80    1.60
  -5   2   0    9.60    1.10
  -5   2   0   13.70   11.10
  -5   2   0    5.50    2.00
  -5   2   0    9.80    1.40
   4  -2   0  181.38    9.90
   4  -2   0  166.18   19.00
   4  -2   0  178.88    9.50
   4  -2   0  194.18    9.80
   4  -2   0  196.08   10.00
  -4   2   0  183.68   20.30
  -4   2   0  187.38    9.80
  -4   2   0  196.88    9.60
  -4   2   0  179.98   10.40
   3  -2   0  228.78   11.50
   3  -2   0  222.08   11.20
   3  -2   0  215.28   11.40
   3  -2   0  231.48   11.50
   3  -2   0  218.38   19.40
  -3   2   0  226.68   11.80
  -3   2   0  215.88   11.40
  -3   2   0  202.28   18.20
  -3   2   0  213.98   11.30
  -3   2   0  236.68   10.90
  -3   2   0  233.88   11.70
   2  -2   0   57.99    3.30
   2  -2   0   53.19    3.10
   2  -2   0   50.69    3.10
   2  -2   0   57.29    9.00
   2  -2   0   52.39    3.30
   2  -2   0   55.99    3.20
  -2   2   0   55.89    3.50
  -2   2   0   54.49    8.80
  -2   2   0   58.09    3.40
  -2   2   0   49.99    3.20
  -2   2   0   55.29    3.10
  -2   2   0   51.89    3.10
   1  -2   0 2690.33  133.59
  -1   2   0 2344.97  128.69
   0  -2   0 3093.99  149.39
   0   2   0 2924.01  149.09
  -1  -2   0 5658.53  276.37
  -2  -2   0  272.37   13.30
  -2  -2   0  270.57   13.40
  -2  -2   0  261.97   13.30
  -2  -2   0  280.47   13.30
  -2  -2   0  278.07   13.40
  -2  -2   0  273.27   16.50
   2   2   0  275.87   13.30
   2   2   0  267.27   13.40
   2   2   0  283.47   13.60
   2   2   0  252.17   13.50
   2   2   0  271.87   16.50
   2   2   0  275.07   13.40
  -3  -2   0 1826.52   92.89
   3   2   0 1825.52   92.69
  -4  -2   0  427.46   21.10
  -4  -2   0  441.66   26.80
  -4  -2   0  377.96   21.30
  -4  -2   0  433.26   21.00
  -4  -2   0  445.66   21.00
   4   2   0  411.96   21.30
   4   2   0  426.86   21.40
   4   2   0  460.25   21.20
   4   2   0  436.06   21.00
   4   2   0  437.16   26.60
   4   2   0  426.36   21.20
   4   2   0  430.56   21.10
  -5  -2   0  198.58   17.10
  -5  -2   0  189.28   10.30
  -5  -2   0  188.58   10.70
   5   2   0  214.08   10.30
   5   2   0  202.78   10.60
   5   2   0  206.68   10.40
   5   2   0  201.28   10.20
   5   2   0  208.28   10.40
   5   2   0  183.28   16.80
  -6  -2   0 1289.67   66.69
  -6  -2   0 1380.16   65.89
  -6  -2   0 1456.65   76.09
   6   2   0 1372.46   66.29
   6   2   0 1370.46   66.59
   6   2   0 1307.47   66.29
  -7  -2   0    7.20   10.80
  -7  -2   0   12.90    2.60
   7   2   0   14.50    1.60
   7   2   0   13.20    2.20
   7   2   0   15.90    2.00
   7   2   0   26.70   12.10
   7   2   0   16.10    2.10
  -8  -2   0   13.00    2.90
   8   2   0   16.60    2.40
   8   2   0   15.80    1.60
   8   2   0   17.40    2.70
  -9  -2   0    3.00    2.30
   9   2   0    4.50    1.90
   9   2   0    0.60    1.80
 -10  -2   0    7.30    2.80
  10   2   0    8.60    2.50
   8  -3   0    4.50    2.20
   8  -3   0   -1.40    2.30
   8  -3   0    2.40    1.70
  -8   3   0    1.10    2.80
   7  -3   0   55.99    5.20
   7  -3   0   60.59    4.60
   7  -3   0   67.79    5.80
  -7   3   0   63.09    6.20
   6  -3   0   -1.70    1.50
   6  -3   0   -4.20    1.70
   6  -3   0    0.00    1.30
  -6   3   0   -2.00    1.00
   5  -3   0   42.40    3.50
   5  -3   0   23.60   15.40
   5  -3   0   35.50    3.90
   5  -3   0   36.30    3.60
  -5   3   0   38.50    4.10
  -5   3   0   25.00   14.20
  -5   3   0   39.20    2.70
  -5   3   0   33.50    3.20
   4  -3   0  139.29    7.60
   4  -3   0  151.58    7.80
   4  -3   0  138.99   19.90
   4  -3   0  144.19    8.10
   4  -3   0  134.99    7.90
   4  -3   0  142.59    8.30
  -4   3   0  137.39    8.50
  -4   3   0  151.78    7.70
  -4   3   0  136.99    8.10
  -4   3   0  181.88   19.90
   3  -3   0  541.65   26.60
   3  -3   0  529.85   26.30
   3  -3   0  533.55   26.60
   3  -3   0  495.25   35.80
   3  -3   0  522.15   26.20
   3  -3   0  549.95   26.50
  -3   3   0  539.85   25.80
  -3   3   0  539.85   26.40
  -3   3   0  524.65   26.70
  -3   3   0  547.25   26.30
  -3   3   0  486.05   26.20
  -3   3   0  498.75   35.60
  -3   3   0  534.15   25.90
  -3   3   0  556.94   26.70
   2  -3   0 1312.57   73.09
  -2   3   0 1340.07   73.19
   1  -3   0 1109.69   61.19
  -1   3   0 1122.09   61.09
   0  -3   0   -0.10    0.60
   0  -3   0    0.80    0.60
   0  -3   0   -0.70    0.60
   0  -3   0    0.30    0.60
   0  -3   0    4.40    3.70
   0   3   0    0.10    0.60
   0   3   0   -0.60    0.70
   0   3   0    1.00    0.60
   0   3   0    0.70    0.60
   0   3   0   -0.60    0.50
   0   3   0   -1.70    3.10
   0   3   0    2.80    0.80
   0   3   0    0.00    0.70
  -1  -3   0 1004.20   52.69
   1   3   0  964.00   52.39
  -2  -3   0 1328.67   69.09
  -3  -3   0   -0.40    0.60
  -3  -3   0   -1.90    3.00
  -3  -3   0    0.30    0.50
  -3  -3   0    0.00    0.50
  -3  -3   0    0.30    0.40
   3   3   0    0.60    0.70
   3   3   0    1.10    0.60
   3   3   0    1.00    0.50
   3   3   0    1.10    0.80
   3   3   0    0.20    0.60
   3   3   0   -0.10    3.30
   3   3   0    0.30    0.70
  -4  -3   0    4.30    4.10
  -4  -3   0    2.50    0.60
  -4  -3   0    0.10    0.90
  -4  -3   0    2.90    0.60
   4   3   0    2.50    0.80
   4   3   0    2.20    0.80
   4   3   0    3.10    0.50
   4   3   0    5.90    4.80
   4   3   0   -1.10    1.10
   4   3   0    1.20    0.80
  -5  -3   0    0.60    1.00
  -5  -3   0    4.10    5.60
   5   3   0    2.00    1.40
   5   3   0    2.80    0.90
   5   3   0    1.40    1.00
   5   3   0    1.30    1.00
   5   3   0    0.80    5.60
  -6  -3   0   51.39    3.00
  -6  -3   0   56.59    4.10
  -6  -3   0   66.39   12.40
   6   3   0   51.89    3.00
   6   3   0   57.69    4.20
   6   3   0   55.29    3.50
   6   3   0   56.09    3.80
   6   3   0   49.10    3.60
  -7  -3   0    7.20    2.10
   7   3   0   10.20    1.70
   7   3   0    4.90    1.90
   7   3   0    7.20   11.00
   7   3   0    5.90    1.40
   7   3   0    5.80    1.40
   7   3   0    5.60    0.90
  -8  -3   0   -2.20    1.70
   8   3   0   -0.30    1.60
   8   3   0   -0.30    1.50
   8   3   0   -1.10    0.90
  -9  -3   0   10.10    2.80
   9   3   0    8.10    1.30
   9   3   0    8.30    2.40
   9   3   0    8.90    2.10
 -10  -3   0   15.60    3.50
  10   3   0   14.50    2.60
  10   3   0   17.10    3.10
   8  -4   0   51.09    7.50
   8  -4   0   37.30    4.40
  -8   4   0   31.70    5.10
   7  -4   0   74.69    6.40
   7  -4   0   67.19    5.00
   7  -4   0   61.69    5.70
  -7   4   0   70.99    6.90
   6  -4   0   74.39    5.20
   6  -4   0   79.39    6.30
   5  -4   0  283.67   15.20
   5  -4   0  299.67   15.70
   5  -4   0  306.07   15.90
   5  -4   0  254.17   32.50
  -5   4   0  301.77   15.00
  -5   4   0  284.27   32.50
  -5   4   0  292.37   16.20
  -5   4   0  277.17   15.20
   4  -4   0   27.50    2.60
   4  -4   0   29.90    3.20
   4  -4   0   30.00    3.10
  -4   4   0   26.50   12.00
  -4   4   0   29.50    2.70
  -4   4   0   28.80    2.90
  -4   4   0   24.70    3.10
   3  -4   0   74.59    5.10
   3  -4   0   77.69    4.60
   3  -4   0   81.89    5.10
  -3   4   0   78.89    4.00
  -3   4   0   73.29    5.30
  -3   4   0   70.89    4.80
  -3   4   0   74.79    4.70
  -3   4   0   47.20   23.10
   2  -4   0  197.18   19.70
   2  -4   0  201.48   10.40
   2  -4   0  189.98   10.40
   2  -4   0  201.78   10.30
  -2   4   0  194.88   19.10
  -2   4   0  203.78   10.50
  -2   4   0  186.28   10.20
  -2   4   0  196.28   10.10
  -2   4   0  197.68   10.60
  -2   4   0  191.38   10.30
  -2   4   0  194.58    9.80
   1  -4   0  196.68   10.30
   1  -4   0  188.98   17.60
   1  -4   0  197.28   10.40
   1  -4   0  195.68   10.30
   1  -4   0  200.28   10.30
  -1   4   0  212.18   10.40
  -1   4   0  196.88   10.30
  -1   4   0  198.78   10.30
  -1   4   0  196.18   18.20
  -1   4   0  211.68   10.50
  -1   4   0  197.68   10.40
  -1   4   0  182.38   10.00
  -1   4   0  205.98   10.20
   0  -4   0   -0.30    5.00
   0  -4   0    2.90    1.00
   0  -4   0    2.30    0.90
   0  -4   0    2.50    1.00
   0  -4   0    1.20    0.90
   0   4   0    0.70    0.90
   0   4   0    8.30    4.80
   0   4   0    2.40    0.70
   0   4   0    2.40    0.80
   0   4   0    1.50    0.90
   0   4   0    1.60    1.00
   0   4   0    2.40    0.90
   0   4   0    3.00    0.80
  -1  -4   0  533.45   28.60
  -1  -4   0  643.34   29.20
  -1  -4   0  531.05   34.70
   1   4   0  622.34   35.40
   1   4   0  604.24   28.90
  -2  -4   0 1528.25   83.79
  -2  -4   0 1674.63   84.09
  -3  -4   0  444.46   22.30
  -3  -4   0  456.65   22.20
  -3  -4   0  443.56   22.20
  -3  -4   0  428.86   28.30
  -3  -4   0  424.36   22.10
  -3  -4   0  459.65   22.30
   3   4   0  457.05   22.50
   3   4   0  457.45   22.30
   3   4   0  462.85   22.30
   3   4   0  457.75   22.10
   3   4   0  465.75   22.30
   3   4   0  446.76   22.40
  -4  -4   0   21.30    6.90
  -4  -4   0   16.00    1.40
  -4  -4   0   16.40    1.40
   4   4   0   18.40    2.00
   4   4   0   16.80    1.50
   4   4   0   26.60    7.30
   4   4   0   16.00    1.50
   4   4   0   19.00    1.90
   4   4   0   16.00    1.60
  -5  -4   0   76.69    4.50
  -5  -4   0   85.69   11.90
   5   4   0   81.09    4.80
   5   4   0   74.09   11.90
   5   4   0   77.39    5.00
   5   4   0   74.89    4.60
   5   4   0   79.79    4.60
  -6  -4   0  475.35   33.90
  -6  -4   0  543.05   25.80
  -6  -4   0  503.95   25.20
   6   4   0  491.25   25.60
   6   4   0  516.15   25.60
   6   4   0  538.05   26.00
   6   4   0  515.75   25.70
  -7  -4   0   22.10   10.40
  -7  -4   0   17.50    2.40
   7   4   0   19.50   12.00
   7   4   0   23.60    2.40
   7   4   0   14.10    2.50
   7   4   0   19.60    2.30
  -8  -4   0   60.39    4.90
   8   4   0   60.79    4.50
   8   4   0   57.79    4.10
   8   4   0   56.69    5.10
  -9  -4   0  147.39    8.80
   9   4   0  131.99    8.60
   9   4   0  120.19    7.40
   9   4   0  143.19    8.30
 -10  -4   0   30.70    4.00
  10   4   0   36.90    4.30
  10   4   0   30.60    3.50
   7  -5   0   -2.00    2.10
   7  -5   0   -0.80    2.20
  -7   5   0   -0.60    2.50
   6  -5   0   49.40    4.90
   6  -5   0   35.80    4.40
  -6   5   0   45.10    5.30
   5  -5   0   16.80    2.90
   5  -5   0   18.80    3.20
  -5   5   0   23.60    2.80
  -5   5   0   19.40    3.60
  -5   5   0   25.70    2.80
   4  -5   0   12.70    2.60
   4  -5   0    8.90    2.30
   4  -5   0   36.20   16.80
  -4   5   0   10.00    2.00
  -4   5   0   37.70   16.60
  -4   5   0   10.50    2.40
  -4   5   0   10.70    2.10
   3  -5   0   -1.00    1.50
   3  -5   0   -9.10   10.90
   3  -5   0   -4.30    1.30
  -3   5   0   -4.10    1.30
  -3   5   0   -3.90    1.40
  -3   5   0    2.40   12.80
  -3   5   0   -0.40    0.60
   2  -5   0  436.76   34.90
   2  -5   0  443.56   23.10
   2  -5   0  447.96   23.10
  -2   5   0  464.45   22.60
  -2   5   0  480.45   23.10
  -2   5   0  440.86   23.00
  -2   5   0  497.75   35.50
  -2   5   0  465.55   25.10
  -2   5   0  455.65   23.30
   1  -5   0  909.01   56.69
   1  -5   0  925.11   46.00
   1  -5   0  887.71   45.90
  -1   5   0 1036.20   57.59
  -1   5   0  908.51   45.90
  -1   5   0 1034.70   46.00
  -1   5   0  848.42   45.60
  -1   5   0  965.00   46.10
   0  -5   0  258.37   14.00
   0  -5   0  275.37   14.00
   0  -5   0  252.37   22.50
   0   5   0  276.37   14.10
   0   5   0  285.37   14.10
   0   5   0  318.97   23.80
   0   5   0  277.67   14.00
   0   5   0  264.87   14.10
   0   5   0  278.97   14.00
   0   5   0  281.77   13.90
   0   5   0  263.37   13.80
  -1  -5   0  473.65   24.50
  -1  -5   0  468.45   32.40
  -1  -5   0  467.75   24.50
  -1  -5   0  508.75   24.70
   1   5   0  501.45   24.40
   1   5   0  492.25   24.50
   1   5   0  478.45   24.50
   1   5   0  510.75   32.70
   1   5   0  526.85   24.60
   1   5   0  486.45   24.40
   1   5   0  503.75   24.10
   1   5   0  495.65   24.50
  -2  -5   0   75.59    4.80
  -2  -5   0   82.09    4.50
  -2  -5   0   84.19    4.30
  -2  -5   0   61.49   11.10
  -2  -5   0   85.59    4.70
  -2  -5   0   76.49   11.80
   2   5   0   83.29    4.80
   2   5   0   90.39    4.80
   2   5   0   79.59    4.70
   2   5   0   75.29    4.80
   2   5   0   79.29    4.60
  -3  -5   0   21.50    7.60
  -3  -5   0   21.40    2.30
  -3  -5   0   17.90    1.80
  -3  -5   0   16.20    1.40
  -3  -5   0   17.80    1.80
   3   5   0   15.80    1.70
   3   5   0   15.80    1.60
   3   5   0   15.90    1.20
   3   5   0   17.00    2.00
   3   5   0   17.00    1.80
  -4  -5   0  130.19    7.10
  -4  -5   0  121.69   14.00
   4   5   0  137.99    7.40
   4   5   0  134.59    7.20
   4   5   0  136.19    7.10
   4   5   0  130.99    6.90
  -5  -5   0  674.73   32.40
  -5  -5   0  629.34   32.50
  -5  -5   0  723.93   42.10
   5   5   0  636.34   32.50
   5   5   0  656.13   32.70
   5   5   0  671.83   32.40
   5   5   0  701.73   33.20
   5   5   0  621.14   32.50
  -6  -5   0    4.40    0.80
  -6  -5   0    1.10    1.00
  -6  -5   0    9.90    8.80
   6   5   0    0.70    1.10
   6   5   0    4.90    1.90
   6   5   0    0.50    1.30
   6   5   0    4.70    1.60
  -7  -5   0  -17.50   10.90
  -7  -5   0   11.60    1.80
   7   5   0   10.80    2.00
   7   5   0   11.20    1.90
   7   5   0   13.00    1.80
   7   5   0   -6.30   10.50
   7   5   0    6.30    2.20
  -8  -5   0    9.10    2.00
   8   5   0   12.30    2.10
   8   5   0   11.50    2.00
   8   5   0    9.50    2.70
  -9  -5   0    0.70    1.80
   9   5   0    2.50    2.30
   9   5   0    3.50    1.80
   9   5   0    4.40    1.60
  10   5   0    1.70    2.20
  10   5   0    2.20    1.50
  10   5   0   -0.70    1.60
   6  -6   0   55.39    5.70
   6  -6   0   53.19    5.50
  -6   6   0   46.40    5.60
   5  -6   0  143.39    8.70
   5  -6   0  112.19    8.60
  -5   6   0  130.39    9.10
  -5   6   0  121.89    7.90
  -5   6   0  131.79    7.70
   4  -6   0   10.50    2.50
   4  -6   0   18.00   22.20
   4  -6   0    9.50    2.40
  -4   6   0   15.00    2.50
  -4   6   0   12.10    2.10
  -4   6   0   19.10   20.70
  -4   6   0    9.60    2.80
   3  -6   0   15.20    2.70
   3  -6   0   17.40    2.80
  -3   6   0   16.30    1.50
  -3   6   0   12.70    2.30
  -3   6   0   12.10    2.40
  -3   6   0   11.80    2.20
  -3   6   0   23.70   17.80
   2  -6   0  188.98   27.50
   2  -6   0  184.18   10.80
  -2   6   0  218.28   11.00
  -2   6   0  200.08   26.90
  -2   6   0  192.88   10.70
  -2   6   0  190.38   11.60
  -2   6   0  196.18   10.10
   1  -6   0   72.69    4.90
   1  -6   0   70.59    4.80
   1  -6   0   54.79   15.00
  -1   6   0   64.89    4.60
  -1   6   0   68.29    4.20
  -1   6   0   71.89    5.20
  -1   6   0   89.49   16.40
  -1   6   0   70.19    4.70
   0  -6   0    7.80    8.50
   0  -6   0    1.10    1.30
   0  -6   0   -1.30    1.30
   0   6   0    0.40    1.50
   0   6   0   -0.50    1.10
   0   6   0    2.00    1.00
   0   6   0   -5.50    8.00
   0   6   0   -0.80    1.30
  -1  -6   0  301.17   15.20
  -1  -6   0  274.47   15.10
  -1  -6   0  303.97   14.70
  -1  -6   0  324.37   26.10
   1   6   0  272.17   15.00
   1   6   0  301.17   15.20
   1   6   0  330.97   25.50
   1   6   0  292.57   15.00
   1   6   0  299.77   15.20
  -2  -6   0  141.49    7.60
  -2  -6   0  131.19    7.80
  -2  -6   0  140.49    7.10
  -2  -6   0  136.39    7.40
  -2  -6   0  167.68   17.50
  -2  -6   0  150.38   16.30
   2   6   0  124.29    8.30
   2   6   0  142.79    7.70
   2   6   0  136.39    7.70
   2   6   0  141.79    7.60
  -3  -6   0  649.34   30.60
  -3  -6   0  685.03   41.50
  -3  -6   0  634.34   30.30
  -3  -6   0  568.34   30.80
  -3  -6   0  615.24   30.10
   3   6   0  643.34   30.70
   3   6   0  612.04   30.70
   3   6   0  593.94   30.70
   3   6   0  597.44   30.60
  -4  -6   0   21.20    2.20
  -4  -6   0   24.60    9.60
  -4  -6   0   33.60    9.70
   4   6   0   24.30    2.30
   4   6   0   22.80    2.30
   4   6   0   21.20    1.60
   4   6   0   23.60    3.60
  -5  -6   0   14.10    1.50
  -5  -6   0   10.70    9.20
  -5  -6   0   16.20   10.00
   5   6   0   11.60    2.10
   5   6   0    9.40    1.60
   5   6   0   11.20    1.60
   5   6   0   13.20    2.10
   5   6   0   14.00    1.40
   5   6   0   16.30    2.00
  -6  -6   0   17.30    1.70
  -6  -6   0   25.80   11.80
  -6  -6   0   22.20    1.80
  -6  -6   0   26.70   11.40
   6   6   0   16.60    2.50
   6   6   0   18.60    1.90
   6   6   0   16.60    2.00
   6   6   0   22.60    3.00
   6   6   0   17.20    2.20
  -7  -6   0   -7.50   11.90
   7   6   0    1.20    1.60
   7   6   0    4.70    1.30
   7   6   0    3.80    1.60
   7   6   0    5.80    2.20
  -8  -6   0  234.48   13.10
   8   6   0  279.77   14.30
   8   6   0  256.87   13.50
   8   6   0  239.38   13.40
  -9  -6   0   16.40    2.30
   9   6   0   14.30    2.50
   9   6   0   17.60    2.60
   9   6   0   18.40    3.20
  10   6   0   -0.20    1.50
  10   6   0    0.60    2.30
  10   6   0   -0.10    1.80
  -6   7   0    0.00    2.80
   5  -7   0    1.10    2.30
   5  -7   0    3.90    2.60
  -5   7   0    2.80    2.30
  -5   7   0    2.50    1.80
   4  -7   0    2.80    2.60
  -4   7   0   -2.30    2.90
  -4   7   0   -1.40    1.70
   3  -7   0   51.49    4.90
   3  -7   0   66.49    5.30
  -3   7   0   51.79    5.60
  -3   7   0   52.39    3.30
  -3   7   0   50.69    5.00
  -3   7   0   59.99    4.90
   2  -7   0   81.59    5.80
   2  -7   0   74.09    5.50
   2  -7   0   44.00   19.60
  -2   7   0   75.69    5.60
  -2   7   0   73.49    5.80
  -2   7   0   67.99    4.40
  -2   7   0   78.19    5.50
  -2   7   0   87.29   22.00
   1  -7   0  233.88   13.70
   1  -7   0  247.38   13.60
   1  -7   0  235.88   31.50
  -1   7   0  271.87   13.80
  -1   7   0  251.77   13.50
  -1   7   0  261.37   13.10
  -1   7   0  219.78   28.30
  -1   7   0  261.87   13.70
   0  -7   0   -0.10    1.70
   0  -7   0   -7.40   11.40
   0  -7   0    0.20    1.60
   0   7   0   -1.40    1.20
   0   7   0   -0.80    1.50
   0   7   0    5.70   11.30
   0   7   0   -0.20    1.00
   0   7   0   -0.40    1.50
  -1  -7   0   37.60    3.50
  -1  -7   0   36.40    2.60
  -1  -7   0   53.29   14.40
  -1  -7   0   41.30    3.60
   1   7   0   36.70    2.60
   1   7   0   35.60    3.20
   1   7   0   40.50    3.80
   1   7   0   38.70    3.60
  -2  -7   0    1.80    9.30
  -2  -7   0   11.10    2.00
  -2  -7   0    9.20    1.80
  -2  -7   0   15.30    9.30
   2   7   0    7.90    2.00
   2   7   0   13.70    2.30
   2   7   0   11.20    2.20
  -3  -7   0   34.50    3.50
  -3  -7   0   39.00    3.10
  -3  -7   0   32.30    2.60
  -3  -7   0   37.60    2.10
  -3  -7   0   47.70   12.80
  -3  -7   0   50.59   12.20
   3   7   0   33.00    3.10
   3   7   0   31.40    2.90
   3   7   0   33.10    3.20
  -4  -7   0  324.97   28.30
  -4  -7   0  306.07   15.80
  -4  -7   0  327.27   16.40
   4   7   0  333.67   16.60
   4   7   0  322.77   16.60
   4   7   0  323.17   16.70
  -5  -7   0  176.58   22.20
  -5  -7   0  201.58   22.90
   5   7   0  193.18   11.00
   5   7   0  230.38   11.50
   5   7   0  223.88   11.50
   5   7   0  189.48   10.40
   5   7   0  220.88   11.10
  -6  -7   0  -14.90   11.50
  -6  -7   0    0.20    0.90
  -6  -7   0   -2.10   12.60
   6   7   0    0.50    1.20
   6   7   0    2.80    1.80
   6   7   0   -0.80    1.10
   6   7   0    0.20    1.40
   6   7   0    0.60    0.80
   6   7   0    2.30    2.00
  -7  -7   0   35.20   18.20
   7   7   0   32.60    3.90
   7   7   0   33.90    2.70
   7   7   0   49.10    4.00
   7   7   0   40.90    4.00
  -8  -7   0   20.00   25.70
   8   7   0    2.80    1.80
   8   7   0   -0.10    2.30
   8   7   0    4.70    1.90
   9   7   0   -1.40    1.60
   9   7   0   -1.60    2.40
   9   7   0   -1.70    1.60
  10   7   0   -0.80    3.20
  10   7   0    2.30    1.80
   5  -8   0   36.10    4.80
   5  -8   0   49.20    5.30
  -5   8   0   28.20    4.30
  -5   8   0   41.70    4.30
   4  -8   0    5.20    2.70
   4  -8   0    4.80    2.60
  -4   8   0    1.60    2.00
  -4   8   0   -0.10    1.90
  -4   8   0    0.30    2.10
   3  -8   0   24.90    3.80
   3  -8   0   24.60    3.60
  -3   8   0   24.30    3.40
  -3   8   0   20.70    3.00
  -3   8   0   25.60    3.50
  -3   8   0   18.50    1.90
   2  -8   0   -7.80   23.10
   2  -8   0    1.70    2.20
   2  -8   0   -0.90    1.90
  -2   8   0    1.70    1.10
  -2   8   0   -0.30    1.50
  -2   8   0   -3.80    1.80
  -2   8   0   -6.40   26.00
  -2   8   0   -4.90    1.80
   1  -8   0  317.87   16.10
   1  -8   0  282.97   15.80
   1  -8   0  270.37   37.20
  -1   8   0  306.07   16.00
  -1   8   0  257.87   37.20
  -1   8   0  279.97   15.50
  -1   8   0  305.57   16.00
  -1   8   0  283.37   15.10
   0  -8   0  183.18    9.90
   0  -8   0  189.58   28.30
   0  -8   0  182.98   10.50
   0   8   0  186.68   10.00
   0   8   0  184.08   10.50
   0   8   0  183.78   10.60
   0   8   0  182.18   27.10
   0   8   0  185.68   10.00
  -1  -8   0   93.79    6.10
  -1  -8   0   90.89    6.10
  -1  -8   0  111.59   20.70
  -1  -8   0   89.99    5.10
  -1  -8   0   76.09   19.40
   1   8   0   92.49    6.20
   1   8   0   87.39    5.00
   1   8   0   91.39    6.20
   1   8   0   83.99    5.70
  -2  -8   0   15.10   13.20
  -2  -8   0    7.80    1.10
  -2  -8   0    4.00   12.40
  -2  -8   0    5.40    1.80
  -2  -8   0   10.60    2.30
   2   8   0   12.10    2.30
   2   8   0    8.80    2.10
   2   8   0    6.90    2.10
  -3  -8   0   10.10    1.90
  -3  -8   0    6.20    2.10
  -3  -8   0    9.80   11.80
  -3  -8   0    5.20   11.70
   3   8   0    8.20    2.00
   3   8   0    4.40    1.90
   3   8   0    9.10    2.00
  -4  -8   0  102.79    5.90
  -4  -8   0  106.59   21.30
  -4  -8   0  128.19    7.60
  -4  -8   0  105.49   19.20
  -4  -8   0  124.19    6.80
   4   8   0  112.69    7.00
   4   8   0  115.99    7.20
   4   8   0  117.69    7.10
  -5  -8   0  -20.30   14.10
  -5  -8   0   -7.30   13.70
  -5  -8   0    0.00    0.60
   5   8   0    0.10    1.40
   5   8   0    0.20    1.20
   5   8   0   -3.60    1.80
   5   8   0   -1.30    1.60
  -6  -8   0  -14.80   18.60
  -6  -8   0    1.70    1.10
   6   8   0   -3.80    1.90
   6   8   0   -1.30    1.60
   6   8   0   -0.80    2.00
   6   8   0   -0.80    1.30
  -7  -8   0   22.90   21.00
   7   8   0    2.80    2.00
   7   8   0    4.00    2.00
   7   8   0    3.30    2.20
   8   8   0    5.00    2.40
   8   8   0   10.70    2.30
   8   8   0    8.60    2.50
   9   8   0   40.80    4.70
   9   8   0   34.50    4.00
   9   8   0   49.60    4.50
   4  -9   0    4.70    2.70
   4  -9   0    8.60    3.20
  -4   9   0    4.30    2.70
  -4   9   0    3.40    2.20
   3  -9   0   91.99    7.30
   3  -9   0   95.89    7.30
  -3   9   0   86.99    6.80
  -3   9   0   78.29    6.70
  -3   9   0   81.49    6.70
   2  -9   0    0.20    2.70
   2  -9   0  -34.20   42.90
   2  -9   0   -2.80    2.40
  -2   9   0    0.10    2.20
  -2   9   0   -0.50    1.60
  -2   9   0   -1.00    1.10
  -2   9   0   -1.40    2.10
   1  -9   0    3.30    1.60
   1  -9   0    3.70    2.60
   1  -9   0   -6.10   29.10
   1  -9   0    3.90    2.60
  -1   9   0    2.60    2.30
  -1   9   0    2.40    1.50
  -1   9   0    5.80    2.90
  -1   9   0    1.20    1.70
  -1   9   0  -27.50   26.30
   0  -9   0    3.80    2.20
   0  -9   0    1.20    1.20
   0  -9   0   -8.20   23.70
   0  -9   0   -1.80    2.20
   0   9   0    0.80    1.30
   0   9   0   -2.80    1.50
   0   9   0    1.10    2.10
   0   9   0   -1.00    2.00
  -1  -9   0    0.70    2.00
  -1  -9   0   -4.20    1.70
  -1  -9   0    0.50    1.00
  -1  -9   0  -28.90   19.50
  -1  -9   0   16.50   19.50
   1   9   0   -2.40    1.60
   1   9   0   -2.50    1.80
   1   9   0   -2.20    1.80
   1   9   0   -0.20    0.80
  -2  -9   0   16.60    2.90
  -2  -9   0   16.20    1.60
  -2  -9   0   -3.30   18.30
  -2  -9   0   18.20    2.70
  -2  -9   0   21.30   16.80
   2   9   0   10.90    2.50
   2   9   0   16.70    2.90
   2   9   0   14.30    2.50
  -3  -9   0    4.50    2.20
  -3  -9   0    3.00    1.80
  -3  -9   0   -5.10   30.30
   3   9   0    1.80    2.10
   3   9   0    3.90    2.00
   3   9   0    3.50    2.10
  -4  -9   0   19.20   16.50
  -4  -9   0    3.50    2.10
  -4  -9   0   26.70   18.20
  -4  -9   0    0.70    1.50
   4   9   0   -0.70    1.70
   4   9   0   -0.60    1.90
   4   9   0   -2.50    1.80
  -5  -9   0   26.80   21.20
  -5  -9   0   29.30    3.00
   5   9   0   30.80    3.40
   5   9   0   30.00    3.70
   6   9   0    0.70    2.20
   6   9   0    1.20    2.30
   6   9   0    2.80    1.80
   6   9   0    0.80    1.80
   7   9   0   37.00    3.50
   7   9   0   39.50    4.40
   7   9   0   41.20    4.40
   7   9   0   46.00    4.20
   8   9   0    0.90    2.30
   8   9   0    1.00    2.20
   8   9   0   -0.20    1.10
   8   9   0    1.10    1.90
   9   9   0   -0.60    2.50
   9   9   0    4.30    2.00
   9   9   0    4.70    2.40
   2 -10   0   -2.80    2.50
   2 -10   0   -2.70    2.80
   2 -10   0   -2.20    2.40
  -2  10   0    2.00    2.30
  -2  10   0   -0.20    1.70
   1 -10   0    0.70    2.30
   1 -10   0    1.00    2.60
   1 -10   0    0.20    1.40
  -1  10   0   -2.10    2.50
  -1  10   0    1.70    1.50
  -1  10   0    1.80    2.50
  -1  10   0   -0.10    1.50
   0 -10   0    2.00    2.40
   0 -10   0   15.60   33.20
   0 -10   0    0.40    1.30
   0 -10   0    2.20    2.30
   0  10   0    4.10    1.80
   0  10   0    1.50    2.30
   0  10   0   -1.30    2.30
  -1 -10   0   23.20    3.50
  -1 -10   0   19.50   32.90
  -1 -10   0   30.70   28.40
  -1 -10   0   21.40    2.20
  -1 -10   0   22.70    3.40
   1  10   0   23.90    3.50
   1  10   0   26.20    3.10
   1  10   0   23.40    3.50
  -2 -10   0    2.60    2.10
  -2 -10   0   -7.80   27.00
  -2 -10   0    5.60    2.60
  -2 -10   0   -1.60   27.10
   2  10   0   -0.20    2.10
   2  10   0   -1.30    4.00
   2  10   0    0.50    1.80
  -3 -10   0   67.69   31.80
  -3 -10   0   55.59    5.30
  -3 -10   0   49.30    4.80
   3  10   0   49.80    5.20
   3  10   0   55.19    5.10
   3  10   0   50.89    4.90
  -4 -10   0    1.90    2.30
  -4 -10   0   -4.90   27.60
  -4 -10   0   -2.20    1.50
   4  10   0    1.70    2.10
   4  10   0    3.30    2.40
   4  10   0   -0.80    2.00
   5  10   0   12.00    2.60
   5  10   0   15.30    3.00
   6  10   0    2.80    2.40
   6  10   0    0.50    1.90
   6  10   0    4.00    2.10
   6  10   0   -0.10    2.20
   7  10   0    3.30    1.80
   7  10   0    6.10    2.70
   7  10   0   -1.40    1.90
   7  10   0    0.40    2.40
   8  10   0    2.10    1.50
   8  10   0   -1.50    2.30
   8  10   0    1.10    2.00
   8  10   0   -3.90    2.20
   1 -11   0    9.80    3.20
   1 -11   0   13.40    3.40
  -1  11   0   10.40    3.30
  -1  11   0   16.20    2.60
  -1  11   0    5.80    2.70
   0 -11   0   23.80    3.90
   0 -11   0   22.50    3.60
   0  11   0   30.30    4.10
   0  11   0   22.70    3.80
   0  11   0   23.10    2.90
  -1 -11   0    7.00    3.00
  -1 -11   0    9.70    2.90
   1  11   0    4.00    2.70
   1  11   0   10.00    2.50
   1  11   0   12.60    3.10
  -2 -11   0   17.20    3.50
  -2 -11   0   12.50    2.90
   2  11   0   17.10    3.00
   2  11   0   15.90    3.30
   2  11   0   18.40    3.30
  -3 -11   0    3.70    2.60
  -3 -11   0   -0.60    2.00
   3  11   0    2.90    2.40
   3  11   0    3.60    2.50
   3  11   0    2.20    2.40
  -4 -11   0   -0.40    2.50
   4  11   0    3.40    2.50
   4  11   0    3.90    2.60
   4  11   0   -0.30    2.20
   5  11   0   -2.90    2.20
   5  11   0    2.80    2.40
   5  11   0    0.90    2.40
   6  11   0    1.40    2.50
   6  11   0    2.10    2.10
   6  11   0    0.60    2.10
   6  11   0   -1.10    2.30
   7  11   0    4.30    2.40
   7  11   0    1.60    2.50
   7  11   0    3.80    2.70
   7  11   0    4.30    2.00
   8  11   0    0.40    2.30
   8  11   0   -2.80    2.40
   8  11   0    4.00    3.00
  -1 -12   0   10.10    3.10
   1  12   0    8.80    3.10
   1  12   0    8.80    2.50
   1  12   0   15.90    5.00
  -2 -12   0    3.70    2.80
   2  12   0    5.20    2.90
   2  12   0    2.80    2.20
   2  12   0    2.70    2.80
  -3 -12   0   -1.40    2.40
   3  12   0    2.40    2.70
   3  12   0    0.00    2.30
   3  12   0   -0.80    2.30
   4  12   0    4.70    2.80
   4  12   0    5.10    2.60
   4  12   0    4.00    2.80
   5  12   0    2.70    2.50
   5  12   0    2.80    2.60
   5  12   0    1.90    2.90
   6  12   0    3.30    5.00
   6  12   0    2.70    2.70
   6  12   0    1.50    2.30
   6  12  -1    1.60    2.30
   6  12  -1    7.60    3.00
   6  12  -1    0.20    2.30
   5  12  -1    1.60    2.50
   5  12  -1    1.70    2.70
   4  12  -1    4.20    2.50
   4  12  -1    1.00    2.30
   4  12  -1    0.30    2.50
   3  12  -1    3.60    2.70
   3  12  -1    2.00    2.60
   3  12  -1   -3.20    2.30
  -3 -12   1   -0.10    2.30
   2  12  -1    4.70    3.70
   2  12  -1    7.20    2.60
   2  12  -1    5.00    2.80
  -2 -12   1    7.10    2.70
   1  12  -1    1.00    2.90
   1  12  -1    3.60    2.70
   1  12  -1    5.50    2.30
  -1 -12   1    1.60    2.60
   7  11  -1    5.70    2.40
   7  11  -1    3.90    2.10
   7  11  -1    2.60    2.70
   7  11  -1   -0.90    2.60
   6  11  -1   10.30    3.10
   6  11  -1    2.00    2.10
   6  11  -1    3.20    2.70
   6  11  -1    4.20    2.40
   5  11  -1    0.00    2.10
   5  11  -1   -2.00    2.00
   5  11  -1   -1.50    2.30
   4  11  -1   -0.50    2.20
   4  11  -1   -1.50    2.40
   4  11  -1    2.50    2.20
   3  11  -1   -1.80    1.90
   3  11  -1   -3.30    2.00
   3  11  -1    3.40    2.60
  -3 -11   1   -2.30    2.20
   2  11  -1    2.30    2.50
   2  11  -1   -1.50    2.10
   2  11  -1    2.20    2.00
  -2 -11   1    1.10    2.20
  -2 -11   1    4.50    2.50
   1  11  -1    0.10    2.40
   1  11  -1   -0.30    1.70
   1  11  -1    1.60    2.50
  -1 -11   1    2.60    2.40
   0  11  -1    3.50    2.60
   0  11  -1    2.50    2.70
   0  11  -1    1.50    1.80
   0 -11   1    4.90    2.50
   0 -11   1    0.80    2.60
  -1  11  -1   -0.90    4.40
  -1  11  -1    2.10    1.60
  -1  11  -1   -0.20    2.50
   1 -11   1   -1.40    2.40
   1 -11   1   -1.20    2.80
   8  10  -1   -1.60    2.30
   8  10  -1    1.20    2.00
   8  10  -1   -1.70    1.40
   8  10  -1   -2.90    2.50
   7  10  -1    0.60    2.10
   7  10  -1    3.00    2.50
   7  10  -1    6.30    2.70
   7  10  -1    3.00    1.90
   6  10  -1   -1.80    2.10
   6  10  -1    0.60    1.80
   6  10  -1    0.60    1.90
   6  10  -1    1.90    2.40
   5  10  -1   37.60    4.30
   5  10  -1   44.40    4.60
   5  10  -1   45.20    4.60
  -4 -10   1   32.80   26.60
   3  10  -1    2.90    2.50
   3  10  -1    3.00    2.20
   3  10  -1    3.40    2.20
  -3 -10   1    5.80    2.40
  -3 -10   1   -4.30   25.80
  -3 -10   1    2.90    2.00
   2  10  -1   -0.60    2.20
  -2 -10   1   43.60   30.40
  -2 -10   1    1.10    2.30
   1  10  -1   10.10    2.80
   1  10  -1   10.50    1.60
   1  10  -1   14.80    3.00
   1  10  -1   19.40    2.70
  -1 -10   1   12.80    2.80
  -1 -10   1   13.60    1.40
  -1 -10   1   24.40   31.80
  -1 -10   1   10.50    2.80
   0  10  -1  159.78   10.10
   0  10  -1  163.58   10.20
   0  10  -1  151.28    9.20
   0 -10   1  167.38   10.20
   0 -10   1  149.39    9.80
  -1  10  -1    8.30    2.90
  -1  10  -1    7.50    1.90
  -1  10  -1    5.20    1.90
   1 -10   1    7.10    3.00
   1 -10   1    4.30    3.40
   1 -10   1    5.80    1.80
  -2  10  -1    3.80    2.50
  -2  10  -1   -0.30    2.40
  -2  10  -1    1.20    1.80
  -2  10  -1    2.30    1.60
   2 -10   1    0.80    1.60
   2 -10   1   -1.40    2.40
   2 -10   1   -0.30    2.80
   9   9  -1   -0.80    2.00
   9   9  -1    1.50    2.10
   9   9  -1    1.10    2.80
   8   9  -1    3.50    2.00
   8   9  -1    0.70    2.30
   8   9  -1    4.00    2.70
   8   9  -1    3.00    1.30
   7   9  -1   -0.70    2.40
   7   9  -1    1.90    2.40
   7   9  -1    3.20    1.90
   7   9  -1    4.40    1.80
   6   9  -1   11.80    2.20
   6   9  -1   13.90    3.90
   6   9  -1    8.50    3.60
  -6  -9   1   11.30   24.50
   5   9  -1   14.30    2.50
   5   9  -1   19.60    3.00
   5   9  -1   20.30    2.80
  -5  -9   1   18.50   21.00
   4   9  -1   29.80    3.60
   4   9  -1   29.80    3.40
   4   9  -1   32.70    3.70
  -4  -9   1   67.29   20.60
  -4  -9   1   32.50    3.40
   3   9  -1   13.50    2.60
   3   9  -1   10.90    2.60
   3   9  -1   10.30    2.30
  -3  -9   1   10.50    2.10
  -3  -9   1   32.20   20.20
  -3  -9   1   18.20    3.00
  -3  -9   1    6.00   16.80
   2   9  -1   -0.20    1.80
   2   9  -1    1.70    2.10
   2   9  -1    3.20    2.10
  -2  -9   1    1.60    2.10
  -2  -9   1   -4.90   18.60
  -2  -9   1   -0.10    1.80
   1   9  -1    1.30    2.20
   1   9  -1   -2.20    1.60
   1   9  -1   -0.30    0.80
   1   9  -1    1.10    2.20
  -1  -9   1  -19.20   19.90
  -1  -9   1    6.50   22.50
  -1  -9   1   -0.10    0.80
  -1  -9   1   -0.70    1.80
  -1  -9   1    1.20    2.00
   0   9  -1   75.69    5.90
   0   9  -1   55.69   23.50
   0   9  -1   71.59    5.00
   0   9  -1   62.19    5.70
   0   9  -1   58.99    4.60
   0  -9   1   89.49   32.20
   0  -9   1   66.19    4.40
   0  -9   1   74.79    5.90
   0  -9   1   74.79    5.70
  -1   9  -1    4.80    1.80
  -1   9  -1  -20.40   26.40
  -1   9  -1    6.80    2.60
  -1   9  -1    4.70    1.80
   1  -9   1    5.90    2.50
   1  -9   1    5.00    2.70
  -2   9  -1    1.60    1.30
  -2   9  -1   22.40   37.60
  -2   9  -1   -0.40    1.70
  -2   9  -1    0.60    2.20
  -2   9  -1    1.60    2.40
   2  -9   1   -1.00    2.30
   2  -9   1   -9.40   38.10
   2  -9   1   -0.80    2.50
  -3   9  -1   17.90    3.20
  -3   9  -1   20.30    3.30
  -3   9  -1   18.80    3.30
   3  -9   1   28.30    4.00
   3  -9   1   23.60    3.70
  -4   9  -1    8.00    2.50
  -4   9  -1    7.00    2.60
   4  -9   1    5.10    2.80
   9   8  -1   20.80    2.80
   9   8  -1   19.80    3.60
   9   8  -1   20.30    3.00
   8   8  -1   20.20    3.40
   8   8  -1   20.70    2.80
   8   8  -1   18.60    2.90
   8   8  -1   19.50    2.00
   7   8  -1   12.90    1.90
   7   8  -1   20.40    3.00
   7   8  -1   12.60    4.50
  -7  -8   1   21.10   22.70
   6   8  -1    2.80    1.60
   6   8  -1    4.70    2.30
   6   8  -1    2.60    2.00
   6   8  -1    4.90    1.80
  -6  -8   1    9.30   17.60
   5   8  -1    3.90    1.60
   5   8  -1    3.10    1.80
   5   8  -1    4.70    1.70
   5   8  -1    5.40    2.10
  -5  -8   1   -4.20   12.10
  -5  -8   1   10.70   15.90
  -5  -8   1    3.50    1.20
   4   8  -1  103.69    6.70
   4   8  -1  112.29    6.60
   4   8  -1  109.29    6.80
  -4  -8   1   93.29    5.50
  -4  -8   1  114.49    6.30
  -4  -8   1  106.99   19.90
   3   8  -1   -1.20    1.70
   3   8  -1    1.20    1.70
   3   8  -1    2.80    1.70
  -3  -8   1    2.00    1.50
  -3  -8   1   24.10   13.80
  -3  -8   1   -0.90    1.70
  -3  -8   1   -6.90   13.30
  -3  -8   1   -0.40    0.90
   2   8  -1   -2.50    1.60
   2   8  -1    0.00    1.80
   2   8  -1   -1.20    1.60
  -2  -8   1   -2.80    1.50
  -2  -8   1  -11.90   13.70
  -2  -8   1   20.20   13.30
  -2  -8   1    0.40    0.50
   1   8  -1   37.50    4.00
   1   8  -1   36.80    2.70
   1   8  -1   37.10    3.70
   1   8  -1   41.10    4.20
  -1  -8   1   44.50    4.00
  -1  -8   1   60.09   17.90
  -1  -8   1   44.00    3.90
  -1  -8   1   37.30    2.60
  -1  -8   1   44.40    2.70
   0   8  -1   89.29    6.40
   0   8  -1   92.39   21.70
   0   8  -1   89.19    5.70
   0   8  -1   87.69    6.20
   0   8  -1   81.59    5.40
   0  -8   1   79.09   20.80
   0  -8   1   96.29    5.40
   0  -8   1   91.59    6.40
   0  -8   1   92.29    6.10
  -1   8  -1   63.39    4.80
  -1   8  -1   86.49    6.10
  -1   8  -1   72.09   23.70
  -1   8  -1   70.29    5.80
  -1   8  -1   75.89    5.30
   1  -8   1   38.50   22.80
   1  -8   1   78.69    5.80
   1  -8   1   89.19    6.10
  -2   8  -1    6.40    2.00
  -2   8  -1    8.90    1.60
  -2   8  -1    4.80   24.20
  -2   8  -1    7.70    2.70
  -2   8  -1    6.00    2.50
   2  -8   1    4.10    2.50
   2  -8   1    3.70    2.20
   2  -8   1  -38.20   24.10
  -3   8  -1    1.10    2.00
  -3   8  -1    0.90    1.00
  -3   8  -1   -4.40    1.80
  -3   8  -1    0.60    2.20
   3  -8   1   -0.60    2.30
   3  -8   1    1.20    2.20
  -4   8  -1   13.90    2.90
  -4   8  -1   14.30    3.00
  -4   8  -1   18.80    3.20
   4  -8   1   14.90    3.00
   4  -8   1   21.00    3.60
  -5   8  -1   -1.10    2.30
  -5   8  -1   -0.60    1.80
   5  -8   1   -4.00    1.90
   5  -8   1    1.90    2.60
  10   7  -1    0.60    4.70
  10   7  -1    1.70    1.70
   9   7  -1    4.70    1.80
   9   7  -1    6.90    2.60
   9   7  -1    7.10    2.30
   8   7  -1    7.10    2.00
   8   7  -1    5.40    2.50
   8   7  -1    5.60    2.20
  -8  -7   1    6.80   21.70
   7   7  -1    3.20    2.10
   7   7  -1    4.30    2.30
   7   7  -1    3.10    1.80
   7   7  -1    4.10    1.20
  -7  -7   1    7.10   16.40
   6   7  -1   20.10    2.40
   6   7  -1   25.60    2.00
   6   7  -1   26.90    3.10
   6   7  -1   33.40    3.70
   6   7  -1   34.40    3.20
  -6  -7   1   34.70   14.50
  -6  -7   1   30.80   13.40
  -6  -7   1   26.50    2.70
   5   7  -1    3.60    1.80
   5   7  -1    3.00    1.30
   5   7  -1    4.80    1.60
  -5  -7   1   -0.70   10.00
  -5  -7   1    5.00    1.20
  -5  -7   1    8.10   11.80
   4   7  -1   74.79    5.10
   4   7  -1   85.99    5.50
   4   7  -1   86.79    5.40
  -4  -7   1   81.29   14.80
  -4  -7   1   87.29    5.00
  -4  -7   1   77.39   15.20
   3   7  -1   19.80    2.50
   3   7  -1   18.20    2.40
   3   7  -1   20.70    2.30
   3   7  -1   16.90    2.10
  -3  -7   1   20.10    2.20
  -3  -7   1   17.50    1.80
  -3  -7   1   23.90   11.50
  -3  -7   1   21.00   10.00
  -3  -7   1   18.20    2.50
   2   7  -1  167.88    8.90
   2   7  -1  161.88    8.90
   2   7  -1  158.98    9.00
  -2  -7   1  140.39   20.10
  -2  -7   1  161.38    7.90
  -2  -7   1  145.59    8.80
  -2  -7   1  159.78    8.80
  -2  -7   1  151.98   21.20
   1   7  -1    1.40    1.60
   1   7  -1    1.30   10.20
   1   7  -1    3.70    0.90
   1   7  -1    2.70    1.60
  -1  -7   1    3.40    1.60
  -1  -7   1   -4.60    9.80
  -1  -7   1    2.20    1.50
  -1  -7   1    4.10    0.90
   0   7  -1  160.78    9.10
   0   7  -1  151.18   23.30
   0   7  -1  147.99    9.00
   0   7  -1  162.58    8.60
   0   7  -1  144.19    8.60
   0  -7   1  153.18    8.90
   0  -7   1  164.58   24.30
   0  -7   1  181.28    9.20
  -1   7  -1   14.60    2.60
  -1   7  -1   10.30    1.80
  -1   7  -1   14.70   13.90
  -1   7  -1   15.90    2.60
  -1   7  -1    9.20    2.00
   1  -7   1   14.00    2.50
   1  -7   1   -6.20   13.80
  -2   7  -1   67.69    5.30
  -2   7  -1   60.49    5.00
  -2   7  -1   67.39    4.10
  -2   7  -1   47.80   19.00
  -2   7  -1   62.59    5.10
   2  -7   1   68.39    5.40
   2  -7   1   60.49    5.00
   2  -7   1   68.09   21.60
  -3   7  -1   88.89   26.10
  -3   7  -1   48.00    4.90
  -3   7  -1   56.69    4.80
  -3   7  -1   51.49    3.40
  -3   7  -1   56.29    4.90
   3  -7   1   56.89    4.90
   3  -7   1   56.19    5.30
   3  -7   1   64.79   27.60
  -4   7  -1   -0.10    1.90
  -4   7  -1   -1.00    1.80
   4  -7   1    0.40    2.10
  -5   7  -1    7.20    2.70
  -5   7  -1   14.70    3.80
   5  -7   1   13.10    3.00
   5  -7   1    8.10    2.70
  10   6  -1   13.30    3.10
  10   6  -1   12.40    2.40
  10   6  -1   13.00    2.30
   9   6  -1   -2.50    2.00
   9   6  -1   -0.70    1.50
   9   6  -1   -2.40    1.40
  -9  -6   1   -1.30    1.30
   8   6  -1   69.79    5.20
   8   6  -1   70.19    5.10
   8   6  -1   76.39    6.60
  -8  -6   1   66.89    4.60
  -8  -6   1   59.69   20.70
   7   6  -1  194.08   10.70
   7   6  -1  175.18    9.70
   7   6  -1  213.58   10.60
   7   6  -1  204.38   11.20
  -7  -6   1  163.28   25.40
  -7  -6   1  188.68   10.00
  -7  -6   1  226.78   25.30
   6   6  -1   51.79    3.80
   6   6  -1   51.49    4.40
   6   6  -1   56.69    4.20
   6   6  -1   49.30    3.30
   6   6  -1   45.00    3.50
   6   6  -1   45.60    3.20
  -6  -6   1   53.49   13.70
  -6  -6   1   50.99   12.70
   5   6  -1   10.70    1.90
   5   6  -1    7.00    1.40
   5   6  -1    6.30    1.80
   5   6  -1    9.60    1.10
   5   6  -1    5.80    1.60
   5   6  -1   10.00    1.60
  -5  -6   1    1.10    8.20
  -5  -6   1    7.90    1.30
  -5  -6   1   11.60   11.00
   4   6  -1   28.50    2.60
   4   6  -1   29.30    2.60
   4   6  -1   31.20    3.30
   4   6  -1   24.90    2.50
  -4  -6   1   22.30    9.00
  -4  -6   1   38.70   10.70
   3   6  -1   36.80    3.30
   3   6  -1   39.80    3.10
   3   6  -1   42.40    3.00
   3   6  -1   34.10    3.30
  -3  -6   1   33.90    2.50
  -3  -6   1   45.30    3.00
  -3  -6   1   39.60   11.00
  -3  -6   1   39.90    3.50
   2   6  -1  776.62   35.10
   2   6  -1  684.73   35.10
   2   6  -1  750.92   35.10
   2   6  -1  659.73   35.00
  -2  -6   1  671.63   35.50
  -2  -6   1  681.73   44.20
  -2  -6   1  750.82   34.40
  -2  -6   1  658.13   35.00
  -2  -6   1  729.83   45.50
   1   6  -1  195.78   10.40
   1   6  -1  197.38   10.40
   1   6  -1  194.48   10.20
   1   6  -1  206.48   10.60
   1   6  -1  198.38   10.40
   1   6  -1  198.88   10.60
  -1  -6   1  173.38   10.40
  -1  -6   1  197.38   10.50
  -1  -6   1  230.78   26.00
  -1  -6   1  207.48   10.10
   0   6  -1   28.70    2.70
   0   6  -1   33.90    2.60
   0   6  -1   39.80   12.20
   0   6  -1   29.80    3.10
   0   6  -1   29.50    2.90
   0   6  -1   34.90    3.20
   0  -6   1   34.70    3.00
   0  -6   1   31.00    3.00
   0  -6   1   48.30   12.50
  -1   6  -1   14.80    2.50
  -1   6  -1   18.40   11.70
  -1   6  -1   16.60    2.40
  -1   6  -1   12.60    1.80
  -1   6  -1   12.50    2.10
  -1   6  -1    9.50    1.50
   1  -6   1   13.60    2.20
   1  -6   1   14.40    2.20
   1  -6   1   18.60   12.40
  -2   6  -1   -8.40   20.40
  -2   6  -1    5.30    2.20
  -2   6  -1    4.00    1.80
  -2   6  -1    5.50    2.10
  -2   6  -1    5.40    1.20
  -2   6  -1    0.90    1.80
   2  -6   1    2.20    1.80
   2  -6   1    4.30    1.70
  -3   6  -1  120.39    7.60
  -3   6  -1  119.29    7.30
  -3   6  -1  118.49    6.30
  -3   6  -1  118.89    7.40
  -3   6  -1  107.99   23.00
   3  -6   1  113.79    7.40
   3  -6   1  121.09    7.70
  -4   6  -1    6.40    2.20
  -4   6  -1    6.60    2.40
  -4   6  -1   28.30   22.80
  -4   6  -1    7.30    2.10
   4  -6   1    5.40    2.10
   4  -6   1    1.40    2.10
   4  -6   1    1.70   23.00
  -5   6  -1    0.80    1.80
  -5   6  -1   -1.80    2.20
  -5   6  -1   -1.50    1.60
   5  -6   1   -3.60    2.90
   5  -6   1    3.00    2.50
  -6   6  -1   90.09    6.00
  -6   6  -1   99.69    8.10
   6  -6   1  101.29    7.50
   6  -6   1   94.09    7.40
  10   5  -1   -1.10    2.20
  10   5  -1   -0.40    1.60
   9   5  -1    2.60    1.50
   9   5  -1    1.20    1.60
   9   5  -1    1.30    2.30
  -9  -5   1    2.90    1.80
   8   5  -1   18.30    2.90
   8   5  -1   19.00    2.40
   8   5  -1   17.00    2.40
  -8  -5   1   16.70    2.40
   7   5  -1  -14.50   10.50
   7   5  -1   -1.30    1.70
   7   5  -1   -1.00    1.30
   7   5  -1   -1.60    1.20
  -7  -5   1    0.00    1.10
  -7  -5   1  -10.60   10.10
   6   5  -1   38.00    3.30
   6   5  -1   33.20    3.60
   6   5  -1   33.50    2.30
   6   5  -1   36.70    3.10
   6   5  -1   30.40    3.20
  -6  -5   1   37.70    2.70
  -6  -5   1   39.60   10.90
   5   5  -1  258.07   13.40
   5   5  -1  254.17   13.10
   5   5  -1  258.07   13.60
   5   5  -1  254.57   13.50
  -5  -5   1  256.97   12.90
  -5  -5   1  277.27   21.40
  -5  -5   1  257.37   21.10
  -5  -5   1  262.87   13.10
   4   5  -1   17.40    1.70
   4   5  -1   17.60    1.70
   4   5  -1   11.40    1.70
   4   5  -1   14.70    2.00
   4   5  -1   14.90    1.30
  -4  -5   1   15.60    1.60
  -4  -5   1   15.50    6.90
  -4  -5   1   15.60    1.60
  -4  -5   1   14.00    7.40
   3   5  -1  124.09    6.80
   3   5  -1  130.69    6.80
   3   5  -1  125.49    6.90
   3   5  -1  126.69    6.70
   3   5  -1  118.69    6.80
  -3  -5   1  116.69   13.70
  -3  -5   1  112.79    6.90
  -3  -5   1  120.19   13.50
  -3  -5   1  131.99    7.00
  -3  -5   1  124.79    6.60
  -3  -5   1  126.89    6.30
   2   5  -1  708.53   35.00
   2   5  -1  724.33   35.00
   2   5  -1  723.83   35.10
  -2  -5   1  720.03   42.70
  -2  -5   1  658.23   35.00
  -2  -5   1  721.23   35.00
  -2  -5   1  755.92   34.90
  -2  -5   1  666.63   42.20
   1   5  -1  172.18    9.30
   1   5  -1  170.58    9.20
   1   5  -1  180.28    9.00
   1   5  -1  186.68    9.30
   1   5  -1  171.58   16.90
   1   5  -1  182.48    9.40
   1   5  -1  193.28    9.40
   1   5  -1  182.18    9.30
  -1  -5   1  171.98    9.30
  -1  -5   1  183.88    8.90
  -1  -5   1  158.98    9.30
  -1  -5   1  181.88   17.50
   0   5  -1    6.30    1.50
   0   5  -1   10.10    7.30
   0   5  -1    8.60    1.30
   0   5  -1    7.00    1.40
   0   5  -1    9.10    1.20
   0   5  -1    7.20    1.30
   0   5  -1    9.00    1.60
   0   5  -1    7.60    1.30
   0  -5   1    1.50    6.60
   0  -5   1    7.00    1.30
   0  -5   1    7.00    1.40
  -1   5  -1   95.69    5.50
  -1   5  -1   92.69    5.50
  -1   5  -1   90.09    5.60
  -1   5  -1   88.19    5.50
  -1   5  -1  100.59   16.10
   1  -5   1   87.29    5.50
   1  -5   1   86.79    5.30
   1  -5   1   96.89   16.10
  -2   5  -1  786.52   38.70
  -2   5  -1  797.72   37.90
  -2   5  -1  757.42   38.30
  -2   5  -1  789.32   38.50
  -2   5  -1  812.22   51.39
  -2   5  -1  723.03   38.30
   2  -5   1  732.53   38.30
   2  -5   1  809.92   51.89
   2  -5   1  792.22   38.40
  -3   5  -1   68.29    5.20
  -3   5  -1   87.99   17.30
  -3   5  -1   62.49    5.10
  -3   5  -1   64.19    5.20
  -3   5  -1   73.39    4.90
  -3   5  -1   72.49    3.80
   3  -5   1   73.49   18.90
   3  -5   1   60.79    4.90
   3  -5   1   68.79    5.10
  -4   5  -1    3.20    2.00
  -4   5  -1   -9.90   14.80
  -4   5  -1    4.30    1.80
  -4   5  -1    3.50    0.60
  -4   5  -1    5.90    1.80
   4  -5   1    3.80    2.10
   4  -5   1   12.00   16.70
   4  -5   1    2.80    2.00
  -5   5  -1   49.40    4.00
  -5   5  -1   48.20    5.30
  -5   5  -1   49.80    4.30
   5  -5   1   48.20    4.90
   5  -5   1   55.69    5.00
  -6   5  -1    1.60    2.20
  -6   5  -1    3.80    1.40
   6  -5   1    0.40    2.10
   6  -5   1    0.80    2.20
  -7   5  -1    0.10    2.60
   7  -5   1    4.00    2.60
   7  -5   1    2.50    2.50
  10   4  -1   -0.40    1.60
  10   4  -1   -2.00    1.90
 -10  -4   1    0.00    2.10
   9   4  -1    9.90    2.40
   9   4  -1   14.50    2.30
   9   4  -1    9.00    1.70
  -9  -4   1    8.50    2.50
   8   4  -1   16.40    2.10
   8   4  -1   16.10    2.30
   8   4  -1   17.30    2.90
  -8  -4   1   19.10    2.80
   7   4  -1  464.85   33.20
   7   4  -1  463.35   23.10
   7   4  -1  433.36   23.10
   7   4  -1  479.15   23.70
  -7  -4   1  439.86   33.20
  -7  -4   1  473.15   23.40
   6   4  -1    1.90    1.60
   6   4  -1    1.60    1.00
   6   4  -1    3.60    1.20
   6   4  -1    2.60    1.40
  -6  -4   1    0.90    7.60
  -6  -4   1    2.70    1.30
   5   4  -1  395.06   20.10
   5   4  -1  392.36   20.10
   5   4  -1  392.36   20.20
   5   4  -1  406.66   20.40
   5   4  -1  410.26   20.20
   5   4  -1  404.06   19.80
  -5  -4   1  412.66   20.10
  -5  -4   1  408.96   19.70
  -5  -4   1  405.96   27.00
   4   4  -1   64.99    3.70
   4   4  -1   67.79    3.80
   4   4  -1   65.59    3.70
   4   4  -1   62.39    4.10
   4   4  -1   66.59    4.10
  -4  -4   1   75.19   10.30
  -4  -4   1   67.29    3.60
  -4  -4   1   64.29    3.80
  -4  -4   1   66.69    3.70
   3   4  -1   12.00    1.50
   3   4  -1    8.30    1.20
   3   4  -1   13.40    1.60
   3   4  -1   14.70    1.10
   3   4  -1   12.20    1.30
   3   4  -1   11.40    1.40
  -3  -4   1   14.00    1.30
  -3  -4   1    7.30    5.00
  -3  -4   1   15.10    5.30
  -3  -4   1   11.90    1.30
  -2  -4   1 4699.43  233.28
   1   4  -1  923.31   48.60
  -1  -4   1  777.32   47.70
   0   4  -1  246.28   19.50
   0   4  -1  238.28   12.20
   0   4  -1  232.68   12.40
   0   4  -1  245.58   12.20
   0   4  -1  241.38   12.30
   0   4  -1  248.48   12.20
   0   4  -1  248.38   12.40
   0   4  -1  250.57   12.30
   0  -4   1  227.98   19.00
   0  -4   1  228.08   12.30
   0  -4   1  250.87   12.30
   0  -4   1  257.97   13.20
   0  -4   1  225.88   12.30
   0  -4   1  247.58   12.40
  -1   4  -1  704.13   36.30
  -1   4  -1  791.42   36.70
  -1   4  -1  774.02   36.60
  -1   4  -1  693.53   36.60
  -1   4  -1  787.02   46.10
  -1   4  -1  781.52   36.50
   1  -4   1  767.82   36.60
   1  -4   1  691.73   36.50
   1  -4   1  756.02   36.60
   1  -4   1  692.13   44.90
  -2   4  -1   -0.20    0.70
  -2   4  -1   -1.30    1.10
  -2   4  -1    0.50    1.20
  -2   4  -1    6.00    6.90
  -2   4  -1   -0.90    1.10
  -2   4  -1   -0.50    1.20
   2  -4   1    0.70    6.90
   2  -4   1   -0.20    1.20
   2  -4   1   -1.00    1.10
  -3   4  -1  724.23   35.20
  -3   4  -1  712.73   47.30
  -3   4  -1  720.33   34.90
  -3   4  -1  704.63   35.30
  -3   4  -1  676.93   34.70
  -3   4  -1  709.33   34.30
   3  -4   1  722.33   34.70
   3  -4   1  656.33   34.90
   3  -4   1  711.63   35.00
   3  -4   1  682.03   47.60
  -4   4  -1   76.89    3.90
  -4   4  -1   81.39    4.90
  -4   4  -1   93.39   18.10
  -4   4  -1   74.69    3.90
  -4   4  -1   69.39    5.00
  -4   4  -1   76.49    5.60
  -4   4  -1   76.99    5.70
   4  -4   1   81.89    5.40
   4  -4   1   79.69    4.90
   4  -4   1   72.39    5.30
  -5   4  -1   40.30    3.80
  -5   4  -1   47.00    4.90
  -5   4  -1   41.90    3.40
   5  -4   1   44.10    3.60
   5  -4   1   45.40    4.30
   5  -4   1   44.90    4.40
   5  -4   1   53.19   23.50
  -6   4  -1    2.10    1.60
  -6   4  -1   -0.90    3.70
  -6   4  -1   -0.70    1.20
   6  -4   1    1.60    2.40
   6  -4   1    1.70    1.60
  -7   4  -1  102.39    8.50
   7  -4   1  105.29    7.60
   7  -4   1  122.99    8.10
   7  -4   1   99.59    7.00
  -8   4  -1  114.09    9.30
  10   3  -1    5.20    2.30
  10   3  -1    4.00    1.80
 -10  -3   1    3.90    2.50
   9   3  -1   89.09    6.60
   9   3  -1   87.29    5.20
   9   3  -1   97.89    6.20
  -9  -3   1   96.29    7.10
   8   3  -1    1.60    1.60
   8   3  -1    1.90    1.10
   8   3  -1    0.40    1.70
  -8  -3   1    1.70    1.70
   7   3  -1   18.20    2.20
   7   3  -1   18.00    1.90
   7   3  -1   15.10    2.30
   7   3  -1    7.80   10.10
   7   3  -1   13.00    1.50
   7   3  -1   17.30    2.10
  -7  -3   1   17.60    2.60
  -7  -3   1    2.10   11.70
   6   3  -1  376.56   18.70
   6   3  -1  363.76   18.60
   6   3  -1  343.57   18.30
   6   3  -1  388.56   19.10
   6   3  -1  385.66   18.60
  -6  -3   1  371.96   19.00
  -6  -3   1  378.16   26.70
   5   3  -1  193.88   15.40
   5   3  -1  195.88    9.40
   5   3  -1  167.08    9.20
   5   3  -1  179.58    9.60
   5   3  -1  180.88    8.80
   5   3  -1  177.48    9.20
  -5  -3   1  171.78    9.50
  -5  -3   1  178.28    8.80
  -5  -3   1  180.88   15.60
   4   3  -1  156.78    7.80
   4   3  -1  152.88    7.60
   4   3  -1  138.69    7.90
   4   3  -1  154.78   12.60
   4   3  -1  149.49    7.90
   4   3  -1  145.99    7.70
   4   3  -1  157.78    8.10
  -4  -3   1  169.28   13.30
  -4  -3   1  158.88    7.60
  -4  -3   1  137.39    7.80
  -4  -3   1  148.69    7.50
   3   3  -1  133.89    7.10
   3   3  -1  133.89    7.10
   3   3  -1  132.19    7.20
   3   3  -1  149.99   11.40
   3   3  -1  142.79    7.40
   3   3  -1  136.29    7.00
   3   3  -1  142.49    7.10
  -3  -3   1  136.79    6.90
  -3  -3   1  142.09    7.00
  -3  -3   1  145.19    7.10
  -3  -3   1  131.79    7.00
  -3  -3   1  141.09   11.30
   2   3  -1  553.64   25.60
  -2  -3   1  466.45   29.30
  -2  -3   1  515.65   25.30
  -2  -3   1  535.05   29.80
   1   3  -1  610.44   33.30
  -1  -3   1  553.14   32.80
   0   3  -1  699.33   39.00
   0  -3   1  655.43   38.60
  -1   3  -1  372.86   17.70
  -1   3  -1  362.06   17.90
  -1   3  -1  366.36   17.70
  -1   3  -1  342.47   17.80
  -1   3  -1  364.06   17.70
  -1   3  -1  354.36   17.80
  -1   3  -1  315.87   23.90
   1  -3   1  349.96   18.10
   1  -3   1  364.16   17.70
   1  -3   1  344.27   17.70
   1  -3   1  340.77   24.20
   1  -3   1  369.96   17.80
   1  -3   1  352.86   17.80
  -2   3  -1  463.65   24.50
  -2   3  -1  527.35   33.50
  -2   3  -1  478.85   24.70
  -2   3  -1  527.65   24.80
  -2   3  -1  517.85   24.50
  -2   3  -1  473.75   24.40
   2  -3   1  498.45   24.40
   2  -3   1  505.65   24.60
   2  -3   1  468.35   32.60
   2  -3   1  508.15   24.60
   2  -3   1  482.95   24.40
   2  -3   1  485.55   24.50
  -3   3  -1 1708.33   93.09
   3  -3   1 1664.23   92.99
  -4   3  -1  436.86   21.70
  -4   3  -1  431.96   33.30
  -4   3  -1  424.66   21.00
  -4   3  -1  423.26   21.80
  -4   3  -1  454.75   20.60
  -4   3  -1  405.16   20.50
  -4   3  -1  410.46   21.20
   4  -3   1  424.56   33.70
   4  -3   1  401.36   21.30
   4  -3   1  408.36   21.10
   4  -3   1  410.16   21.10
  -5   3  -1  646.34   32.90
  -5   3  -1  621.54   32.10
  -5   3  -1  657.43   31.80
  -5   3  -1  657.23   47.10
   5  -3   1  625.24   32.60
   5  -3   1  650.83   32.20
   5  -3   1  649.24   48.00
   5  -3   1  663.93   32.40
  -6   3  -1    6.90    2.80
   6  -3   1    3.80    2.40
   6  -3   1    8.90    1.90
   6  -3   1    4.50    2.00
  -7   3  -1    0.10    2.00
   7  -3   1    1.50    1.90
   7  -3   1    1.20    1.60
   7  -3   1    1.50    2.20
  -8   3  -1   42.10    5.40
   8  -3   1   65.99    6.10
   8  -3   1   53.79    4.70
   8  -3   1   63.99    5.60
  10   2  -1   45.30    4.60
 -10  -2   1   56.59    6.10
   9   2  -1    1.50    2.00
   9   2  -1    1.90    1.70
  -9  -2   1    2.00    2.50
   8   2  -1   45.00    3.80
   8   2  -1   33.80    2.50
   8   2  -1   36.70    3.80
  -8  -2   1   43.70    4.80
   7   2  -1   -2.60    1.40
   7   2  -1   -1.70    0.80
   7   2  -1   -3.70   10.90
   7   2  -1   -3.30    1.00
   7   2  -1   -0.30    0.90
  -7  -2   1   -1.70    1.60
  -7  -2   1   10.70   10.30
   6   2  -1  145.09    8.00
   6   2  -1  150.38    7.80
   6   2  -1  160.88    8.60
   6   2  -1  137.69    8.30
   6   2  -1  154.58    8.10
  -6  -2   1  138.79    8.60
  -6  -2   1  180.78   16.80
   5   2  -1  830.72   41.40
   5   2  -1  840.22   41.00
   5   2  -1  841.02   41.10
   5   2  -1  839.82   41.10
   5   2  -1  856.41   47.30
  -5  -2   1  774.42   41.40
  -5  -2   1  868.51   40.80
  -5  -2   1  891.21   47.90
   4   2  -1    9.30    0.90
   4   2  -1    8.30    1.30
   4   2  -1   10.20    1.20
   4   2  -1    7.70    1.00
   4   2  -1   12.50    4.60
   4   2  -1    9.90    1.10
   4   2  -1    7.10    0.60
   4   2  -1    7.70    1.30
  -4  -2   1    8.60    0.80
  -4  -2   1    7.30    4.30
  -4  -2   1    9.70    1.00
  -4  -2   1    7.00    1.20
   3   2  -1    4.90    0.70
   3   2  -1    3.30    2.90
   3   2  -1    2.60    0.80
   3   2  -1    3.40    0.70
   3   2  -1    4.60    0.60
   3   2  -1    3.80    0.70
   3   2  -1    3.10    0.90
   3   2  -1    5.60    0.80
  -3  -2   1    4.70    3.10
  -3  -2   1    3.80    0.50
  -3  -2   1    5.10    0.80
  -3  -2   1    4.40    0.50
   2   2  -1 1260.97   64.19
  -2  -2   1 1275.47   64.39
   0   2  -1 3255.07  163.18
   0  -2   1 3333.27  163.28
  -1   2  -1 4584.34  224.08
   1  -2   1 4444.26  223.68
  -2   2  -1  503.75   31.60
  -2   2  -1  463.05   24.80
  -2   2  -1  534.05   24.90
   2  -2   1  538.05   24.90
   2  -2   1  526.35   25.10
   2  -2   1  526.25   25.00
   2  -2   1  446.36   31.00
   2  -2   1  485.85   24.90
  -3   2  -1  278.27   14.50
  -3   2  -1  283.17   14.10
  -3   2  -1  262.17   13.90
  -3   2  -1  286.77   13.70
  -3   2  -1  295.07   14.40
  -3   2  -1  286.17   21.90
   3  -2   1  296.97   14.20
   3  -2   1  254.67   21.80
   3  -2   1  270.37   14.20
   3  -2   1  269.17   14.10
   3  -2   1  279.47   13.90
  -4   2  -1 1426.36   94.79
  -5   2  -1  260.07   25.90
  -5   2  -1  275.37   13.90
  -5   2  -1  279.47   14.30
  -5   2  -1  283.37   15.10
   5  -2   1  275.67   14.40
   5  -2   1  288.07   14.60
   5  -2   1  270.97   14.50
  -6   2  -1    7.30    2.50
  -6   2  -1    4.40    1.40
  -6   2  -1   -0.80   15.50
   6  -2   1    4.70   16.80
   6  -2   1    4.50    1.80
   6  -2   1    6.70    1.70
   7  -2   1  172.28   10.40
   7  -2   1  172.68   12.10
   7  -2   1  162.68    9.60
  -8   2  -1    1.50    2.50
   8  -2   1    0.70    1.70
   8  -2   1    0.00    1.90
   8  -2   1    1.00    2.50
  -9   2  -1  103.89    8.60
   9  -2   1   81.29    6.30
   9   1  -1   56.19    4.90
   9   1  -1   58.99    5.00
  -9  -1   1   68.69    6.40
   8   1  -1   98.19    6.60
   8   1  -1   84.99    6.00
  -8  -1   1   90.99    7.10
   7   1  -1   18.90    2.10
   7   1  -1    2.70   12.50
   7   1  -1   21.70    2.60
   7   1  -1   20.00    2.30
  -7  -1   1   -1.20   11.40
  -7  -1   1   16.40    2.90
   6   1  -1  131.19    6.40
   6   1  -1  119.29    6.90
   6   1  -1  127.49    7.00
  -6  -1   1  120.09    7.70
  -6  -1   1  129.89   15.70
  -6  -1   1  122.49    6.30
   5   1  -1 1322.67   64.59
   5   1  -1 1341.67   71.79
  -5  -1   1 1315.07   71.59
   4   1  -1   46.90    7.40
   4   1  -1   35.10    2.20
   4   1  -1   33.70    2.60
   4   1  -1   37.30    2.40
   4   1  -1   34.20    2.70
   4   1  -1   43.20    2.50
   4   1  -1   38.80    2.40
  -4  -1   1   43.70    7.40
  -4  -1   1   34.70    2.90
   3   1  -1 6907.81  334.07
  -3  -1   1 6771.52  334.07
   2   1  -1 1167.08   59.09
  -2  -1   1 1189.18   59.19
  -1  -1   1  435.26   22.40
   0   1  -1  218.78   14.00
   0  -1   1  281.27   14.50
  -1   1  -1   54.99    3.00
  -1   1  -1   54.79    2.90
  -1   1  -1   53.19    2.80
  -1   1  -1   53.79    2.90
  -1   1  -1   50.09    5.60
  -1   1  -1   55.39    2.90
   1  -1   1   51.89    2.80
   1  -1   1   51.09    2.90
   1  -1   1   51.99    3.00
   1  -1   1   52.69    6.00
   1  -1   1   52.79    2.90
   1  -1   1   53.19    2.90
   1  -1   1   51.99    2.90
  -2   1  -1  969.30   52.19
   2  -1   1  954.20   52.19
  -3   1  -1  675.83   33.40
  -3   1  -1  662.33   33.40
  -3   1  -1  655.73   33.20
  -3   1  -1  664.93   40.40
   3  -1   1  718.03   33.70
   3  -1   1  708.53   33.60
   3  -1   1  693.13   40.60
  -4   1  -1   -1.50    0.90
  -4   1  -1   -0.30    1.20
  -4   1  -1    0.00    0.40
  -4   1  -1   -1.10    1.00
  -4   1  -1    1.40    0.60
  -4   1  -1    5.70    6.20
   4  -1   1   -3.50    5.70
   4  -1   1   -2.50    0.70
   4  -1   1    0.00    0.90
   4  -1   1   -2.40    0.90
  -5   1  -1  213.98   21.50
  -5   1  -1  196.88    9.70
  -5   1  -1  179.48   10.60
  -5   1  -1  218.08   11.20
  -5   1  -1  188.68   10.30
   5  -1   1  197.78   20.90
   5  -1   1  204.98   10.60
   5  -1   1  201.38   10.50
   5  -1   1  187.18   10.40
  -6   1  -1  149.09    8.40
  -6   1  -1  168.18    9.60
  -6   1  -1  146.59   21.40
   6  -1   1  153.68    8.70
   6  -1   1  149.69    8.70
   6  -1   1  158.88    8.90
   6  -1   1  173.38   23.20
  -7   1  -1  105.89    7.50
   7  -1   1   97.59    6.40
   7  -1   1   94.29    6.30
  -8   1  -1   30.30    4.30
   8  -1   1   27.60    3.30
   8  -1   1   36.60    3.60
  -9   1  -1   61.19    6.70
   9  -1   1   54.29    4.80
   9  -1   1   55.89    5.20
   9  -1   1   58.39    6.00
   9   0  -1   81.79    6.20
   9   0  -1   83.69    6.10
  -9   0   1  107.79    8.00
   8   0  -1   -0.30    1.50
   8   0  -1   -0.90    1.50
   7   0  -1  208.38   11.00
   7   0  -1  180.68   10.80
   7   0  -1  200.18   11.00
  -7   0   1  219.68   12.10
  -7   0   1  183.08   27.00
   6   0  -1  246.88   12.40
   6   0  -1  227.68   12.30
   6   0  -1  247.48   35.00
  -6   0   1  225.58   11.80
  -6   0   1  253.97   13.20
  -6   0   1  218.28   22.50
   5   0  -1    4.60    1.20
   5   0  -1    0.40    7.20
   5   0  -1    9.60    1.50
   5   0  -1    6.40    1.40
  -5   0   1    9.70    6.20
  -5   0   1    4.80    1.90
  -5   0   1    5.90    1.10
   4   0  -1   80.59    4.70
   4   0  -1   81.79    4.60
   4   0  -1   84.69    4.70
   4   0  -1   85.39   10.30
   4   0  -1   84.29    4.10
   4   0  -1   86.79    4.20
   4   0  -1   78.89    4.70
  -4   0   1   76.79    4.60
  -4   0   1   93.49   10.00
  -4   0   1   85.29    4.40
  -4   0   1   83.59    5.10
   3   0  -1   75.29    4.10
   3   0  -1   73.49    4.20
   3   0  -1   76.39    3.80
   3   0  -1   79.69    4.10
   3   0  -1   87.09    8.40
   3   0  -1   73.69    4.40
   3   0  -1   73.19    4.20
   3   0  -1   76.49    3.90
  -3   0   1   78.69    4.00
  -3   0   1   79.39    4.50
  -3   0   1   72.39    8.00
  -3   0   1   75.09    4.00
  -3   0   1   77.69    4.20
   2   0  -1  636.64   33.40
  -2   0   1  618.64   33.30
   1   0  -1  405.16   20.70
  -1   0   1  400.26   20.70
  -1   0  -1 1535.45   78.29
   1   0   1 1605.04   78.39
  -2   0  -1 4986.00  248.58
   2   0   1 5133.59  248.68
  -3   0  -1 1725.23   89.59
   3   0   1 1720.33   89.49
  -4   0  -1  159.28    9.10
  -4   0  -1  190.48    9.40
  -4   0  -1  175.18    9.00
  -4   0  -1  182.38    9.50
  -4   0  -1  161.88   15.80
  -4   0  -1  178.38    8.70
   4   0   1  176.38    8.70
   4   0   1  172.88    9.10
   4   0   1  172.08    9.10
   4   0   1  168.08    9.10
   4   0   1  180.88    9.10
   4   0   1  164.28   16.60
  -5   0  -1  833.42   44.70
  -5   0  -1  909.91   44.20
  -5   0  -1  940.41   44.50
  -5   0  -1  963.30   54.69
   5   0   1  914.31   54.99
   5   0   1  904.61   44.70
   5   0   1  918.91   44.70
  -6   0  -1  109.09    7.20
  -6   0  -1  101.79    5.50
  -6   0  -1  116.69   18.50
   6   0   1  135.19   19.30
   6   0   1  107.69    6.40
   6   0   1  105.79    6.30
   6   0   1  114.49    6.50
  -7   0  -1  389.86   20.70
  -7   0  -1  435.46   21.90
  -7   0  -1  418.36   36.90
   7   0   1  443.46   21.10
   7   0   1  402.06   42.50
   7   0   1  407.66   21.00
   7   0   1  363.16   21.30
   8   0   1    3.90    1.80
   8   0   1    5.50    2.00
  -9   0  -1   11.90    3.20
   9   0   1   15.00    2.60
   9   0   1   16.30    2.80
   9  -1  -1    6.90    2.00
   9  -1  -1    5.80    2.20
   9  -1  -1    7.60    2.90
  -9   1   1    6.40    3.10
   8  -1  -1   46.30    4.30
   8  -1  -1   44.90    4.00
   8  -1  -1   48.20    5.10
  -8   1   1   41.20    5.00
   7  -1  -1    0.10    1.50
   7  -1  -1    2.60    1.50
  -7   1   1   -0.80    2.20
   6  -1  -1   -0.10    1.20
   6  -1  -1   -0.30    1.00
   6  -1  -1    0.40    1.30
   6  -1  -1    3.60   13.70
  -6   1   1   -3.80   10.40
  -6   1   1   -0.70    1.60
   5  -1  -1    7.20    1.50
   5  -1  -1    6.50    1.30
   5  -1  -1    7.30    0.70
   5  -1  -1   -3.00    8.70
   5  -1  -1    7.20    1.40
  -5   1   1    0.70    7.60
  -5   1   1    5.20    1.50
   4  -1  -1   15.80    1.30
   4  -1  -1   22.00    6.90
   4  -1  -1   15.40    1.60
   4  -1  -1   13.10    1.60
   4  -1  -1   15.60    1.70
  -4   1   1   17.30    1.60
  -4   1   1   16.90    2.20
  -4   1   1   21.80    6.30
   3  -1  -1 4268.07  208.88
  -3   1   1 4102.29  208.38
   2  -1  -1 3224.38  160.58
  -2   1   1 3230.78  160.48
   1  -1  -1  312.37   18.10
  -1   1   1  312.87   18.10
   0   1   1 4771.32  253.77
  -1  -1  -1  633.34   34.00
   1   1   1  684.33   34.10
  -2  -1  -1 2448.46  123.29
   2   1   1 2502.25  123.39
  -3  -1  -1 2584.24  131.89
   3   1   1 2649.33  131.99
  -4  -1  -1  166.28    8.20
  -4  -1  -1  162.98   14.70
  -4  -1  -1  166.58    8.70
  -4  -1  -1  167.98    8.50
  -4  -1  -1  138.99    8.30
   4   1   1  167.38   15.10
   4   1   1  152.78    8.50
   4   1   1  161.58    8.30
   4   1   1  165.88    8.40
   4   1   1  167.18    8.40
   4   1   1  166.48    8.20
  -5  -1  -1   41.80    2.70
  -5  -1  -1   50.69   10.70
  -5  -1  -1   46.30    3.90
   5   1   1   43.30   10.20
   5   1   1   50.29    3.30
   5   1   1   44.40    3.10
   5   1   1   46.80    3.10
   5   1   1   49.50    3.40
   5   1   1   45.80    2.80
  -6  -1  -1  100.09   15.70
  -6  -1  -1  102.59    6.90
  -6  -1  -1  108.99    6.50
  -6  -1  -1  104.89    5.70
   6   1   1  111.89    6.50
   6   1   1  110.49    5.70
   6   1   1  113.29    6.30
   6   1   1  101.69    6.10
  -7  -1  -1   27.10   13.80
  -7  -1  -1   17.30    2.80
  -7  -1  -1   18.40    2.00
   7   1   1   25.10    2.70
   7   1   1   16.80    2.20
   7   1   1   11.40   13.90
   7   1   1   21.00    2.60
  -8  -1  -1    1.30    2.30
   8   1   1    2.90    2.10
   8   1   1   -2.30    1.50
  -9  -1  -1   -2.60    2.10
   9   1   1    1.40    1.80
   9   1   1    1.40    2.00
 -10  -1  -1    1.30    2.60
  10   1   1    1.30    1.90
  10   1   1    3.70    2.10
   9  -2  -1   19.00    2.80
  -9   2   1   17.30    3.90
   8  -2  -1    2.60    2.40
   8  -2  -1    0.80    1.90
   8  -2  -1   -0.10    1.50
  -8   2   1    1.10    2.50
   7  -2  -1  255.67   15.30
   7  -2  -1  223.18   12.80
  -7   2   1  251.07   14.90
   6  -2  -1  559.04   28.00
   6  -2  -1  547.45   27.30
   6  -2  -1  570.44   27.50
   6  -2  -1  548.15   43.20
   6  -2  -1  503.45   27.40
  -6   2   1  498.15   41.80
  -6   2   1  543.95   27.20
  -6   2   1  550.84   28.20
   5  -2  -1   99.09    5.50
   5  -2  -1  102.29    6.10
   5  -2  -1  108.69    6.30
   5  -2  -1  112.89    6.10
   5  -2  -1  108.19    6.60
  -5   2   1  100.09    6.80
  -5   2   1  118.99   17.10
   4  -2  -1   10.10    1.40
   4  -2  -1    5.90    1.00
   4  -2  -1    5.10    1.30
   4  -2  -1    4.40    7.60
   4  -2  -1    5.80    1.30
  -4   2   1    5.90    2.00
  -4   2   1    8.40    1.30
  -4   2   1    8.00    7.20
  -4   2   1    9.50    1.20
   3  -2  -1    2.80    0.90
   3  -2  -1    0.90    5.10
   3  -2  -1    4.20    0.80
   3  -2  -1    4.80    0.80
   3  -2  -1    3.90    1.30
   3  -2  -1    2.70    0.80
  -3   2   1    3.70    0.80
  -3   2   1    3.60    0.80
  -3   2   1    3.60    0.90
  -3   2   1    2.60    1.30
  -3   2   1   -1.20    5.00
   2  -2  -1   -0.90    0.70
   2  -2  -1    2.40    0.70
   2  -2  -1   -0.60    0.60
   2  -2  -1    0.70    0.60
   2  -2  -1    0.20    0.50
   2  -2  -1   -1.20    3.10
  -2   2   1   -0.60    0.60
  -2   2   1   -1.60    0.50
  -2   2   1    4.20    4.40
  -2   2   1   -0.70    0.70
  -2   2   1    0.00    0.20
  -2   2   1    1.10    0.50
   1  -2  -1 2703.13  135.69
  -1   2   1 2712.13  135.69
   0  -2  -1   89.59    7.70
   0  -2  -1   89.89    4.60
   0  -2  -1   85.29    4.60
   0  -2  -1   89.29    4.60
   0  -2  -1   90.69    4.60
   0  -2  -1   87.79    4.60
   0  -2  -1   87.19    4.50
   0  -2  -1   91.69    4.50
   0   2   1   81.59    7.60
   0   2   1   88.99    4.60
   0   2   1   91.99    4.60
   0   2   1   86.49    4.50
   0   2   1   85.59    4.60
   0   2   1   89.39    4.60
   0   2   1   86.09    4.50
  -1  -2  -1 6565.74  334.37
   1   2   1 7150.58  334.67
  -2  -2  -1  228.48   12.00
  -2  -2  -1  249.28   12.00
  -2  -2  -1  235.38   11.90
  -2  -2  -1  251.87   12.10
  -2  -2  -1  234.28   15.50
  -2  -2  -1  251.07   12.10
   2   2   1  250.37   15.70
   2   2   1  245.08   12.10
   2   2   1  254.27   12.10
   2   2   1  247.78   12.00
   2   2   1  228.58   12.20
   2   2   1  249.18   12.20
   2   2   1  235.58   11.90
  -3  -2  -1   11.80    1.20
  -3  -2  -1   14.00    1.60
  -3  -2  -1   11.90    0.80
  -3  -2  -1   15.80    4.60
  -3  -2  -1   12.50    1.40
  -3  -2  -1   10.20    0.90
  -3  -2  -1    9.40    1.00
   3   2   1   12.90    1.30
   3   2   1   11.50    1.20
   3   2   1   11.50    0.80
   3   2   1   12.60    4.00
   3   2   1   16.40    1.40
   3   2   1   12.20    1.30
   3   2   1   14.00    1.40
  -4  -2  -1  804.12   43.20
  -4  -2  -1  670.93   36.60
   4   2   1  745.63   36.70
   4   2   1  804.12   43.20
  -5  -2  -1  233.68   21.90
  -5  -2  -1  226.78   11.70
  -5  -2  -1  218.38   12.10
   5   2   1  236.28   12.00
   5   2   1  262.07   20.60
   5   2   1  239.08   11.70
   5   2   1  227.28   11.60
   5   2   1  223.48   11.80
   5   2   1  232.38   11.90
  -6  -2  -1  122.79    6.30
  -6  -2  -1  148.29   17.50
  -6  -2  -1  106.49    6.30
  -6  -2  -1  120.79    7.30
   6   2   1  113.89    6.60
   6   2   1  123.29    6.80
   6   2   1  116.69    6.40
   6   2   1  122.59    7.10
  -7  -2  -1  344.27   34.20
  -7  -2  -1  368.56   18.70
  -7  -2  -1  326.47   17.40
   7   2   1  337.47   17.50
   7   2   1  349.67   31.10
   7   2   1  377.66   18.40
   7   2   1  327.77   18.00
   7   2   1  377.26   18.10
  -8  -2  -1  320.67   17.00
   8   2   1  322.47   16.50
   8   2   1  270.77   15.30
   8   2   1  323.97   16.30
  -9  -2  -1  208.18   11.90
   9   2   1  177.58   10.80
   9   2   1  172.58   10.60
 -10  -2  -1    0.90    2.60
  10   2   1    1.60    2.10
   8  -3  -1    1.00    2.00
   8  -3  -1    3.70    2.30
   8  -3  -1    5.70    2.90
  -8   3   1    5.30    3.20
   7  -3  -1    5.90    1.70
   7  -3  -1    0.40    2.10
   7  -3  -1    4.80    2.10
  -7   3   1    3.20    2.70
   6  -3  -1    0.30    2.20
   6  -3  -1   -0.70    1.10
   6  -3  -1   -2.60    1.50
  -6   3   1    0.00    0.70
   5  -3  -1   87.29    5.20
   5  -3  -1   79.39    4.90
   5  -3  -1   80.79    5.40
   5  -3  -1   81.59   19.40
   5  -3  -1   83.89    5.80
  -5   3   1   84.89    4.70
  -5   3   1   73.69    4.90
  -5   3   1   77.89    6.00
  -5   3   1   91.29   16.60
   4  -3  -1  102.09    5.80
   4  -3  -1  125.69   17.60
   4  -3  -1   99.59    5.60
   4  -3  -1  100.49    6.10
   4  -3  -1  108.19    6.50
  -4   3   1  108.89   16.40
  -4   3   1   97.09    6.60
  -4   3   1  104.79    5.90
  -4   3   1  107.39    5.80
   3  -3  -1  941.11   57.29
   3  -3  -1  991.80   47.60
   3  -3  -1  983.60   47.40
  -3   3   1  964.30   56.79
  -3   3   1 1011.10   47.40
  -3   3   1  911.61   47.40
   2  -3  -1  748.63   34.80
   2  -3  -1  670.53   42.20
  -2   3   1  675.03   34.50
  -2   3   1  681.53   34.50
  -2   3   1  751.42   42.60
   1  -3  -1  236.68   11.60
   1  -3  -1  257.07   11.90
   1  -3  -1  232.08   11.50
   1  -3  -1  224.28   11.50
   1  -3  -1  236.38   17.60
   1  -3  -1  235.78   11.50
   1  -3  -1  228.38   11.50
  -1   3   1  200.78   11.20
  -1   3   1  222.08   11.60
  -1   3   1  225.48   11.50
  -1   3   1  210.48   11.50
  -1   3   1  229.28   11.30
  -1   3   1  217.18   17.20
  -1   3   1  219.98   11.50
  -1   3   1  228.88   11.40
   0  -3  -1 4158.48  209.38
   0   3   1 4276.67  209.58
  -1  -3  -1   52.29    3.10
  -1  -3  -1   53.59    2.90
  -1  -3  -1   40.50    6.90
  -1  -3  -1   52.19    2.80
  -1  -3  -1   55.79    2.90
  -1  -3  -1   50.79    3.00
  -1  -3  -1   49.10    3.00
  -1  -3  -1   54.79    3.00
  -1  -3  -1   57.39    3.20
  -1  -3  -1   39.30    6.50
   1   3   1   52.79    2.70
   1   3   1   56.09    3.10
   1   3   1   51.49    3.00
   1   3   1   53.39    3.00
   1   3   1   58.19    3.10
   1   3   1   51.59    3.10
  -2  -3  -1  680.33   37.90
   2   3   1  677.33   37.90
  -3  -3  -1 1252.37   66.29
   3   3   1 1246.78   66.19
  -4  -3  -1 2258.27  119.69
   4   3   1 2411.16  119.99
  -5  -3  -1  195.48   18.40
  -5  -3  -1  209.28   11.40
   5   3   1  227.98   19.30
   5   3   1  222.88   11.30
   5   3   1  216.08   11.20
   5   3   1  230.58   11.30
   5   3   1  222.88   11.50
   5   3   1  217.18   10.80
  -6  -3  -1  239.58   13.10
  -6  -3  -1  243.58   21.70
  -6  -3  -1  242.28   13.00
   6   3   1  250.97   12.60
   6   3   1  229.88   12.20
   6   3   1  265.37   13.10
   6   3   1  234.88   12.60
   6   3   1  254.77   12.70
  -7  -3  -1   71.49    4.00
  -7  -3  -1   80.09    5.40
   7   3   1   81.99   16.10
   7   3   1   73.59    4.80
   7   3   1   63.29    4.50
   7   3   1   65.19    3.90
   7   3   1   69.39    4.40
   7   3   1   71.59    5.20
  -8  -3  -1    2.40    1.90
   8   3   1    3.70    1.20
   8   3   1    5.10    1.90
   8   3   1    4.30    2.00
  -9  -3  -1    7.80    2.40
   9   3   1    5.40    2.40
   9   3   1    2.60    1.90
   9   3   1    5.20    2.00
 -10  -3  -1    5.30    2.80
  10   3   1    6.00    2.20
  10   3   1    5.00    2.20
   8  -4  -1    6.70    2.50
   8  -4  -1   14.10    4.10
  -8   4   1   11.60    3.80
   7  -4  -1   91.79    6.10
   7  -4  -1   93.99    6.90
   7  -4  -1  105.39    7.60
  -7   4   1   88.39    7.90
   6  -4  -1   78.69    5.30
   6  -4  -1   88.69    6.90
   5  -4  -1   53.19   18.80
   5  -4  -1   16.80    2.70
   5  -4  -1   19.50    3.00
   5  -4  -1   21.40    2.70
  -5   4   1   25.80    3.50
  -5   4   1   20.80    2.20
  -5   4   1   19.50    2.80
  -5   4   1   -5.90   14.60
   4  -4  -1  294.77   15.00
   4  -4  -1  302.87   15.60
   4  -4  -1  297.97   15.40
  -4   4   1  284.77   15.10
  -4   4   1  256.07   27.10
  -4   4   1  298.37   15.00
  -4   4   1  290.67   15.80
   3  -4  -1   72.49    5.40
   3  -4  -1   69.99   14.20
   3  -4  -1   76.19    5.10
   3  -4  -1   71.79    4.80
   3  -4  -1   77.19    4.50
  -3   4   1   86.69   15.10
  -3   4   1   78.09    4.80
  -3   4   1   72.59    4.70
  -3   4   1   81.79    3.90
  -3   4   1   72.09    5.30
   2  -4  -1    4.20    1.30
   2  -4  -1    3.00    1.30
   2  -4  -1    1.60    0.90
   2  -4  -1    1.00    6.60
  -2   4   1    1.50    1.10
  -2   4   1    3.10    1.20
  -2   4   1    2.90    6.60
  -2   4   1    4.40    1.40
   1  -4  -1  183.38    9.80
   1  -4  -1  194.18    9.60
   1  -4  -1  192.48    9.70
   1  -4  -1  180.08    9.60
   1  -4  -1  171.58   16.80
  -1   4   1  187.88    9.40
  -1   4   1  169.08    9.50
  -1   4   1  165.78    9.20
  -1   4   1  178.58    9.60
  -1   4   1  181.58   16.60
  -1   4   1  191.48    9.70
  -1   4   1  200.18    9.80
  -1   4   1  190.18    9.60
   0  -4  -1  737.93   44.40
   0   4   1  779.22   44.70
  -1  -4  -1   46.80    8.70
  -1  -4  -1   63.89    3.50
  -1  -4  -1   63.49    3.70
  -1  -4  -1   62.09    3.80
  -1  -4  -1   63.39    3.60
  -1  -4  -1   65.59    3.70
  -1  -4  -1   71.19    3.90
  -1  -4  -1   66.69    3.80
   1   4   1   64.89    3.80
   1   4   1   67.09    3.90
   1   4   1   65.39    3.70
   1   4   1   68.09    3.80
   1   4   1   65.99    3.50
   1   4   1   68.89    3.90
  -2  -4  -1  674.83   30.80
  -2  -4  -1  561.64   36.30
  -2  -4  -1  639.64   30.70
  -2  -4  -1  592.84   30.70
  -2  -4  -1  600.64   30.50
  -2  -4  -1  648.94   37.10
   2   4   1  652.93   30.90
  -3  -4  -1  727.03   41.30
  -3  -4  -1  690.93   34.20
  -3  -4  -1  656.53   34.50
  -3  -4  -1  705.03   34.50
  -3  -4  -1  702.13   34.50
  -3  -4  -1  726.83   34.60
   3   4   1  719.93   34.80
   3   4   1  737.53   41.20
  -4  -4  -1   11.50    6.60
  -4  -4  -1    7.90    1.00
  -4  -4  -1    6.80    1.20
  -4  -4  -1    9.50    1.00
   4   4   1    9.60    1.30
   4   4   1    7.10    1.20
   4   4   1    8.40    1.50
   4   4   1    7.90    1.30
   4   4   1   11.30    1.10
   4   4   1   16.90    6.50
   4   4   1   10.60    1.30
  -5  -4  -1    1.70    0.90
  -5  -4  -1    2.50    0.60
  -5  -4  -1    3.00    6.30
   5   4   1    2.00    1.20
   5   4   1    3.10    0.60
   5   4   1   -3.90    6.50
   5   4   1    2.50    1.00
   5   4   1    0.10    1.30
   5   4   1    1.10    1.10
  -6  -4  -1    6.80    1.50
  -6  -4  -1   10.40    8.20
   6   4   1    3.40    1.20
   6   4   1    4.50    1.50
   6   4   1    5.40    1.40
   6   4   1    4.30    1.80
  -7  -4  -1  774.62   36.00
  -7  -4  -1  665.63   35.10
  -7  -4  -1  758.52   52.39
   7   4   1  636.94   35.60
   7   4   1  759.52   35.80
   7   4   1  713.13   47.30
   7   4   1  754.12   36.10
  -8  -4  -1   28.60    3.30
   8   4   1   28.70    3.60
   8   4   1   23.80    2.80
   8   4   1   23.40    2.60
  -9  -4  -1   50.59    5.10
   9   4   1   60.59    5.30
   9   4   1   49.99    3.70
   9   4   1   53.39    4.70
 -10  -4  -1   22.30    3.40
  10   4   1   19.70    3.30
  10   4   1   13.70    2.70
   7  -5  -1   -0.10    2.00
   7  -5  -1   -1.50    2.40
  -7   5   1   -2.20    2.70
   6  -5  -1   -0.80    1.90
   6  -5  -1   -3.30    2.10
  -6   5   1   -2.70    2.20
   5  -5  -1   23.30    3.20
   5  -5  -1   17.90    3.10
  -5   5   1   16.30    2.30
  -5   5   1   17.10    3.20
  -5   5   1   15.80    2.40
   4  -5  -1  121.49   25.20
   4  -5  -1  119.69    7.70
   4  -5  -1  120.29    7.50
  -4   5   1  113.49    7.80
  -4   5   1  127.59    7.20
  -4   5   1   95.39   21.10
  -4   5   1  120.89    7.10
   3  -5  -1    2.30   10.80
   3  -5  -1    4.80    1.90
   3  -5  -1    3.40    1.80
  -3   5   1    2.50    1.60
  -3   5   1    5.00    0.90
  -3   5   1    4.80    1.60
  -3   5   1    4.10    1.90
  -3   5   1    3.70   10.50
   2  -5  -1   57.89    4.30
   2  -5  -1   59.09    4.30
   2  -5  -1   85.29   16.80
  -2   5   1   52.29    4.30
  -2   5   1   60.89    4.10
  -2   5   1   80.29   15.30
  -2   5   1   52.89    4.10
  -2   5   1   55.09    3.30
   1  -5  -1  201.98   10.40
   1  -5  -1  194.38   10.30
   1  -5  -1  186.78   19.80
  -1   5   1  218.08   20.30
  -1   5   1  176.98   10.20
  -1   5   1  181.08    9.80
  -1   5   1  200.38   10.30
  -1   5   1  191.98    9.90
  -1   5   1  206.18   10.30
   0  -5  -1  678.23   33.90
   0  -5  -1  654.63   43.00
   0  -5  -1  729.43   34.10
   0   5   1  638.04   33.70
   0   5   1  710.63   43.30
   0   5   1  670.63   33.90
   0   5   1  730.23   33.80
  -1  -5  -1    1.70    1.10
  -1  -5  -1    0.60    1.00
  -1  -5  -1    0.80    9.80
  -1  -5  -1    1.40    0.70
  -1  -5  -1    1.40    0.80
   1   5   1   -0.50    0.80
   1   5   1    1.10    0.90
   1   5   1    1.20    0.50
   1   5   1    0.10    1.10
   1   5   1    0.50    1.00
  -2  -5  -1   63.59   11.30
  -2  -5  -1   68.09    3.80
  -2  -5  -1   74.49    4.40
  -2  -5  -1   75.49    4.40
  -2  -5  -1   54.89    9.60
  -2  -5  -1   65.39    4.30
  -2  -5  -1   69.29    3.80
   2   5   1   61.19    4.20
   2   5   1   67.99    4.10
   2   5   1   75.89    4.20
   2   5   1   66.39    4.10
   2   5   1   66.39    4.10
  -3  -5  -1  991.40   47.50
  -3  -5  -1  914.51   54.99
  -3  -5  -1  995.30   55.69
  -4  -5  -1  458.65   22.00
  -4  -5  -1  453.05   22.50
  -4  -5  -1  454.55   22.50
  -4  -5  -1  420.96   30.00
  -4  -5  -1  461.45   22.50
   4   5   1  470.05   22.80
   4   5   1  432.56   22.40
   4   5   1  478.05   22.60
   4   5   1  456.45   22.70
   4   5   1  427.46   22.50
   4   5   1  460.25   22.50
  -5  -5  -1  334.57   25.90
  -5  -5  -1  348.87   16.50
  -5  -5  -1  311.47   16.30
   5   5   1  313.97   16.50
   5   5   1  335.67   25.20
   5   5   1  331.77   16.50
   5   5   1  321.37   16.30
   5   5   1  327.87   16.70
  -6  -5  -1  459.15   33.70
  -6  -5  -1  467.65   22.90
   6   5   1  466.15   23.20
   6   5   1  474.55   23.40
   6   5   1  419.36   23.00
   6   5   1  451.25   33.20
   6   5   1  476.55   23.10
  -7  -5  -1   -5.20   10.90
  -7  -5  -1    9.00    1.10
  -7  -5  -1   12.70    1.90
   7   5   1   12.50    2.60
   7   5   1    5.50    1.60
   7   5   1    7.40    1.80
   7   5   1    5.10   11.30
   7   5   1    8.40    1.70
  -8  -5  -1   -0.60    1.40
   8   5   1   -0.90    1.40
   8   5   1   -0.80    2.10
   8   5   1   -1.10    1.50
  -9  -5  -1   21.50    3.00
   9   5   1   23.10    2.70
   9   5   1   20.90    2.90
   9   5   1   30.20    3.90
  10   5   1    3.50    1.50
  10   5   1    5.50    2.10
  10   5   1    6.70    2.60
   6  -6  -1    9.90    3.00
   6  -6  -1    9.30    2.90
  -6   6   1   13.70    3.80
   5  -6  -1   67.39    5.70
   5  -6  -1   69.59    5.60
  -5   6   1   55.89    4.70
  -5   6   1   56.39    4.60
  -5   6   1   50.39    5.80
   4  -6  -1  218.98   34.70
   4  -6  -1  216.68   11.80
   4  -6  -1  201.48   11.90
  -4   6   1  199.68   11.30
  -4   6   1  192.08   11.30
  -4   6   1  213.58   12.20
  -4   6   1  233.18   34.30
   3  -6  -1   21.70    3.10
   3  -6  -1   27.20    3.30
   3  -6  -1   34.50   19.40
  -3   6   1   29.30    1.90
  -3   6   1   23.50    3.10
  -3   6   1   39.70   17.70
  -3   6   1   31.90    3.10
  -3   6   1   26.10    3.00
   2  -6  -1  468.95   23.20
   2  -6  -1  440.16   38.10
   2  -6  -1  436.76   23.20
  -2   6   1  473.55   22.40
  -2   6   1  449.46   23.00
  -2   6   1  410.96   24.00
  -2   6   1  473.55   23.10
  -2   6   1  464.85   37.70
   1  -6  -1  381.66   20.40
   1  -6  -1  418.26   34.10
   1  -6  -1  393.26   20.40
  -1   6   1  423.26   20.40
  -1   6   1  406.76   33.00
  -1   6   1  406.76   20.40
  -1   6   1  383.66   19.90
   0  -6  -1  158.08    8.80
   0  -6  -1  200.78   21.10
   0  -6  -1  152.98    8.70
   0   6   1  171.88   19.50
   0   6   1  165.18    8.50
   0   6   1  157.08    8.40
   0   6   1  161.68    8.80
   0   6   1  154.98    8.80
  -1  -6  -1  207.48   10.50
  -1  -6  -1  191.78   11.00
  -1  -6  -1  201.38   20.90
  -1  -6  -1  206.68   10.90
   1   6   1  204.38   10.90
   1   6   1  205.48   10.80
   1   6   1  223.78   11.10
   1   6   1  209.38   10.50
  -2  -6  -1  503.25   25.90
  -2  -6  -1  538.15   25.80
  -2  -6  -1  547.65   36.00
  -2  -6  -1  500.05   25.50
  -2  -6  -1  546.15   35.70
  -2  -6  -1  518.65   25.30
   2   6   1  539.95   25.70
   2   6   1  528.25   25.80
   2   6   1  491.95   25.80
   2   6   1  483.95   25.70
  -3  -6  -1  105.99    5.80
  -3  -6  -1  101.09   14.80
  -3  -6  -1  112.79    6.60
  -3  -6  -1  149.19   17.20
  -3  -6  -1  121.59    5.90
   3   6   1  114.29    6.30
   3   6   1  100.79    6.30
   3   6   1  101.09    6.10
   3   6   1  103.39    6.30
  -4  -6  -1    3.80    1.10
  -4  -6  -1   -4.70    6.40
  -4  -6  -1    3.10    1.00
   4   6   1    3.00    0.80
   4   6   1    3.00    1.20
   4   6   1    0.20    1.40
   4   6   1    2.90    1.20
  -5  -6  -1   15.30    9.60
  -5  -6  -1   28.60   10.40
   5   6   1   22.30    2.00
   5   6   1   14.30    1.90
   5   6   1   22.10    2.30
   5   6   1   16.90    1.70
   5   6   1   12.70    2.20
   5   6   1   23.90    2.70
  -6  -6  -1   13.50   11.50
  -6  -6  -1    3.60    1.00
  -6  -6  -1    4.90    1.30
   6   6   1    5.30    1.40
   6   6   1    4.20    1.90
   6   6   1    5.40    1.90
   6   6   1    4.90    1.10
   6   6   1    5.40    1.70
  -7  -6  -1   15.10   14.10
  -7  -6  -1    5.20    1.00
  -7  -6  -1    5.50    1.20
   7   6   1    6.20    2.00
   7   6   1    6.80    1.80
   7   6   1   18.40   13.30
   7   6   1    4.90    2.30
   7   6   1    5.20    1.50
  -8  -6  -1   27.40    3.10
   8   6   1   38.00    3.70
   8   6   1   40.00    4.40
   8   6   1   32.30    3.40
  -9  -6  -1    5.10    1.80
   9   6   1    9.40    2.10
   9   6   1    8.90    2.20
   9   6   1    6.50    2.80
 -10  -6  -1   16.30    3.10
  10   6   1   11.20    2.50
  10   6   1   16.60    2.40
  10   6   1   17.00    3.30
   6  -7  -1   15.90    5.40
  -6   7   1   17.10    4.90
   5  -7  -1   11.80    3.20
   5  -7  -1   10.00    2.90
  -5   7   1   12.40    3.20
  -5   7   1    7.30    2.10
   4  -7  -1  173.68   13.40
  -4   7   1  209.68   12.70
  -4   7   1  181.08   10.70
  -4   7   1  182.58   10.70
   3  -7  -1   72.99    5.90
   3  -7  -1   86.59    6.20
   3  -7  -1   97.59   29.80
  -3   7   1   79.19    6.00
  -3   7   1   91.19    5.90
  -3   7   1   68.49    4.20
  -3   7   1   82.09    5.70
   2  -7  -1  239.88   13.20
   2  -7  -1  235.68   13.30
  -2   7   1  245.78   13.20
  -2   7   1  239.18   12.30
  -2   7   1  241.48   13.20
  -2   7   1  271.37   33.20
  -2   7   1  235.88   13.10
   1  -7  -1   54.39    4.70
   1  -7  -1   65.19    4.90
  -1   7   1   64.79    4.90
  -1   7   1   53.79    3.90
  -1   7   1   59.69    4.50
  -1   7   1   71.89    5.00
   0  -7  -1    7.10    2.00
   0  -7  -1    9.50   11.60
   0   7   1   20.90   11.70
   0   7   1    6.20    1.60
   0   7   1    6.20    1.40
   0   7   1    7.40    2.00
   0   7   1    3.50    1.70
  -1  -7  -1   85.89    5.50
  -1  -7  -1   88.19    5.50
  -1  -7  -1   73.69   15.80
  -1  -7  -1   86.19    4.80
  -1  -7  -1  114.29   18.10
   1   7   1   81.19    5.50
   1   7   1   74.29    5.10
   1   7   1   81.29    4.70
   1   7   1   85.19    5.50
  -2  -7  -1    7.90    1.10
  -2  -7  -1    4.80    1.70
  -2  -7  -1    3.60    9.30
  -2  -7  -1    5.70    1.70
   2   7   1    6.80    1.70
   2   7   1    5.70    1.80
   2   7   1    5.70    1.70
  -3  -7  -1   44.90   12.60
  -3  -7  -1   27.80    2.40
  -3  -7  -1   33.00    3.00
  -3  -7  -1   35.00    3.50
  -3  -7  -1   39.80    2.40
  -3  -7  -1   43.10   12.40
   3   7   1   30.10    3.00
   3   7   1   34.80    3.10
   3   7   1   29.70    3.30
   3   7   1   25.70    3.20
  -4  -7  -1   -1.30    0.70
  -4  -7  -1   -0.50    0.80
  -4  -7  -1    3.20   10.30
  -4  -7  -1   -0.80    1.20
  -4  -7  -1    0.40   10.20
   4   7   1   -3.40    1.40
   4   7   1   -3.30    1.30
   4   7   1   -1.20    1.10
   4   7   1    0.20    1.30
  -5  -7  -1   26.80   12.10
  -5  -7  -1   25.10   12.70
  -5  -7  -1   15.60    1.90
   5   7   1   16.40    2.50
   5   7   1   24.70    3.00
   5   7   1   18.50    1.80
   5   7   1   22.30    2.50
   5   7   1   20.70    2.30
  -6  -7  -1  326.77   35.30
  -6  -7  -1  307.47   16.90
  -6  -7  -1  345.57   32.30
   6   7   1  334.77   17.00
   6   7   1  352.66   17.60
   6   7   1  350.36   17.40
   6   7   1  339.47   17.70
  -7  -7  -1   -7.40   15.60
   7   7   1    0.30    1.80
   7   7   1   -0.80    1.60
   7   7   1    3.40    2.00
   7   7   1    1.20    1.00
  -8  -7  -1   36.80    2.80
  -8  -7  -1   44.30   24.00
   8   7   1   48.50    4.10
   8   7   1   40.60    4.30
   8   7   1   42.20    4.10
   9   7   1   -1.10    1.70
   9   7   1   -1.70    1.70
   9   7   1    0.90    2.30
  10   7   1    9.00    3.60
  10   7   1    9.50    3.40
  10   7   1    9.90    2.30
   5  -8  -1    8.90    3.10
   5  -8  -1   10.70    3.00
  -5   8   1    5.80    2.80
  -5   8   1    4.20    2.20
   4  -8  -1   34.70    4.20
   4  -8  -1   26.30    3.80
  -4   8   1   37.40    4.40
  -4   8   1   25.60    3.40
  -4   8   1   23.70    3.40
   3  -8  -1   -1.40    2.30
   3  -8  -1   -0.70    2.30
  -3   8   1    2.60    2.10
  -3   8   1    0.80    0.80
  -3   8   1   -2.30    1.70
  -3   8   1   -1.20    1.70
   2  -8  -1   -5.10   22.20
   2  -8  -1    0.80    2.10
   2  -8  -1   -3.00    2.10
  -2   8   1    1.10    1.70
  -2   8   1    3.30    2.20
  -2   8   1    1.10    1.90
  -2   8   1    1.60    1.10
  -2   8   1   -9.90   25.10
   1  -8  -1    2.40    2.10
   1  -8  -1   -4.20    2.00
   1  -8  -1   -9.20   17.80
  -1   8   1   -0.60    2.00
  -1   8   1   -1.60    1.90
  -1   8   1    2.60    1.60
  -1   8   1  -26.90   16.20
   0  -8  -1    1.30    2.00
   0  -8  -1    0.10    2.10
   0  -8  -1   -0.80    1.10
   0  -8  -1   10.00   16.60
   0   8   1    0.10    1.80
   0   8   1    1.00    1.50
   0   8   1   -1.00    1.80
   0   8   1   -0.70    1.20
  -1  -8  -1   10.00   15.00
  -1  -8  -1    6.30   13.40
  -1  -8  -1    3.80    1.90
  -1  -8  -1    6.40    1.30
  -1  -8  -1    3.20    2.10
   1   8   1    6.00    1.80
   1   8   1    1.20    1.90
   1   8   1    5.60    2.10
   1   8   1    6.70    1.10
  -2  -8  -1  497.85   25.70
  -2  -8  -1  518.65   25.50
  -2  -8  -1  498.45   24.80
  -2  -8  -1  474.65   39.40
  -2  -8  -1  497.95   40.70
   2   8   1  490.75   25.50
   2   8   1  522.65   25.70
   2   8   1  501.35   25.40
  -3  -8  -1    0.10    0.80
  -3  -8  -1   -0.30    1.00
  -3  -8  -1   -1.20    1.90
  -3  -8  -1   13.10   11.30
  -3  -8  -1   -1.80    1.40
  -3  -8  -1  -20.10   12.00
   3   8   1   -2.30    1.40
   3   8   1    0.00    1.60
   3   8   1   -0.10    1.70
  -4  -8  -1   75.79    4.70
  -4  -8  -1   62.79    5.30
  -4  -8  -1   61.89   18.00
  -4  -8  -1   60.59    3.60
  -4  -8  -1   63.99   16.70
   4   8   1   65.59    4.90
   4   8   1   62.89    4.90
   4   8   1   62.69    4.70
  -5  -8  -1   -0.40    1.10
  -5  -8  -1   -1.00   14.30
   5   8   1    4.40    1.60
   5   8   1   -1.30    1.80
   5   8   1   -1.30    1.90
  -6  -8  -1    7.50    1.60
  -6  -8  -1   26.20   14.70
  -6  -8  -1   -1.00   17.20
   6   8   1    5.60    1.90
   6   8   1    8.70    2.40
   6   8   1    9.20    2.40
   6   8   1    8.70    1.70
  -7  -8  -1    2.20   19.50
   7   8   1    8.90    1.60
   7   8   1   13.90    2.70
   7   8   1   11.20    2.70
   7   8   1    8.90    2.20
   8   8   1    4.30    2.50
   8   8   1   -1.00    1.90
   8   8   1   -0.40    1.80
   9   8   1    7.80    2.30
   9   8   1    5.60    2.80
   9   8   1    9.40    2.60
  10   8   1   -0.10    1.80
  10   8   1    0.90    2.40
   4  -9  -1   19.20    3.90
   4  -9  -1   17.00    3.70
  -4   9   1   12.20    2.70
  -4   9   1   19.30    3.50
   3  -9  -1   -0.40    2.60
   3  -9  -1   -2.00    2.50
  -3   9   1    0.00    2.10
  -3   9   1   -0.30    2.00
  -3   9   1    1.40    2.00
   2  -9  -1  128.89    8.90
  -2   9   1  120.09    7.10
  -2   9   1  139.19    8.60
  -2   9   1  136.89    8.50
  -2   9   1  121.69    8.20
   1  -9  -1  121.19    7.80
   1  -9  -1  144.59    9.00
   1  -9  -1  149.99    8.90
   1  -9  -1  141.79   34.80
  -1   9   1  146.89    8.90
  -1   9   1  122.59    8.00
  -1   9   1  128.39    7.60
  -1   9   1  131.89    8.60
   0  -9  -1   65.79   24.50
   0  -9  -1   81.29    6.30
   0  -9  -1   85.09    6.10
   0  -9  -1   77.49   26.60
   0   9   1   64.49    4.90
   0   9   1   84.29    6.20
   0   9   1   72.69    5.10
   0   9   1   77.19    6.00
  -1  -9  -1   47.10    4.60
  -1  -9  -1   34.30    4.40
  -1  -9  -1   41.60    3.10
  -1  -9  -1   58.49   22.90
  -1  -9  -1    8.50   20.70
   1   9   1   39.00    3.70
   1   9   1   42.60    4.30
   1   9   1   51.29    4.70
   1   9   1   37.20    2.80
  -2  -9  -1    4.80    2.10
  -2  -9  -1   11.90   18.70
  -2  -9  -1   12.30   18.20
  -2  -9  -1    9.30    2.50
  -2  -9  -1    8.40    1.30
   2   9   1    6.60    2.10
   2   9   1    9.20    2.40
   2   9   1    9.00    2.40
  -3  -9  -1    8.40   18.20
  -3  -9  -1   10.70    2.30
  -3  -9  -1   10.90    2.60
  -3  -9  -1   16.60   18.40
   3   9   1    7.90    2.30
   3   9   1    9.80    2.30
   3   9   1   13.70    2.70
  -4  -9  -1   45.20    4.70
  -4  -9  -1   29.80   21.50
  -4  -9  -1   47.30    3.90
  -4  -9  -1   52.29   20.50
  -4  -9  -1   33.20    2.70
   4   9   1   47.70    4.30
   4   9   1   41.70    4.20
   4   9   1   42.00    4.10
  -5  -9  -1  -28.90   18.10
  -5  -9  -1   19.50    2.50
   5   9   1   29.60    3.50
   5   9   1   27.20    3.10
   5   9   1   26.40    3.30
  -6  -9  -1   13.70   24.80
   6   9   1   35.60    4.10
   6   9   1   33.00    3.90
   6   9   1   28.70    3.40
   6   9   1   34.90    3.60
  -7  -9  -1    3.40   38.00
   7   9   1    4.40    2.30
   7   9   1    1.30    1.90
   7   9   1    4.20    1.60
   7   9   1    2.70    2.40
   8   9   1    0.10    2.20
   8   9   1    4.40    2.20
   8   9   1    4.00    2.40
   9   9   1   14.20    3.40
   9   9   1   16.40    2.90
   9   9   1   15.80    3.00
   3 -10  -1    2.40    2.00
   3 -10  -1    2.20    2.90
  -3  10   1   -1.00    1.80
  -3  10   1    5.40    2.70
   2 -10  -1    4.40    2.90
   2 -10  -1    1.70    2.80
  -2  10   1   -1.40    2.30
  -2  10   1    2.10    2.40
  -2  10   1    3.80    2.20
   1 -10  -1    7.50    2.00
   1 -10  -1   13.80    3.20
   1 -10  -1    8.60   67.49
   1 -10  -1    8.90    2.90
  -1  10   1    6.80    2.70
  -1  10   1    7.70    1.80
  -1  10   1   11.50    3.00
  -1  10   1    9.40    2.10
   0 -10  -1   20.40    3.50
   0 -10  -1   11.90    2.00
   0 -10  -1   15.00   34.80
   0 -10  -1  -15.20   32.10
   0 -10  -1   13.90    3.20
   0  10   1   11.30    3.00
   0  10   1   10.20    3.10
   0  10   1   11.00    2.00
   0  10   1   11.40    2.20
  -1 -10  -1   41.40    4.50
  -1 -10  -1   32.70    2.90
  -1 -10  -1   -0.50   29.30
  -1 -10  -1   29.10   31.70
  -1 -10  -1   35.80    4.10
   1  10   1   31.20    3.90
   1  10   1   36.80    4.80
   1  10   1   32.40    3.50
  -2 -10  -1    9.10    2.80
  -2 -10  -1   14.30   23.60
  -2 -10  -1   18.80   26.10
  -2 -10  -1    6.20    1.30
   2  10   1    8.10    2.10
   2  10   1    6.10    2.60
   2  10   1    9.30    2.80
  -3 -10  -1  -12.10   23.90
  -3 -10  -1   16.40   26.40
  -3 -10  -1    9.50    2.70
  -3 -10  -1    9.00    2.40
   3  10   1   11.10    2.50
   3  10   1    9.60    2.80
   3  10   1   10.40    2.50
  -4 -10  -1   22.00   49.99
  -4 -10  -1   13.10    2.50
  -4 -10  -1   21.50    3.40
   4  10   1   13.10    2.90
   4  10   1   20.60    3.30
   4  10   1   19.30    3.20
  -5 -10  -1  -12.80   27.90
   5  10   1    0.00    2.30
   5  10   1   -0.30    1.90
   5  10   1    1.60    2.60
   6  10   1   -3.40    2.00
   6  10   1    0.80    1.90
   6  10   1    2.10    2.20
   6  10   1   -0.30    2.20
   7  10   1    7.70    2.90
   7  10   1    5.70    1.90
   7  10   1    7.30    2.70
   7  10   1    8.30    2.40
   8  10   1   19.20    3.10
   8  10   1   22.50    2.60
   8  10   1   30.80    4.00
   8  10   1   25.00    3.90
   9  10   1   -3.80    2.40
   9  10   1   -0.10    3.90
   9  10   1   -0.30    2.00
   1 -11  -1    8.20    3.20
   1 -11  -1    1.60    2.00
   1 -11  -1    5.50    3.10
  -1  11   1    5.80    2.60
  -1  11   1    5.00    1.80
  -1  11   1    6.20    2.80
   0 -11  -1    2.60    2.60
   0 -11  -1   -1.40    3.70
   0 -11  -1    1.10    1.50
   0  11   1    0.10    2.40
   0  11   1   -2.80    2.30
  -1 -11  -1   10.20    3.00
  -1 -11  -1   13.50    3.00
   1  11   1   17.10    3.40
   1  11   1   14.00    3.50
   1  11   1   15.80    3.00
  -2 -11  -1    6.90    2.70
  -2 -11  -1   11.00    4.80
   2  11   1    6.70    3.10
   2  11   1    6.40    2.30
   2  11   1    8.40    2.80
  -3 -11  -1    5.10    2.80
  -3 -11  -1    2.20    2.30
   3  11   1    5.40    2.70
   3  11   1    2.90    2.30
   3  11   1    6.00    2.60
  -4 -11  -1   31.00    5.00
  -4 -11  -1   19.80    4.30
   4  11   1   30.70    3.90
   4  11   1   43.80    4.60
   4  11   1   31.70    4.00
   5  11   1   13.80    3.00
   5  11   1   11.80    2.70
   5  11   1    9.80    2.80
   6  11   1   -3.50    2.10
   6  11   1   -2.50    1.80
   6  11   1    1.30    2.20
   6  11   1   -3.90    2.30
   7  11   1    1.30    2.20
   7  11   1   -0.80    2.30
   7  11   1    0.00    2.40
   7  11   1    1.10    1.90
   8  11   1   -2.40    2.40
   8  11   1    0.40    1.80
  -1 -12  -1    2.50    3.30
  -1 -12  -1    2.90    2.70
   1  12   1    4.70    2.90
   1  12   1    2.00    2.10
  -2 -12  -1    0.50    2.70
   2  12   1   -3.70    2.20
   2  12   1    0.50    2.20
   2  12   1    0.40    2.60
  -3 -12  -1    0.10    2.60
   3  12   1    4.80    2.70
   3  12   1    2.20    2.60
   3  12   1   -0.30    2.20
  -4 -12  -1    4.90    2.80
   4  12   1    3.20    2.50
   4  12   1    1.40    2.70
   4  12   1    3.60    2.50
   5  12   1    0.30    2.20
   5  12   1   -2.20    2.40
   5  12   1   -0.50    2.30
   6  12   1    5.70    3.00
   6  12   1    4.00    2.40
   6  12   1   -2.20    2.60
   6  12   1    7.40    3.00
   5  12  -2    0.00    2.20
   4  12  -2   -4.10    2.40
   4  12  -2    6.60    2.70
   4  12  -2   -1.10    2.20
   3  12  -2   -1.70    2.40
   3  12  -2    2.20    2.60
   3  12  -2    0.50    2.90
  -3 -12   2    4.10    2.50
   2  12  -2    4.60    4.20
   2  12  -2    0.30    2.80
   2  12  -2    5.00    2.30
  -2 -12   2    3.00    2.40
   7  11  -2    2.50    3.00
   7  11  -2    3.50    3.10
   7  11  -2    0.10    1.90
   6  11  -2   -0.90    2.60
   6  11  -2    1.50    2.60
   6  11  -2    0.90    2.10
   5  11  -2    1.10    2.30
   5  11  -2    1.70    2.40
   5  11  -2    2.70    2.20
   4  11  -2    1.90    2.30
   4  11  -2    2.80    2.50
   4  11  -2   -1.30    2.10
   3  11  -2    4.60    2.50
   3  11  -2   -2.10    2.20
   3  11  -2    1.10    2.50
  -3 -11   2    0.60    2.20
   2  11  -2   -3.40    2.00
   2  11  -2    0.90    2.50
   2  11  -2    1.90    2.50
  -2 -11   2    2.00    2.30
   1  11  -2   10.30    3.00
   1  11  -2    1.90    2.70
   1  11  -2    8.30    2.50
  -1 -11   2    4.40    4.10
  -1 -11   2    4.10    2.50
   0  11  -2   -2.30    2.30
   0  11  -2   -4.70    2.20
   0  11  -2    1.90    1.90
   0 -11   2   -2.40    2.50
   0 -11   2   -0.30    2.20
  -1  11  -2   -3.70    2.50
  -1  11  -2   -3.10    2.80
  -1  11  -2    0.70    1.60
   1 -11   2    0.60    2.30
   8  10  -2    4.00    2.60
   8  10  -2   -0.50    2.40
   8  10  -2   -0.40    1.90
   8  10  -2    1.40    1.60
   7  10  -2   -2.00    2.50
   7  10  -2    0.00    2.60
   7  10  -2   -0.60    1.70
   7  10  -2    1.00    2.00
   6  10  -2    6.30    2.70
   6  10  -2    1.90    2.00
   6  10  -2    2.60    2.40
   5  10  -2    5.60    2.20
   5  10  -2    7.50    2.80
   5  10  -2    5.60    2.30
   4  10  -2    9.60    2.90
   4  10  -2    1.90    2.10
   4  10  -2    1.20    2.50
   3  10  -2   10.60    4.80
   3  10  -2   -0.20    3.50
  -3 -10   2   56.69   29.10
   2  10  -2    6.20    2.80
   2  10  -2    6.60    2.30
  -2 -10   2   10.30    2.50
  -2 -10   2   30.00   29.60
  -2 -10   2    4.00    2.30
   1  10  -2    9.40    2.40
   1  10  -2    4.30    2.60
  -1 -10   2    7.90    2.50
  -1 -10   2    6.80    2.40
   0  10  -2   -2.10    4.10
   0  10  -2    2.90    2.60
   0  10  -2    4.30    2.00
   0 -10   2    1.30    1.10
   0 -10   2    2.40    2.50
   0 -10   2    1.60    2.10
  -1  10  -2   12.80    2.30
  -1  10  -2   14.80    3.20
  -1  10  -2   15.50    2.50
  -1  10  -2   10.20    3.00
   1 -10   2   10.90    3.10
   1 -10   2   11.60    2.00
  -2  10  -2   -0.90    2.50
  -2  10  -2    4.50    2.80
  -2  10  -2    1.10    1.50
  -2  10  -2    4.20    2.00
   2 -10   2    3.20    2.50
   2 -10   2   -2.10    2.70
   2 -10   2    2.40    1.70
   9   9  -2    1.00    2.00
   8   9  -2    0.70    1.90
   8   9  -2    0.00    2.30
   8   9  -2    0.10    1.20
   8   9  -2    3.40    2.40
   7   9  -2   -1.70    1.40
   7   9  -2    2.10    2.30
   7   9  -2   -1.10    1.60
   7   9  -2   -1.80    2.30
   6   9  -2    3.40    1.90
   6   9  -2    0.10    2.40
   6   9  -2    1.00    1.70
   6   9  -2    6.20    3.10
  -6  -9   2   24.70   26.40
   5   9  -2    4.40    2.00
   5   9  -2    5.70    2.20
   5   9  -2    7.70    2.50
   4   9  -2   10.50    2.40
   4   9  -2   12.50    2.50
   4   9  -2   11.10    2.60
  -4  -9   2    5.40    1.70
  -4  -9   2   26.40   20.10
   3   9  -2   88.39    6.30
   3   9  -2   84.59    6.20
   3   9  -2   89.69    6.20
  -3  -9   2   84.79    5.80
  -3  -9   2   87.99    6.20
  -3  -9   2   79.49   20.70
  -3  -9   2  108.69   23.50
   2   9  -2    9.30    2.50
   2   9  -2    8.80    2.60
   2   9  -2   10.00    2.50
  -2  -9   2    9.40    2.30
  -2  -9   2   33.30   20.70
  -2  -9   2    7.60    2.30
  -2  -9   2  -21.20   21.10
   1   9  -2   11.40    2.40
   1   9  -2   10.90    2.70
   1   9  -2   12.50    2.70
   1   9  -2   10.60    1.40
  -1  -9   2    9.70    2.40
  -1  -9   2   16.20    2.80
  -1  -9   2   12.60   21.50
  -1  -9   2   11.10    1.30
   0   9  -2   -0.60    2.00
   0   9  -2   47.00   45.90
   0   9  -2   -0.50    1.20
   0   9  -2   -1.60    2.20
   0   9  -2    2.00    1.70
   0  -9   2    1.00    1.10
   0  -9   2    1.20    1.90
   0  -9   2  -16.70   24.70
   0  -9   2    0.10    2.30
  -1   9  -2   12.60    2.20
  -1   9  -2    7.80    2.70
  -1   9  -2    7.80    2.70
  -1   9  -2    7.20    1.90
  -1   9  -2    0.70   29.20
   1  -9   2    5.10    2.60
   1  -9   2    7.70    2.60
  -2   9  -2    1.40    2.30
  -2   9  -2   21.70   46.00
  -2   9  -2    2.70    1.60
  -2   9  -2    3.20    2.40
  -2   9  -2    2.80    1.90
   2  -9   2    0.60    2.40
   2  -9   2    7.40   41.80
   2  -9   2    2.10    2.60
  -3   9  -2   13.40    3.30
  -3   9  -2   11.40    3.10
  -3   9  -2   11.50    2.80
   3  -9   2   11.30    2.90
   3  -9   2   13.70    3.30
   9   8  -2   17.30    2.50
   9   8  -2   15.00    2.70
   9   8  -2   16.00    3.20
   8   8  -2   14.10    2.40
   8   8  -2   13.40    3.00
   8   8  -2   14.50    2.70
   8   8  -2   14.00    1.80
   7   8  -2   39.70    3.50
   7   8  -2   46.60    4.90
   7   8  -2   48.70    4.60
   7   8  -2   35.10    5.00
  -7  -8   2   48.00   33.10
   6   8  -2   21.10    2.60
   6   8  -2   18.80    2.50
   6   8  -2   17.90    2.90
   6   8  -2   23.00    3.30
  -6  -8   2   16.90   16.80
   5   8  -2    2.20    2.10
   5   8  -2   -0.90    1.50
   5   8  -2    2.60    1.60
  -5  -8   2   -2.30   15.20
  -5  -8   2   -1.30    0.90
  -5  -8   2   -6.20   13.80
   4   8  -2    5.00    1.50
   4   8  -2    3.50    1.70
   4   8  -2    5.40    2.10
   4   8  -2    0.40    1.70
  -4  -8   2    0.50    0.70
  -4  -8   2    1.60   14.40
  -4  -8   2    1.70    0.80
   3   8  -2  178.78   10.20
   3   8  -2  180.98   10.00
   3   8  -2  179.68   10.00
  -3  -8   2  181.88    9.90
  -3  -8   2  130.09   21.10
  -3  -8   2  168.98   24.80
   2   8  -2   28.60    3.10
   2   8  -2   24.50    3.00
   2   8  -2   41.60    3.90
  -2  -8   2   36.00    3.50
  -2  -8   2   43.80   16.30
  -2  -8   2   42.10   15.00
  -2  -8   2   28.30    3.20
   1   8  -2   36.80    3.60
   1   8  -2   31.90    3.50
   1   8  -2   28.90    2.40
   1   8  -2   39.30   16.40
   1   8  -2   35.70    3.80
  -1  -8   2   55.79   17.50
  -1  -8   2   36.70    3.50
  -1  -8   2   31.20    2.20
  -1  -8   2   30.80    2.10
   0   8  -2   24.00   18.20
   0   8  -2   18.90    2.30
   0   8  -2   24.50    2.90
   0   8  -2   20.90    2.90
   0   8  -2   29.40    3.50
   0  -8   2   20.80   18.70
   0  -8   2   23.10    3.00
   0  -8   2   18.30    2.70
   0  -8   2   24.10    2.30
  -1   8  -2   45.60   22.90
  -1   8  -2   49.90    4.70
  -1   8  -2   46.90    4.70
  -1   8  -2   44.80    3.80
  -1   8  -2   45.00    4.10
   1  -8   2   43.20    4.70
   1  -8   2   52.99    4.60
   1  -8   2   66.09   27.50
  -2   8  -2   63.99    5.40
  -2   8  -2   79.79   30.30
  -2   8  -2   74.29    5.80
  -2   8  -2   70.69    4.60
  -2   8  -2   59.79    5.80
   2  -8   2   73.39    6.10
   2  -8   2   78.09    5.80
   2  -8   2   72.79   32.20
  -3   8  -2    0.40    1.90
  -3   8  -2   -3.90    1.90
  -3   8  -2   -1.50    3.80
   3  -8   2   -0.20    2.10
   3  -8   2   -3.50    2.30
  -4   8  -2    2.50    2.20
  -4   8  -2    1.40    2.30
  -4   8  -2    0.10    1.90
   4  -8   2    4.30    2.40
   4  -8   2    3.30    2.80
  10   7  -2    5.60    2.90
  10   7  -2    3.80    1.90
   9   7  -2    4.10    1.80
   9   7  -2    9.00    3.00
   9   7  -2    6.50    2.00
   8   7  -2   -0.80    1.70
   8   7  -2   -3.00    1.80
   8   7  -2   -0.60    1.50
  -8  -7   2    6.30   22.20
   7   7  -2    3.10    1.90
   7   7  -2    2.90    2.40
   7   7  -2    3.60    1.70
   7   7  -2    4.70    1.20
  -7  -7   2    7.90   17.00
   6   7  -2   68.89    4.70
   6   7  -2   57.49    4.90
   6   7  -2   57.09    3.90
   6   7  -2   60.39    4.30
   6   7  -2   48.00    3.80
   6   7  -2   47.70    3.00
  -6  -7   2   69.99   16.30
  -6  -7   2   54.19   15.40
   5   7  -2   17.80    2.20
   5   7  -2   14.40    2.60
   5   7  -2   15.10    2.00
  -5  -7   2   36.30   12.10
  -5  -7   2   16.60    1.70
  -5  -7   2   19.10   12.60
   4   7  -2   15.70    2.00
   4   7  -2   15.40    2.10
   4   7  -2   21.40    2.60
   4   7  -2   13.10    2.10
  -4  -7   2   25.40   10.10
  -4  -7   2   23.00   12.00
   3   7  -2  286.77   14.50
   3   7  -2  295.57   14.60
   3   7  -2  290.07   14.60
  -3  -7   2  240.28   14.20
  -3  -7   2  279.07   14.60
  -3  -7   2  289.17   14.30
  -3  -7   2  230.18   23.50
   2   7  -2   68.69    4.50
   2   7  -2   67.29    4.90
   2   7  -2   73.49    4.90
   2   7  -2   70.79    4.90
  -2  -7   2   78.79   15.50
  -2  -7   2   69.29    4.90
  -2  -7   2   75.99    4.80
  -2  -7   2   75.09   15.00
   1   7  -2   -0.60    1.50
   1   7  -2    0.20    1.50
   1   7  -2    1.60    1.60
   1   7  -2   -5.70   10.10
   1   7  -2   -0.50    0.70
   1   7  -2   -0.10    1.30
  -1  -7   2   -7.20   10.70
  -1  -7   2   -0.60    0.60
  -1  -7   2   -1.80    1.20
  -1  -7   2   -1.00    1.30
  -1  -7   2   -1.10    1.10
   0   7  -2   50.09    4.30
   0   7  -2   41.30    3.90
   0   7  -2   43.40    4.00
   0   7  -2   42.10    3.90
   0   7  -2   51.39   15.60
   0   7  -2   44.30    3.40
   0  -7   2   43.70    3.70
   0  -7   2   47.40    4.10
   0  -7   2   65.99   16.70
   0  -7   2   44.50    3.00
  -1   7  -2  137.59    8.30
  -1   7  -2  134.69    8.50
  -1   7  -2  127.09   22.60
  -1   7  -2  147.99    8.60
  -1   7  -2  150.68    8.80
  -1   7  -2  143.39    8.30
   1  -7   2  141.19    8.40
   1  -7   2  149.39   25.50
   1  -7   2  150.48    8.70
  -2   7  -2    6.90    1.50
  -2   7  -2    7.40    2.30
  -2   7  -2   29.70   18.60
  -2   7  -2    2.50    2.10
  -2   7  -2    5.80    1.90
   2  -7   2  -17.70   17.70
   2  -7   2    3.00    2.20
   2  -7   2    9.60    2.30
  -3   7  -2   87.59    6.30
  -3   7  -2   86.49   28.30
  -3   7  -2   81.09    6.10
  -3   7  -2   81.69    6.20
  -3   7  -2   81.29    4.90
   3  -7   2   57.09   26.70
   3  -7   2   83.39    6.10
   3  -7   2   89.59    6.50
  -4   7  -2   64.09    8.90
  -4   7  -2   76.29    6.10
  -4   7  -2   79.09    6.00
   4  -7   2   86.69    6.40
  -5   7  -2   -0.30    2.70
  -5   7  -2    0.10    2.10
   5  -7   2   -0.30    2.40
   5  -7   2    0.00    2.30
  10   6  -2    2.90    2.50
  10   6  -2    7.20    1.90
  10   6  -2    4.00    2.00
   9   6  -2   -3.00    1.90
   9   6  -2   -0.60    1.50
   9   6  -2    1.60    1.50
  -9  -6   2   -1.90    1.20
   8   6  -2   53.79    4.40
  -8  -6   2   77.49   18.60
  -8  -6   2   50.99    3.80
   7   6  -2   42.70    3.50
   7   6  -2   54.79    4.00
   7   6  -2   52.99    4.20
   7   6  -2   46.30    3.00
   7   6  -2   59.09    5.00
  -7  -6   2   49.50    3.30
  -7  -6   2   71.49   16.30
   6   6  -2  112.79    6.30
   6   6  -2  108.39    7.20
   6   6  -2  112.39    6.90
   6   6  -2  121.79    6.70
  -6  -6   2  111.89   17.00
   5   6  -2   12.50    1.70
   5   6  -2   12.80    1.20
   5   6  -2   12.70    1.80
   5   6  -2   11.80    2.00
  -5  -6   2   12.00    1.20
  -5  -6   2   25.80    9.50
  -5  -6   2   21.10   10.80
   4   6  -2   81.99    5.30
   4   6  -2   91.99    5.50
   4   6  -2   98.49    5.80
   4   6  -2   95.49    5.50
  -4  -6   2  104.09   15.10
  -4  -6   2   92.99   13.80
  -4  -6   2   92.79    5.10
   3   6  -2 1180.88   56.39
   3   6  -2 1138.19   56.19
  -3  -6   2 1169.48   55.89
  -3  -6   2 1133.19   65.39
  -3  -6   2 1052.79   65.09
  -3  -6   2 1107.59   56.39
  -3  -6   2 1222.38   56.09
   2   6  -2    9.50    1.70
   2   6  -2    8.80    1.60
   2   6  -2    8.70    1.70
   2   6  -2   10.30    1.60
   2   6  -2   10.20    1.50
  -2  -6   2   15.90    7.90
  -2  -6   2    9.60    8.10
  -2  -6   2   12.00    1.60
  -2  -6   2   11.20    1.60
  -2  -6   2    6.50    1.60
   1   6  -2   54.79    3.60
   1   6  -2   55.79    3.90
   1   6  -2   54.59    4.00
   1   6  -2   60.49   12.90
   1   6  -2   53.49    3.20
   1   6  -2   56.49    3.80
   1   6  -2   58.09    4.00
  -1  -6   2   66.09   13.50
  -1  -6   2   48.40    3.70
  -1  -6   2   54.69    3.90
  -1  -6   2   53.59    3.00
  -1  -6   2   53.69    3.00
   0   6  -2  724.93   35.30
   0   6  -2  728.63   35.20
   0   6  -2  725.23   34.90
   0   6  -2  740.13   47.70
   0   6  -2  646.64   34.90
   0  -6   2  684.13   35.00
   0  -6   2  750.52   48.00
   0  -6   2  694.43   34.80
   0  -6   2  720.93   35.20
  -1   6  -2    1.60    1.20
  -1   6  -2   -0.60    1.50
  -1   6  -2    2.00    1.70
  -1   6  -2    3.90    1.70
  -1   6  -2    3.00    1.40
  -1   6  -2    3.50   10.10
   1  -6   2    2.70    1.70
   1  -6   2    3.20    1.50
   1  -6   2   -7.60   10.60
  -2   6  -2  273.97   14.60
  -2   6  -2  310.07   31.30
  -2   6  -2  272.47   14.00
  -2   6  -2  281.77   15.00
  -2   6  -2  286.37   14.80
  -2   6  -2  290.97   14.80
   2  -6   2  272.37   14.70
   2  -6   2  229.68   31.50
   2  -6   2  253.27   14.90
  -3   6  -2   12.70    1.50
  -3   6  -2   13.70    2.60
  -3   6  -2    8.80    2.20
  -3   6  -2   11.10    2.10
  -3   6  -2   10.30    2.50
  -3   6  -2   16.80   17.40
   3  -6   2    8.70    2.50
   3  -6   2   -1.90   19.80
   3  -6   2    8.00    2.10
  -4   6  -2    1.40    3.30
  -4   6  -2    1.10    2.00
  -4   6  -2    1.30    1.70
  -4   6  -2    0.90    0.70
  -4   6  -2  -18.50   22.60
   4  -6   2   13.50   24.20
   4  -6   2    3.60    2.30
   4  -6   2   -4.30    1.70
  -5   6  -2   28.60    4.10
  -5   6  -2   43.50    3.90
   5  -6   2   40.20    4.30
  -6   6  -2    5.40    2.70
  -6   6  -2    8.50    1.90
   6  -6   2    4.70    2.50
   6  -6   2   10.90    3.10
  10   5  -2   41.80    3.90
  10   5  -2   33.80    4.20
 -10  -5   2   32.30    5.70
   9   5  -2    1.30    2.00
   9   5  -2    2.50    1.50
   9   5  -2    1.10    1.40
  -9  -5   2    0.90    1.60
   8   5  -2   28.80    3.80
   8   5  -2   39.40    3.50
   8   5  -2   43.70    3.60
  -8  -5   2   18.10   15.50
  -8  -5   2   44.40    3.70
   7   5  -2   36.10    3.30
   7   5  -2   38.60    4.00
   7   5  -2   31.80    3.30
   7   5  -2   34.30    3.00
  -7  -5   2   50.09   13.00
  -7  -5   2   51.69   12.50
  -7  -5   2   42.40    3.20
   6   5  -2    5.90    1.00
   6   5  -2    7.50    1.80
   6   5  -2    5.70    1.40
   6   5  -2    6.40    1.20
   6   5  -2    3.80    1.90
  -6  -5   2   11.60    8.90
  -6  -5   2   17.80    8.90
  -6  -5   2    8.20    1.30
   5   5  -2   61.99    3.80
   5   5  -2   55.69    4.10
   5   5  -2   59.69    4.40
   5   5  -2   50.79    3.30
   5   5  -2   56.79    3.60
   5   5  -2   53.59    3.60
  -5  -5   2   61.89   11.40
  -5  -5   2   75.39   11.70
   4   5  -2  321.97   16.00
   4   5  -2  321.97   16.00
   4   5  -2  315.27   16.00
   4   5  -2  313.67   15.60
   4   5  -2  310.87   16.20
  -4  -5   2  325.17   23.60
  -4  -5   2  324.27   16.30
  -4  -5   2  323.37   16.30
  -4  -5   2  277.67   30.70
   3   5  -2  124.49    6.90
   3   5  -2  123.09    6.70
   3   5  -2  121.69    6.70
   3   5  -2  125.69    6.30
   3   5  -2  129.09    6.80
  -3  -5   2  117.39    6.30
  -3  -5   2  134.99   13.70
  -3  -5   2  125.09   13.80
   2   5  -2    2.00    0.90
   2   5  -2    0.10    0.70
   2   5  -2    2.30    1.20
   2   5  -2    0.10    0.90
   2   5  -2    0.70    0.90
   2   5  -2    0.80    1.00
  -2  -5   2    0.50    1.00
  -2  -5   2    0.10    0.80
  -2  -5   2   -0.70    0.70
   1   5  -2   47.90    3.20
   1   5  -2   42.70    2.60
   1   5  -2   44.00    3.10
   1   5  -2   39.10    3.00
   1   5  -2   42.90   10.40
   1   5  -2   45.50    3.30
   1   5  -2   41.00    3.10
  -1  -5   2   46.20    2.40
  -1  -5   2   43.70    3.00
  -1  -5   2   44.00    3.40
  -1  -5   2   40.00    3.00
  -1  -5   2   46.50    2.40
  -1  -5   2   46.70    9.80
   0   5  -2  297.57   15.60
   0   5  -2  318.67   15.60
   0   5  -2  306.77   15.80
   0   5  -2  313.57   15.70
   0   5  -2  327.97   25.50
   0   5  -2  297.27   15.50
   0   5  -2  328.37   15.90
   0   5  -2  312.17   15.80
   0  -5   2  292.97   15.70
   0  -5   2  292.37   15.60
   0  -5   2  324.17   15.40
   0  -5   2  310.97   25.30
  -1   5  -2   14.50    1.70
  -1   5  -2    8.10    1.70
  -1   5  -2   23.60   10.30
  -1   5  -2   14.00    1.80
  -1   5  -2   13.80    2.10
  -1   5  -2   13.00    1.90
   1  -5   2   12.60    2.00
   1  -5   2   43.50   11.20
   1  -5   2    9.70    1.60
   1  -5   2   18.70    1.80
  -2   5  -2  161.98    8.90
  -2   5  -2  145.09   21.50
  -2   5  -2  150.88    8.60
  -2   5  -2  143.39    8.50
  -2   5  -2  158.28    8.10
  -2   5  -2  156.88    8.80
   2  -5   2  137.89   21.70
   2  -5   2  155.08    8.70
   2  -5   2  144.19    8.40
  -3   5  -2  302.87   30.60
  -3   5  -2  304.57   16.20
  -3   5  -2  302.47   15.10
  -3   5  -2  312.77   16.10
  -3   5  -2  275.37   16.00
  -3   5  -2  318.47   15.90
   3  -5   2  287.17   15.80
   3  -5   2  296.17   15.90
   3  -5   2  328.87   32.10
  -4   5  -2  395.56   21.70
  -4   5  -2  476.55   22.60
  -4   5  -2  462.55   22.70
  -4   5  -2  435.46   40.40
  -4   5  -2  461.05   23.30
  -4   5  -2  454.85   23.20
  -4   5  -2  412.46   21.70
   4  -5   2  436.26   22.80
   4  -5   2  449.36   22.90
   4  -5   2  444.16   42.30
  -5   5  -2   43.60    3.80
  -5   5  -2   36.60    4.40
  -5   5  -2   44.90    4.20
   5  -5   2   50.29    4.80
   5  -5   2   45.30    4.70
  -6   5  -2   16.40    3.50
  -6   5  -2   31.60    2.80
  -6   5  -2   28.10    4.20
   6  -5   2   23.20    3.40
   6  -5   2   23.60    3.40
  -7   5  -2    6.70    3.00
   7  -5   2   10.00    3.00
   7  -5   2    9.20    2.90
  10   4  -2    9.00    2.00
  10   4  -2    4.50    2.20
 -10  -4   2    6.80    2.40
   9   4  -2    0.70    1.40
   9   4  -2   -1.30    1.10
   9   4  -2    0.70    2.10
  -9  -4   2   -3.00    1.80
   8   4  -2   46.80    3.70
   8   4  -2   43.50    3.40
   8   4  -2   49.20    4.50
  -8  -4   2   47.30    4.40
   7   4  -2   10.30    2.10
   7   4  -2   10.00    2.10
   7   4  -2   12.60    1.70
   7   4  -2   12.20    1.80
   7   4  -2   10.00    9.90
  -7  -4   2    9.10    1.90
  -7  -4   2    5.90    9.80
   6   4  -2  151.08    8.70
   6   4  -2  169.98    9.40
   6   4  -2  161.88    8.20
   6   4  -2  164.98    8.80
   6   4  -2  170.68   16.50
   6   4  -2  174.88    9.00
  -6  -4   2  142.19   16.30
  -6  -4   2  178.88    9.00
   5   4  -2   59.39    3.80
   5   4  -2   54.79    3.50
   5   4  -2   52.09    3.60
   5   4  -2   58.39    3.30
   5   4  -2   59.89    3.60
   5   4  -2   58.39    4.10
  -5  -4   2   61.79    3.60
  -5  -4   2   51.69    9.20
   4   4  -2   34.30    2.80
   4   4  -2   36.60    2.50
   4   4  -2   34.10    2.30
   4   4  -2   36.20    2.40
  -4  -4   2   40.40    2.30
  -4  -4   2   37.60    2.00
  -4  -4   2   38.10    2.10
  -4  -4   2   42.10    7.50
  -4  -4   2   29.40    6.90
   3   4  -2 1079.79   51.49
  -3  -4   2 1096.09   57.09
  -3  -4   2  972.00   56.49
   1   4  -2 1642.84   81.99
  -1  -4   2 1432.06   81.19
   0   4  -2 2434.16  117.89
   0  -4   2 2063.39  116.49
  -1   4  -2   -1.10    1.10
  -1   4  -2    1.30    0.80
  -1   4  -2    0.30    1.00
  -1   4  -2   -5.00    5.80
  -1   4  -2    0.60    0.90
  -1   4  -2    0.10    1.10
  -1   4  -2   -2.20    1.00
   1  -4   2   -1.20    5.80
   1  -4   2    2.10    1.10
   1  -4   2    0.50    0.80
   1  -4   2    1.80    0.90
  -2   4  -2  690.43   34.40
  -2   4  -2  689.33   34.20
  -2   4  -2  742.63   34.60
  -2   4  -2  679.63   34.30
  -2   4  -2  773.32   46.30
   2  -4   2  713.53   45.60
   2  -4   2  634.54   34.20
   2  -4   2  674.33   34.30
  -3   4  -2  345.17   16.70
  -3   4  -2  344.27   17.10
  -3   4  -2  325.67   18.40
  -3   4  -2  304.17   28.70
  -3   4  -2  310.47   16.50
   3  -4   2  341.27   16.60
   3  -4   2  316.07   16.80
   3  -4   2  287.07   16.60
   3  -4   2  333.27   29.50
  -4   4  -2   22.90    2.60
  -4   4  -2   21.00    1.60
  -4   4  -2   10.80   13.10
  -4   4  -2   21.30    2.20
  -4   4  -2   19.00    1.50
  -4   4  -2   26.00    3.30
  -4   4  -2   22.20    3.00
   4  -4   2   21.00   14.20
   4  -4   2   18.60    2.40
   4  -4   2   18.70    2.60
   4  -4   2   19.50    2.70
  -5   4  -2   86.79    6.30
  -5   4  -2   75.39    4.80
  -5   4  -2   70.49    5.10
   5  -4   2   64.39    5.00
   5  -4   2   73.29    5.60
   5  -4   2   73.19    5.60
  -6   4  -2  249.38   14.90
  -6   4  -2  240.18   12.70
  -6   4  -2  222.18   13.20
   6  -4   2  252.67   13.40
   6  -4   2  264.77   14.10
  -7   4  -2   -1.30    2.40
   7  -4   2   -0.70    1.60
   7  -4   2    1.50    2.30
   7  -4   2   -0.60    2.00
  10   3  -2   15.30    2.90
  10   3  -2   16.70    2.50
 -10  -3   2   11.90    2.90
   9   3  -2    3.20    1.90
   9   3  -2   10.90    2.00
   9   3  -2    3.30    1.60
  -9  -3   2    2.50    2.30
   8   3  -2   40.60    4.00
   8   3  -2   35.80    2.80
   8   3  -2   41.10    3.60
  -8  -3   2   37.80    4.30
   7   3  -2  266.67   13.60
   7   3  -2  278.27   23.40
   7   3  -2  240.58   13.50
   7   3  -2  283.37   14.10
   7   3  -2  235.88   13.10
   7   3  -2  267.47   13.40
  -7  -3   2  278.97   14.20
  -7  -3   2  280.17   23.40
   6   3  -2  126.69    6.90
   6   3  -2  120.69   14.90
   6   3  -2  137.19    7.70
   6   3  -2  135.89    7.20
   6   3  -2  137.59    7.20
   6   3  -2  135.59    7.20
  -6  -3   2  132.49    7.70
  -6  -3   2  141.09   14.50
   5   3  -2   49.70    3.00
   5   3  -2   47.70    8.20
   5   3  -2   46.90    2.70
   5   3  -2   50.39    3.60
   5   3  -2   51.89    3.10
   5   3  -2   50.29    2.70
   5   3  -2   49.70    3.20
  -5  -3   2   48.00    3.40
  -5  -3   2   64.59    9.30
   4   3  -2 3158.78  157.08
  -4  -3   2 3155.88  157.48
   3   3  -2   91.99    4.70
   3   3  -2   90.49    4.70
   3   3  -2   83.29    4.70
   3   3  -2   91.89    4.40
   3   3  -2   96.69    5.00
   3   3  -2   82.79    5.00
   3   3  -2   87.09    4.70
   3   3  -2   88.89    4.80
  -3  -3   2   95.09    8.60
  -3  -3   2   90.79    4.50
  -3  -3   2   83.19    4.70
  -3  -3   2   75.29    8.40
  -3  -3   2   96.39    4.50
  -2  -3   2 1968.80  106.19
  -2  -3   2 2258.87  106.69
   1   3  -2  862.51   46.80
   0   3  -2  286.07   13.70
   0   3  -2  280.97   13.70
   0   3  -2  284.27   13.70
   0   3  -2  246.48   18.70
   0   3  -2  271.47   13.50
   0   3  -2  274.77   13.60
   0   3  -2  262.77   13.70
   0  -3   2  279.77   13.60
   0  -3   2  246.18   13.60
   0  -3   2  270.87   13.50
   0  -3   2  275.67   13.70
   0  -3   2  297.77   13.80
   0  -3   2  235.68   18.70
  -1   3  -2   10.90    1.20
  -1   3  -2    9.30    1.30
  -1   3  -2   10.80    1.30
  -1   3  -2   10.40    1.20
  -1   3  -2    7.60    1.20
  -1   3  -2    8.60    5.20
  -1   3  -2    6.80    1.30
   1  -3   2   10.50    1.50
   1  -3   2    6.30    1.00
   1  -3   2    7.20    1.20
   1  -3   2    9.50    1.40
   1  -3   2    8.20    1.10
   1  -3   2    1.40    4.40
  -2   3  -2 1550.94   78.19
   2  -3   2 1235.58   75.99
  -3   3  -2    3.80    0.70
  -3   3  -2   -1.40    1.30
  -3   3  -2    0.00    1.10
  -3   3  -2   -0.90    1.30
  -3   3  -2    2.10    1.30
  -3   3  -2    4.70    7.40
   3  -3   2    2.10    1.30
   3  -3   2   10.40    8.60
   3  -3   2    0.20    0.90
   3  -3   2    1.10    1.10
   3  -3   2    1.40    1.10
   3  -3   2    3.10    1.50
  -4   3  -2   18.30    1.90
  -4   3  -2   15.80    1.30
  -4   3  -2   15.10    2.10
  -4   3  -2   15.10   10.40
  -4   3  -2   18.50    2.70
  -4   3  -2   15.40    2.40
   4  -3   2   15.80    1.90
   4  -3   2   12.80    3.40
   4  -3   2    6.70   10.70
   4  -3   2   14.00    2.10
  -5   3  -2  -23.10   11.50
  -5   3  -2   -1.20    0.90
  -5   3  -2   -0.80    1.70
  -5   3  -2    1.50    1.80
  -5   3  -2   -0.20    1.30
  -5   3  -2    0.10    0.40
   5  -3   2    2.40    1.70
   5  -3   2   -0.90    1.70
   5  -3   2    2.40   14.90
   5  -3   2   -0.20    1.20
  -6   3  -2  309.17   17.10
  -6   3  -2  301.17   15.40
  -6   3  -2  290.77   41.70
  -6   3  -2  289.77   16.00
   6  -3   2  327.67   16.50
   6  -3   2  308.17   16.20
   6  -3   2  304.27   16.60
  -7   3  -2    1.20    2.00
   7  -3   2    1.20    2.00
   7  -3   2    1.10    1.60
   7  -3   2   -1.50    1.80
  -8   3  -2   20.90    3.80
   8  -3   2   20.40    3.30
   8  -3   2   16.80    3.50
   8  -3   2   21.60    3.10
  10   2  -2   15.70    2.80
 -10  -2   2    9.40    3.10
   9   2  -2    3.70    2.10
   9   2  -2    3.30    1.70
  -9  -2   2    3.70    2.60
   8   2  -2  193.88   10.70
   8   2  -2  194.78   10.50
   8   2  -2  170.28    9.60
  -8  -2   2  209.98   11.50
   7   2  -2   66.89    4.30
   7   2  -2   59.89    4.10
   7   2  -2   67.39    4.80
   7   2  -2   62.09    3.80
   7   2  -2   55.69   13.20
  -7  -2   2   70.49   13.20
  -7  -2   2   71.19    5.30
   6   2  -2   69.49    4.00
   6   2  -2   78.69   11.60
   6   2  -2   62.59    3.70
   6   2  -2   64.09    4.00
   6   2  -2   53.99    5.00
   6   2  -2   61.99    3.90
  -6  -2   2   88.09   12.50
  -6  -2   2   57.89    4.70
   5   2  -2  123.29    6.40
   5   2  -2  119.89    6.30
   5   2  -2  123.79    6.40
   5   2  -2  133.99   12.00
   5   2  -2  120.19    6.30
   5   2  -2  117.69    6.70
  -5  -2   2  106.89   11.60
  -5  -2   2  111.09    6.80
   4   2  -2  320.47   19.90
   4   2  -2  312.87   15.90
   4   2  -2  308.47   16.10
   4   2  -2  312.27   16.40
   4   2  -2  310.47   15.80
   4   2  -2  327.87   16.20
   4   2  -2  342.57   15.80
   4   2  -2  320.97   15.80
   4   2  -2  329.87   15.60
  -4  -2   2  337.27   20.10
  -4  -2   2  298.67   16.10
   3   2  -2   80.49    6.90
   3   2  -2   74.89    4.50
   3   2  -2   81.99    4.40
   3   2  -2   77.09    4.30
   3   2  -2   83.39    4.20
   3   2  -2   81.59    4.20
   3   2  -2   81.89    4.40
   3   2  -2   81.09    4.20
  -3  -2   2   92.59    7.30
  -3  -2   2   77.79    4.40
   2   2  -2    6.90    0.80
   2   2  -2    9.60    0.90
   2   2  -2    9.30    0.90
   2   2  -2    5.30    0.90
   2   2  -2    5.50    0.90
   2   2  -2    6.10    0.70
   2   2  -2    6.20    0.60
   2   2  -2    6.60    0.70
  -2  -2   2    8.00    2.40
  -2  -2   2    7.40    0.50
  -2  -2   2    8.00    0.90
  -2  -2   2    7.60    0.70
  -2  -2   2    7.30    2.30
   1   2  -2 3037.80  145.79
  -1  -2   2 2865.71  145.79
   0   2  -2   27.40    1.80
   0   2  -2   27.70    1.80
   0   2  -2   25.80    1.70
   0   2  -2   26.50    1.70
   0   2  -2   24.30    5.10
   0   2  -2   25.30    1.60
   0   2  -2   27.60    1.80
   0  -2   2   24.20    1.70
   0  -2   2   24.40    1.70
   0  -2   2   19.80    4.50
   0  -2   2   28.10    1.80
   0  -2   2   28.80    1.60
   0  -2   2   24.80    1.80
   0  -2   2   26.00    1.60
  -1   2  -2  700.53   39.60
   1  -2   2  677.43   39.40
  -2   2  -2 4457.05  218.68
   2  -2   2 4257.17  218.48
  -3   2  -2    3.70    1.20
  -3   2  -2    5.00    1.00
  -3   2  -2    6.60    0.80
  -3   2  -2    3.90    5.70
  -3   2  -2    3.70    1.20
  -3   2  -2    5.70    1.00
  -3   2  -2    7.40    1.50
   3  -2   2    3.90    1.00
   3  -2   2    5.40    0.90
   3  -2   2    1.70    5.70
   3  -2   2    5.10    1.20
   3  -2   2    6.80    1.20
  -4   2  -2  224.58   11.60
  -4   2  -2  204.88   11.30
  -4   2  -2  174.08   20.50
  -4   2  -2  217.38   11.00
  -4   2  -2  213.08   10.40
  -4   2  -2  214.78   10.60
   4  -2   2  196.08   11.00
   4  -2   2  213.88   11.10
   4  -2   2  194.78   10.60
   4  -2   2  211.98   21.80
   4  -2   2  206.68   11.00
  -5   2  -2  302.77   15.70
  -5   2  -2  295.17   15.00
  -5   2  -2  329.07   28.90
  -5   2  -2  313.87   16.50
  -5   2  -2  294.37   16.10
  -5   2  -2  323.97   15.30
   5  -2   2  296.77   15.90
   5  -2   2  303.07   16.20
  -6   2  -2  587.84   31.30
  -6   2  -2  612.64   31.50
  -6   2  -2  649.93   48.70
   6  -2   2  603.24   30.80
   6  -2   2  610.44   30.70
   6  -2   2  641.94   50.09
  -7   2  -2   44.30    3.80
   7  -2   2   48.50    4.30
   7  -2   2   61.39    5.40
  -8   2  -2   -1.30    2.40
   8  -2   2    3.50    2.80
   8  -2   2   -0.40    2.00
   8  -2   2    1.30    1.70
   9   1  -2    1.40    1.60
   9   1  -2    0.50    1.50
  -9  -1   2   -2.30    2.40
   8   1  -2   39.20    3.80
   8   1  -2   45.90    4.50
  -8  -1   2   33.00    4.30
   7   1  -2   33.40   13.00
   7   1  -2   29.20    3.00
   7   1  -2   28.10    3.00
  -7  -1   2   29.40    3.70
  -7  -1   2   26.80   11.90
   6   1  -2   55.99    4.20
   6   1  -2   54.29    3.50
   6   1  -2   54.09    3.10
   6   1  -2   58.19    3.70
  -6  -1   2   49.90    4.60
  -6  -1   2   47.50   10.80
   5   1  -2   60.19    9.40
   5   1  -2   53.09    3.40
   5   1  -2   58.39    3.70
   5   1  -2   51.69    3.50
   5   1  -2   55.69    3.50
   5   1  -2   56.89    3.10
  -5  -1   2   63.69    9.50
  -5  -1   2   59.59    4.30
   4   1  -2 1912.21   97.49
  -4  -1   2 1925.61   97.49
   3   1  -2  373.46   18.40
   3   1  -2  392.06   21.40
   3   1  -2  383.76   18.60
   3   1  -2  388.66   18.50
   3   1  -2  393.06   18.80
   3   1  -2  367.96   18.50
   3   1  -2  368.86   18.50
   3   1  -2  366.86   18.70
  -3  -1   2  395.06   21.40
  -3  -1   2  361.66   18.80
   2   1  -2 3578.14  176.78
  -2  -1   2 3685.03  176.88
   1   1  -2 9675.73  490.85
  -1  -1   2 9999.00  491.55
   0   1  -2   86.09    4.30
   0   1  -2   89.59    4.50
   0   1  -2   80.79    4.40
   0   1  -2   88.79    4.40
   0   1  -2   90.39    4.50
   0   1  -2   77.69    6.60
   0   1  -2   89.19    4.50
   0   1  -2   89.29    4.50
   0  -1   2   86.69    4.40
   0  -1   2   88.29    4.50
   0  -1   2   90.59    4.40
   0  -1   2   85.79    4.40
   0  -1   2   86.39    4.50
  -1   1  -2 3529.65  173.68
   1  -1   2 3470.85  173.58
  -2   1  -2 4648.13  227.18
   2  -1   2 4482.45  226.78
  -3   1  -2   56.99    9.70
  -3   1  -2   56.89    3.30
  -3   1  -2   53.59    3.50
  -3   1  -2   58.29    2.90
  -3   1  -2   48.10    3.10
  -3   1  -2   49.70    3.30
  -3   1  -2   55.59    3.30
  -3   1  -2   51.79    3.60
   3  -1   2   53.19    3.30
   3  -1   2   56.29    3.30
   3  -1   2   50.69    9.80
   3  -1   2   50.39    3.50
   3  -1   2   59.79    3.40
   3  -1   2   50.89    3.40
  -4   1  -2  365.36   17.50
  -4   1  -2  357.76   18.20
  -4   1  -2  351.36   26.70
  -4   1  -2  378.56   18.20
  -4   1  -2  356.46   18.40
   4  -1   2  344.17   18.00
   4  -1   2  336.77   26.70
   4  -1   2  341.47   18.00
   4  -1   2  364.46   18.00
  -5   1  -2  836.82   38.60
  -5   1  -2  827.22   39.10
  -5   1  -2  780.02   38.50
  -5   1  -2  823.52   51.39
  -5   1  -2  752.92   39.40
  -5   1  -2  837.72   39.80
   5  -1   2  728.73   50.19
   5  -1   2  765.42   39.20
   5  -1   2  762.32   39.10
  -6   1  -2  142.19    7.60
  -6   1  -2  148.89    8.40
  -6   1  -2  155.98    9.50
  -6   1  -2  166.58   24.00
   6  -1   2  158.28    8.80
   6  -1   2  217.88   28.10
   6  -1   2  160.08    8.70
  -7   1  -2   25.90    3.80
  -7   1  -2   24.20    2.50
   7  -1   2   23.40    2.90
   7  -1   2   30.30    3.30
  -8   1  -2    1.50    2.20
   8  -1   2    3.60    1.90
   8  -1   2    5.10    2.60
  -9   1  -2    5.50    3.30
   9  -1   2    8.10    2.60
   9  -1   2    7.40    2.30
   9  -1   2    9.60    3.00
   9   0  -2    1.90    2.30
   9   0  -2   -1.60    1.50
   9   0  -2   -0.60    1.50
  -9   0   2   -0.60    2.50
   8   0  -2   73.79    5.10
   8   0  -2   65.09    5.00
   7   0  -2  126.49    7.50
   7   0  -2  131.49    7.60
   7   0  -2  118.59    7.30
  -7   0   2  140.59    8.70
   6   0  -2  517.85   26.70
   6   0  -2  545.55   26.90
   6   0  -2  536.15   26.70
  -6   0   2  505.95   35.50
  -6   0   2  561.54   27.60
   5   0  -2  112.19    5.80
   5   0  -2  101.99    5.10
   5   0  -2   96.79    5.60
   5   0  -2   96.29    5.70
  -5   0   2  106.19    6.50
  -5   0   2  102.49   13.10
  -5   0   2   96.89    5.20
   4   0  -2   37.70    2.50
   4   0  -2   47.70    8.20
   4   0  -2   38.30    2.00
   4   0  -2   37.40    2.60
   4   0  -2   38.00    2.40
   4   0  -2   35.30    2.60
  -4   0   2   35.00    2.10
  -4   0   2   38.10    6.90
  -4   0   2   39.00    3.10
  -4   0   2   38.40    2.10
  -4   0   2   36.80    2.40
   3   0  -2   12.80    1.40
   3   0  -2   17.80    1.00
   3   0  -2   15.80    1.10
   3   0  -2   16.30    1.30
   3   0  -2   17.00    1.30
   3   0  -2   20.80    4.50
   3   0  -2   15.80    1.40
  -3   0   2   17.80    4.00
  -3   0   2   15.40    1.30
  -3   0   2   17.00    1.90
  -3   0   2   18.60    1.10
   2   0  -2 3292.97  162.38
  -2   0   2 3335.57  162.38
   1   0  -2  899.11   44.70
  -1   0   2  922.81   44.70
   0   0  -2 1295.97   77.69
   0   0   2 1216.18   77.19
  -1   0  -2 1561.54   79.39
   1   0   2 1592.64   79.39
  -2   0  -2  377.56   23.60
   2   0   2  398.46   23.80
  -3   0  -2 1321.47   72.39
   3   0   2 1392.76   72.69
  -4   0  -2  145.29    6.70
  -4   0  -2  134.29    7.20
  -4   0  -2  121.79    7.30
  -4   0  -2  141.69    6.90
  -4   0  -2  139.49    7.70
  -4   0  -2  140.89   14.10
   4   0   2  124.79    7.30
   4   0   2  141.79    7.30
   4   0   2  129.69    7.20
   4   0   2  135.59    7.30
   4   0   2  143.19   15.50
  -5   0  -2  189.88   10.50
  -5   0  -2  207.58   11.00
  -5   0  -2  237.48   20.40
  -5   0  -2  192.58    9.90
  -5   0  -2  194.78   10.20
   5   0   2  188.08   21.00
   5   0   2  188.88   10.40
   5   0   2  203.98   10.60
   5   0   2  190.28   10.40
  -6   0  -2  222.08   12.10
  -6   0  -2  220.48   11.20
  -6   0  -2  236.48   24.70
  -6   0  -2  198.98   10.70
   6   0   2  214.58   11.50
   6   0   2  194.98   11.30
   6   0   2  219.48   11.50
   6   0   2  256.57   24.90
  -7   0  -2  122.09    8.20
  -7   0  -2   90.59   20.80
   7   0   2  111.49    7.20
   7   0   2  120.69   21.70
   7   0   2  119.89    7.30
  -8   0  -2  554.04   33.70
   8   0   2  617.74   30.10
   8   0   2  581.94   30.00
  -9   0  -2   -0.70    2.70
   9   0   2    2.70    2.00
   9   0   2    1.50    2.00
   9  -1  -2   42.30    3.90
   9  -1  -2   41.10    4.40
   9  -1  -2   36.50    4.90
  -9   1   2   41.90    5.60
   8  -1  -2   -0.40    1.60
   8  -1  -2   -0.20    1.40
   8  -1  -2   -0.20    2.20
  -8   1   2    0.30    2.30
   7  -1  -2   -0.50    1.20
   7  -1  -2   -3.00    1.30
  -7   1   2   -4.70    1.90
   6  -1  -2   67.69    4.60
   6  -1  -2   74.29    4.70
   6  -1  -2   75.49    5.00
  -6   1   2   97.89   19.10
  -6   1   2   73.29    5.70
  -6   1   2   67.99    4.00
   5  -1  -2    0.40    1.10
   5  -1  -2    0.10    0.90
   5  -1  -2    0.50    1.00
  -5   1   2    6.30    6.70
  -5   1   2   -0.80    1.50
   4  -1  -2  109.89    5.70
   4  -1  -2  103.89    5.70
   4  -1  -2  108.59   15.60
   4  -1  -2  102.59    5.40
  -4   1   2  106.49    5.50
  -4   1   2  105.59    6.30
  -4   1   2  100.19   11.90
  -4   1   2   97.99    5.60
   3  -1  -2   51.19    3.10
   3  -1  -2   49.20    3.40
   3  -1  -2   56.19    3.10
   3  -1  -2   53.69    3.10
   3  -1  -2   57.79    8.70
   3  -1  -2   49.50    2.90
   3  -1  -2   50.39    3.30
  -3   1   2   54.09    2.90
  -3   1   2   54.29    3.60
  -3   1   2   56.99    3.40
  -3   1   2   53.69    3.00
  -3   1   2   52.39    7.60
   2  -1  -2   36.70    2.00
   2  -1  -2   32.50    2.00
   2  -1  -2   43.00    6.00
   2  -1  -2   35.80    2.10
   2  -1  -2   34.80    2.30
   2  -1  -2   30.60    2.30
   2  -1  -2   36.10    2.10
  -2   1   2   36.70    2.00
  -2   1   2   33.60    2.50
  -2   1   2   43.30    5.90
  -2   1   2   36.90    2.00
   0  -1  -2    8.50    0.80
   0  -1  -2    8.50    0.80
   0  -1  -2    8.30    0.70
   0  -1  -2    7.90    0.70
   0  -1  -2    8.40    0.60
   0  -1  -2    7.10    2.00
   0  -1  -2    8.40    0.80
   0   1   2    8.20    0.80
   0   1   2   10.00    0.80
   0   1   2    8.30    0.70
   0   1   2    8.40    0.80
  -1  -1  -2  948.51   48.80
   1   1   2  949.01   48.80
  -2  -1  -2  738.63   45.80
  -3  -1  -2  928.31   52.89
   3   1   2 1017.00   53.49
  -4  -1  -2 2092.29  111.39
   4   1   2 2191.08  111.79
  -5  -1  -2  927.11   46.90
  -5  -1  -2  991.40   47.30
  -5  -1  -2  922.61   56.99
  -5  -1  -2  974.60   46.60
   5   1   2  992.70   46.90
   5   1   2  958.90   56.79
   5   1   2  930.81   47.00
   5   1   2  938.51   46.80
  -6  -1  -2   51.49    4.50
  -6  -1  -2   81.29   14.50
  -6  -1  -2   44.20    3.20
  -6  -1  -2   47.60    3.20
   6   1   2   43.90    3.90
   6   1   2   57.39    3.90
   6   1   2   49.90    3.10
   6   1   2   51.89    3.60
  -7  -1  -2   -2.10   13.70
  -7  -1  -2    0.70    0.80
  -7  -1  -2    0.40    2.00
   7   1   2    1.60    1.30
   7   1   2   13.10   14.60
   7   1   2    1.60    1.60
   7   1   2    0.40    1.50
  -8  -1  -2    2.90    2.40
   8   1   2   -0.80    1.70
   8   1   2    0.00    2.00
  -9  -1  -2    3.40    2.50
   9   1   2   -2.50    1.60
   9   1   2   -1.20    1.80
 -10  -1  -2    3.70    4.00
  10   1   2    1.40    2.00
  10   1   2    3.10    2.00
   8  -2  -2    9.40    2.90
   8  -2  -2   11.30    2.50
   8  -2  -2   18.50    2.40
  -8   2   2   17.80    3.60
   7  -2  -2    1.20    1.40
  -7   2   2   -2.90    2.50
   6  -2  -2  239.78   13.10
   6  -2  -2  237.48   12.50
   6  -2  -2  260.07   29.30
   6  -2  -2  218.88   12.30
   6  -2  -2  250.67   12.70
   6  -2  -2  209.88   11.40
  -6   2   2  225.28   11.90
  -6   2   2  250.57   26.90
  -6   2   2  238.28   13.30
   5  -2  -2  465.25   24.70
   5  -2  -2  517.85   25.10
   5  -2  -2  506.55   25.70
   5  -2  -2  476.75   25.20
   5  -2  -2  501.35   25.20
   5  -2  -2  548.05   40.70
  -5   2   2  520.75   36.60
  -5   2   2  526.55   26.00
  -5   2   2  510.65   25.10
   4  -2  -2  175.98    9.20
   4  -2  -2  171.48    9.10
   4  -2  -2  146.49   17.80
   4  -2  -2  163.98    9.50
   4  -2  -2  170.58    8.80
   4  -2  -2  177.68    9.00
  -4   2   2  175.48    9.00
  -4   2   2  176.28    9.70
  -4   2   2  178.08   18.10
   3  -2  -2   45.80    2.70
   3  -2  -2   44.60    2.80
   3  -2  -2   45.00    2.60
   3  -2  -2   40.40    2.80
   3  -2  -2   45.20    9.00
   3  -2  -2   39.70    3.10
  -3   2   2   46.20    8.30
  -3   2   2   41.60    3.30
  -3   2   2   45.20    2.70
  -3   2   2   43.20    2.70
  -3   2   2   45.00    2.60
   2  -2  -2   -0.50    0.60
   2  -2  -2    0.20    0.40
   2  -2  -2    0.00    0.70
   2  -2  -2    0.70    0.80
   2  -2  -2   -0.40    0.60
   2  -2  -2    0.00    0.50
   2  -2  -2    1.30    4.30
  -2   2   2    0.60    0.60
  -2   2   2   -0.60    0.80
  -2   2   2    0.30    3.50
  -2   2   2    0.70    0.40
  -2   2   2   -1.00    0.50
   1  -2  -2   64.29    3.40
   1  -2  -2   64.89    7.20
   1  -2  -2   62.69    3.50
   1  -2  -2   60.49    3.50
   1  -2  -2   59.89    3.20
   1  -2  -2   61.29    3.50
   1  -2  -2   61.59    3.10
   1  -2  -2   61.79    3.40
  -1   2   2   62.99    3.40
  -1   2   2   57.99    3.10
  -1   2   2   57.69    3.30
  -1   2   2   58.89    6.90
  -1   2   2   60.49    3.30
  -1   2   2   58.19    3.50
  -1   2   2   69.39    3.40
  -1   2   2   62.39    3.50
   0  -2  -2 1374.86   70.29
  -1  -2  -2   77.09    3.90
  -1  -2  -2   71.69    3.90
  -1  -2  -2   65.09    6.90
  -1  -2  -2   74.89    3.90
  -1  -2  -2   77.79    4.00
  -1  -2  -2   76.79    4.00
  -1  -2  -2   72.79    3.90
   1   2   2   80.69    3.90
   1   2   2   76.19    3.90
   1   2   2   69.99    3.90
   1   2   2   76.29    4.00
   1   2   2   78.69    3.90
   1   2   2   77.49    7.30
   1   2   2   66.19    3.90
  -2  -2  -2 2315.07  117.99
   2   2   2 2376.56  117.99
  -3  -2  -2   37.50    2.50
  -3  -2  -2   48.00    2.60
  -3  -2  -2   42.20    2.90
  -3  -2  -2   37.50    2.60
  -3  -2  -2   49.40    2.40
  -3  -2  -2   51.99    8.10
  -3  -2  -2   41.40    2.70
  -3  -2  -2   41.70    2.60
   3   2   2   43.70    2.60
   3   2   2   46.40    2.40
   3   2   2   62.89    7.50
   3   2   2   47.40    2.70
   3   2   2   44.70    2.80
   3   2   2   44.40    2.70
   3   2   2   47.10    2.90
  -4  -2  -2  317.87   22.90
  -4  -2  -2  327.97   16.40
  -4  -2  -2  334.67   16.10
  -4  -2  -2  323.27   16.10
  -4  -2  -2  299.77   16.30
  -4  -2  -2  308.17   16.30
   4   2   2  319.57   16.30
   4   2   2  324.27   16.20
   4   2   2  321.57   16.10
   4   2   2  345.77   16.20
   4   2   2  328.67   16.40
   4   2   2  330.27   16.00
   4   2   2  318.47   22.90
  -5  -2  -2   53.59    3.20
  -5  -2  -2   47.30    3.80
  -5  -2  -2   53.49    3.40
  -5  -2  -2   58.19    3.40
   5   2   2   54.49    3.50
   5   2   2   78.59   14.20
   5   2   2   57.29    3.30
   5   2   2   53.19    3.30
   5   2   2   50.69    3.80
   5   2   2   55.79    3.60
  -6  -2  -2  596.74   40.50
  -6  -2  -2  594.84   30.30
   6   2   2  571.84   29.90
   6   2   2  612.34   29.60
   6   2   2  629.94   30.00
   6   2   2  578.54   29.70
   6   2   2  620.74   30.10
  -7  -2  -2   -0.30    0.80
  -7  -2  -2   -0.30    1.80
   7   2   2  -13.10   12.10
   7   2   2   -0.80    1.10
   7   2   2   -1.40    1.20
   7   2   2   -0.20    0.90
   7   2   2   -0.40    1.50
  -8  -2  -2  312.67   17.10
   8   2   2  298.67   16.30
   8   2   2  312.37   16.60
  -9  -2  -2   18.30    3.30
   9   2   2   18.90    2.80
   9   2   2   19.90    3.10
 -10  -2  -2    9.10    3.20
  10   2   2    8.90    2.60
   8  -3  -2    1.40    2.50
   8  -3  -2    2.50    1.60
   8  -3  -2    0.10    1.80
  -8   3   2    0.90    2.70
   7  -3  -2    3.20    1.40
   7  -3  -2    2.50    2.40
   7  -3  -2    4.70    1.90
  -7   3   2    1.10    2.30
   6  -3  -2    1.50    2.30
   6  -3  -2    2.70    1.30
   6  -3  -2    1.90    1.70
  -6   3   2    1.80    2.30
  -6   3   2    1.50    1.20
   5  -3  -2    2.50    1.10
   5  -3  -2    1.10    1.40
   5  -3  -2   -1.40    1.60
   5  -3  -2    0.70    1.10
   5  -3  -2   -7.60   12.60
  -5   3   2   -0.10    0.60
  -5   3   2   -2.60   10.10
  -5   3   2    1.70    1.80
   4  -3  -2  328.17   17.50
   4  -3  -2  324.57   17.80
   4  -3  -2  364.56   17.90
   4  -3  -2  366.66   18.20
   4  -3  -2  344.07   28.60
   4  -3  -2  348.17   17.60
  -4   3   2  373.96   18.50
  -4   3   2  359.46   17.80
  -4   3   2  349.47   17.60
  -4   3   2  339.27   17.60
  -4   3   2  364.56   27.90
   3  -3  -2  122.59    6.70
   3  -3  -2  115.29    6.40
   3  -3  -2  129.59   15.00
   3  -3  -2  109.09    6.10
   3  -3  -2  114.49    6.00
   3  -3  -2  112.79    6.30
  -3   3   2  121.39    6.10
  -3   3   2  111.99   13.60
  -3   3   2  103.59    6.20
  -3   3   2  115.69    6.20
  -3   3   2  106.99    6.80
   2  -3  -2  648.14   30.50
   2  -3  -2  628.34   38.00
   2  -3  -2  607.84   30.80
  -2   3   2  612.44   37.70
  -2   3   2  598.34   30.40
  -2   3   2  636.94   30.00
  -2   3   2  623.84   30.80
  -2   3   2  601.14   30.40
   1  -3  -2 1094.09   58.59
  -1   3   2 1041.80   58.09
   0  -3  -2  607.44   35.40
   0   3   2  598.04   34.70
  -1  -3  -2 1671.83   87.29
  -1  -3  -2 1725.93   87.49
  -2  -3  -2  392.96   19.10
  -2  -3  -2  362.06   19.00
  -2  -3  -2  412.06   19.00
  -2  -3  -2  392.16   19.00
  -2  -3  -2  378.16   24.10
  -2  -3  -2  385.36   19.00
   2   3   2  396.36   19.20
   2   3   2  396.86   19.10
   2   3   2  390.46   24.10
   2   3   2  358.66   19.00
   2   3   2  382.66   19.00
  -3  -3  -2  333.57   16.00
  -3  -3  -2  332.57   15.80
  -3  -3  -2  292.07   15.90
  -3  -3  -2  305.87   15.60
  -3  -3  -2  334.37   21.80
  -3  -3  -2  320.97   16.00
  -3  -3  -2  315.27   16.00
   3   3   2  315.87   16.20
   3   3   2  332.97   16.00
   3   3   2  310.77   15.80
   3   3   2  318.97   16.00
   3   3   2  325.17   16.00
   3   3   2  328.27   15.90
   3   3   2  328.07   16.00
   3   3   2  320.67   21.40
  -4  -3  -2 2652.53  139.89
   4   3   2 2820.92  140.19
  -5  -3  -2 1144.09   57.39
   5   3   2 1220.38   69.59
  -6  -3  -2  333.87   25.90
  -6  -3  -2  294.17   15.30
   6   3   2  300.47   14.90
   6   3   2  299.47   15.10
   6   3   2  273.37   14.50
   6   3   2  306.87   15.30
   6   3   2  271.47   15.00
  -7  -3  -2  144.19    8.40
   7   3   2  142.19    7.90
   7   3   2  127.89    7.70
   7   3   2  135.09    7.50
   7   3   2  138.29    8.20
  -8  -3  -2   20.90    2.90
   8   3   2   23.50    2.40
   8   3   2   19.40    2.80
   8   3   2   23.10    3.10
  -9  -3  -2   -0.80    2.00
   9   3   2   -3.40    1.70
   9   3   2   -1.60    1.70
   9   3   2    0.90    1.20
 -10  -3  -2   38.50    4.70
  10   3   2   33.20    3.80
  10   3   2   33.40    4.00
   8  -4  -2    6.40    2.80
   8  -4  -2    2.60    2.20
  -8   4   2    7.90    3.30
   7  -4  -2    5.30    1.70
   7  -4  -2    0.70    2.00
   7  -4  -2    4.40    2.70
  -7   4   2    1.30    2.70
   6  -4  -2  142.19   10.90
   6  -4  -2  111.89    6.90
   5  -4  -2  185.88   10.20
   5  -4  -2  177.88    9.60
   5  -4  -2  181.88   10.50
   5  -4  -2  187.38   28.20
  -5   4   2  167.18   10.80
  -5   4   2  218.58   27.00
  -5   4   2  171.98    9.60
   4  -4  -2   -1.50    1.30
   4  -4  -2    0.20    1.10
   4  -4  -2   -0.40    0.90
   4  -4  -2   -3.80    1.40
  -4   4   2   -1.40    1.60
  -4   4   2   -1.20    1.00
  -4   4   2   -2.50   11.40
  -4   4   2   -1.20    1.00
   3  -4  -2 1341.17   76.29
  -3   4   2 1327.57   75.69
  -3   4   2 1238.28   64.29
  -3   4   2 1371.26   64.09
   2  -4  -2   71.29    4.50
   2  -4  -2   66.79    4.20
   2  -4  -2   56.79   11.10
   2  -4  -2   70.59    4.40
  -2   4   2   73.69   12.20
  -2   4   2   71.79    4.30
  -2   4   2   68.79    4.60
  -2   4   2   69.69    3.90
  -2   4   2   65.99    4.30
  -2   4   2   72.29    3.70
   1  -4  -2   32.60    2.40
   1  -4  -2   23.50    7.40
   1  -4  -2   30.10    2.40
   1  -4  -2   33.10    2.60
   1  -4  -2   37.10    2.40
   1  -4  -2   31.10    2.50
  -1   4   2   35.80    2.10
  -1   4   2   32.00    2.60
  -1   4   2   47.00    9.00
  -1   4   2   28.60    2.40
  -1   4   2   34.00    2.50
  -1   4   2   30.50    2.00
   0  -4  -2 2334.77  124.29
   0   4   2 2492.45  124.59
  -1  -4  -2 2070.99  112.69
  -1  -4  -2 2313.67  113.29
  -2  -4  -2  701.33   40.90
  -3  -4  -2 1068.69   58.09
   3   4   2 1023.90   57.69
  -4  -4  -2   -0.40    0.60
  -4  -4  -2   -0.80    0.70
  -4  -4  -2   -9.90    4.60
  -4  -4  -2   -0.40    0.70
  -4  -4  -2   -0.80    1.00
   4   4   2   -0.50    0.90
   4   4   2   -0.40    0.80
   4   4   2   -0.10    1.00
   4   4   2   -1.20    0.60
   4   4   2   -1.40    0.90
   4   4   2    6.50    5.60
  -5  -4  -2   66.29    3.50
  -5  -4  -2   61.69    3.90
  -5  -4  -2   67.29    4.10
  -5  -4  -2   68.49   12.80
   5   4   2   68.89    4.20
   5   4   2   66.69    4.20
   5   4   2   61.59   11.60
   5   4   2   61.79    4.00
   5   4   2   66.29    4.40
  -6  -4  -2   48.80   11.90
  -6  -4  -2   38.40    3.20
   6   4   2   27.40    2.80
   6   4   2   33.20    3.10
   6   4   2   39.90    3.10
   6   4   2   38.00    3.50
  -7  -4  -2   -2.60    1.40
   7   4   2   -0.20    1.70
   7   4   2    2.10    1.50
   7   4   2   -1.50   12.70
   7   4   2   -0.80    1.00
   7   4   2   -0.60    1.40
  -8  -4  -2    3.50    1.80
   8   4   2    4.40    2.30
   8   4   2    4.70    1.90
   8   4   2    5.60    1.60
  -9  -4  -2   17.10    3.20
   9   4   2   10.70    1.90
   9   4   2   15.60    2.60
   9   4   2   14.20    2.90
 -10  -4  -2   17.10    3.00
  10   4   2   17.00    3.00
  10   4   2   19.60    3.00
   7  -5  -2  101.59    7.80
   7  -5  -2   92.39    7.20
  -7   5   2   92.19    8.10
   6  -5  -2    2.40    2.50
   6  -5  -2    0.30    1.90
  -6   5   2    0.20    2.40
   5  -5  -2  175.58   10.50
   5  -5  -2  157.88   10.00
  -5   5   2  173.28   10.70
  -5   5   2  174.68    9.50
   4  -5  -2  461.25   23.20
   4  -5  -2  443.76   23.40
   4  -5  -2  455.45   40.40
  -4   5   2  446.76   23.60
  -4   5   2  429.76   22.80
  -4   5   2  456.65   39.00
  -4   5   2  467.35   22.90
   3  -5  -2  906.01   42.90
   3  -5  -2  885.21   43.10
  -3   5   2  884.41   42.70
  -3   5   2  844.72   56.19
  -3   5   2  858.81   43.20
  -3   5   2  851.21   41.90
  -3   5   2  813.02   42.70
   2  -5  -2   14.00    2.10
   2  -5  -2   15.10    2.10
   2  -5  -2   19.50   10.50
  -2   5   2   10.90    1.90
  -2   5   2   32.10   10.60
  -2   5   2   12.50    1.50
  -2   5   2   12.20    1.30
  -2   5   2    7.40    2.00
  -2   5   2    9.40    1.70
   1  -5  -2  120.19   17.40
   1  -5  -2  167.18    8.60
   1  -5  -2  166.78    8.70
   1  -5  -2  155.88    8.60
  -1   5   2  155.68    8.10
  -1   5   2  158.58    8.50
  -1   5   2  158.88    8.50
  -1   5   2  155.88    8.50
  -1   5   2  144.59    8.00
  -1   5   2  147.59   17.20
   0  -5  -2    2.40    1.20
   0  -5  -2    2.00    6.40
   0  -5  -2    0.50    1.00
   0  -5  -2    2.00    1.00
   0  -5  -2    1.90    0.80
   0   5   2    3.60    0.80
   0   5   2    3.00    1.20
   0   5   2    0.80    0.90
   0   5   2    1.50    0.90
   0   5   2    1.20    1.00
   0   5   2    4.20    5.20
  -1  -5  -2   39.10    3.00
  -1  -5  -2   41.40    2.70
  -1  -5  -2   37.60    2.90
  -1  -5  -2   28.40    8.10
  -1  -5  -2   45.90    3.00
  -1  -5  -2   47.10    9.60
  -1  -5  -2   43.30    2.90
  -1  -5  -2   36.90    2.60
  -1  -5  -2   42.40    2.50
   1   5   2   42.30    3.00
   1   5   2   45.30    2.60
   1   5   2   44.00    3.00
   1   5   2   40.30    3.00
   1   5   2   43.90    2.80
   1   5   2   42.40    2.90
  -2  -5  -2  785.12   35.70
  -2  -5  -2  717.83   43.70
  -2  -5  -2  684.63   35.80
  -2  -5  -2  674.53   35.60
  -2  -5  -2  714.93   44.00
  -2  -5  -2  742.03   35.90
   2   5   2  704.63   35.90
   2   5   2  750.92   35.90
   2   5   2  785.82   36.30
  -3  -5  -2  198.98   10.10
  -3  -5  -2  199.88   17.50
  -3  -5  -2  219.28   17.90
  -3  -5  -2  183.88    9.70
  -3  -5  -2  185.88    9.80
  -3  -5  -2  185.78    9.80
  -3  -5  -2  188.58    9.40
   3   5   2  187.38    9.60
   3   5   2  181.18    9.80
   3   5   2  183.48    9.80
   3   5   2  192.28    9.90
   3   5   2  195.28    9.90
  -4  -5  -2   92.09    5.10
  -4  -5  -2   94.69    5.20
  -4  -5  -2   94.89    5.30
  -4  -5  -2   96.99    4.80
  -4  -5  -2   94.19   13.50
   4   5   2   96.69    5.20
   4   5   2   93.09    5.50
   4   5   2   82.59    5.20
   4   5   2  100.79    5.40
   4   5   2   86.59    5.40
   4   5   2   84.19    5.20
   4   5   2   98.79   14.40
  -5  -5  -2  653.23   31.90
  -5  -5  -2  622.64   32.20
  -5  -5  -2  666.23   32.00
  -5  -5  -2  673.33   42.10
  -5  -5  -2  658.23   31.80
   5   5   2  664.73   41.90
   5   5   2  662.03   31.80
   5   5   2  628.44   32.10
   5   5   2  631.04   32.20
  -6  -5  -2   58.29    3.90
  -6  -5  -2   57.99    3.40
  -6  -5  -2   53.39   13.30
   6   5   2   66.79    4.30
   6   5   2   61.69    4.30
   6   5   2   63.29    4.60
   6   5   2   59.39    4.10
   6   5   2   72.09   15.70
  -7  -5  -2  383.66   32.80
  -7  -5  -2  367.96   19.10
  -7  -5  -2  386.46   19.00
   7   5   2  364.46   19.00
   7   5   2  381.06   19.10
   7   5   2  330.17   18.90
   7   5   2  397.36   19.50
  -8  -5  -2   30.80    3.20
   8   5   2   23.90    2.90
   8   5   2   25.20    3.00
   8   5   2   25.20    3.60
  -9  -5  -2   13.20    2.60
   9   5   2   13.10    2.10
   9   5   2    9.00    2.30
   9   5   2   11.60    2.70
 -10  -5  -2   36.10    4.40
  10   5   2   34.60    4.30
  10   5   2   34.00    3.80
  10   5   2   37.00    3.30
   6  -6  -2    3.90    2.50
   6  -6  -2    5.40    2.60
  -6   6   2   -0.20    2.50
   5  -6  -2   -2.90    1.70
   5  -6  -2    1.20    2.20
  -5   6   2   -0.90    1.50
  -5   6   2   -0.80    2.30
  -5   6   2   -0.90    2.00
   4  -6  -2   37.40    3.90
   4  -6  -2   16.90   21.40
   4  -6  -2   26.90    3.60
  -4   6   2   26.80    3.00
  -4   6   2   28.60    3.70
  -4   6   2   22.30   22.10
  -4   6   2   33.60    3.50
   3  -6  -2   74.69    5.70
   3  -6  -2   76.29    5.60
   3  -6  -2   75.19   19.60
  -3   6   2   68.19    5.20
  -3   6   2   71.09   19.50
  -3   6   2   74.59    5.70
  -3   6   2   80.69    5.20
   2  -6  -2    0.50    1.80
   2  -6  -2    1.20   11.70
   2  -6  -2    0.60    1.70
  -2   6   2    2.00    1.60
  -2   6   2    1.70    1.60
  -2   6   2    1.50   12.30
  -2   6   2    1.90    1.60
  -2   6   2    0.30    0.80
   1  -6  -2   83.79   16.70
   1  -6  -2   79.69    5.30
   1  -6  -2   82.79    5.40
  -1   6   2   79.29    4.60
  -1   6   2   86.39    5.20
  -1   6   2   80.39    5.30
  -1   6   2   72.89   15.60
   0  -6  -2    9.00    1.90
   0  -6  -2    8.50    1.70
   0  -6  -2    4.80    8.60
   0   6   2    9.70    1.50
   0   6   2   14.70    7.90
   0   6   2    9.90    1.40
   0   6   2   11.80    1.80
   0   6   2   10.30    1.30
   0   6   2    8.90    1.60
  -1  -6  -2 1223.88   66.39
  -1  -6  -2 1088.59   54.69
  -1  -6  -2 1168.18   65.79
  -1  -6  -2 1090.09   54.49
   1   6   2 1115.49   54.79
   1   6   2 1083.09   54.59
  -2  -6  -2  162.68   28.70
  -2  -6  -2  151.28   17.00
  -2  -6  -2  156.88    8.30
  -2  -6  -2  164.18    8.90
  -2  -6  -2  163.18    8.70
  -2  -6  -2  161.18    8.50
   2   6   2  164.88    8.70
   2   6   2  169.68    8.70
   2   6   2  152.58    8.70
   2   6   2  160.88    8.70
  -3  -6  -2  716.33   33.80
  -3  -6  -2  693.23   33.50
  -3  -6  -2  650.93   43.30
  -3  -6  -2  672.63   33.40
  -3  -6  -2  681.23   43.50
  -3  -6  -2  686.73   34.10
   3   6   2  679.63   33.80
   3   6   2  702.73   33.80
   3   6   2  649.93   33.80
  -4  -6  -2   79.09   13.30
  -4  -6  -2   64.69    4.00
  -4  -6  -2   65.29   12.10
  -4  -6  -2   66.89    4.10
   4   6   2   63.49    4.40
   4   6   2   60.39    3.70
   4   6   2   62.59    4.10
   4   6   2   66.29    4.30
   4   6   2   62.49    4.00
  -5  -6  -2   18.70    9.60
  -5  -6  -2   25.70    1.60
  -5  -6  -2   26.20    2.70
  -5  -6  -2   27.90    2.60
   5   6   2   24.50    2.10
   5   6   2   25.70    2.60
   5   6   2   30.10    9.90
   5   6   2   26.70    2.80
   5   6   2   23.60    2.70
   5   6   2   29.90    2.90
   5   6   2   21.60    2.30
  -6  -6  -2  115.59   17.90
  -6  -6  -2  122.49    6.10
  -6  -6  -2  102.19    6.10
   6   6   2  116.99    6.20
   6   6   2  120.89    7.00
   6   6   2  108.59   17.50
   6   6   2  104.99    6.60
   6   6   2  118.79    6.80
   6   6   2  118.49    7.10
  -7  -6  -2    5.50    1.30
  -7  -6  -2    6.20    1.30
  -7  -6  -2  -21.90   13.10
   7   6   2    6.60    2.60
   7   6   2    7.40    2.30
   7   6   2    7.20    2.10
   7   6   2    6.10    1.80
   7   6   2    6.90   13.80
  -8  -6  -2    2.30    1.50
   8   6   2    6.30    2.70
   8   6   2    3.50    2.00
   8   6   2    4.20    1.90
  -9  -6  -2   21.30    2.70
   9   6   2   29.70    3.30
   9   6   2   18.60    3.20
   9   6   2   22.90    3.00
 -10  -6  -2    0.30    1.70
  10   6   2    0.60    2.30
  10   6   2   -2.20    1.70
  10   6   2    1.80    1.60
   6  -7  -2    8.80    3.80
   5  -7  -2   22.80    3.80
   5  -7  -2   14.10    3.00
  -5   7   2   12.10    3.30
  -5   7   2   18.80    2.70
   4  -7  -2   -0.50    2.90
   4  -7  -2    2.50    2.50
  -4   7   2    2.00    1.70
  -4   7   2    1.10    1.90
  -4   7   2    0.80    2.60
   3  -7  -2  215.58   12.00
   3  -7  -2  202.48   33.20
   3  -7  -2  215.38   12.10
  -3   7   2  204.38   12.00
  -3   7   2  208.78   11.60
  -3   7   2  189.38   31.10
  -3   7   2  200.58   10.40
  -3   7   2  207.38   11.60
   2  -7  -2   90.29    6.20
   2  -7  -2   85.19    6.20
  -2   7   2   84.59    4.80
  -2   7   2   85.59    5.90
  -2   7   2   79.89    5.90
  -2   7   2   76.19   20.70
  -2   7   2   87.19    5.80
   1  -7  -2  742.03   38.50
   1  -7  -2  824.92   55.49
   1  -7  -2  751.02   38.60
  -1   7   2  780.62   38.00
  -1   7   2  795.12   38.60
  -1   7   2  783.72   38.50
  -1   7   2  753.02   53.29
  -1   7   2  766.42   38.40
   0  -7  -2    9.40    2.20
   0  -7  -2    7.30    1.50
   0  -7  -2   14.20   11.60
   0  -7  -2    8.00    2.00
   0   7   2    9.40    2.20
   0   7   2    8.20    1.60
   0   7   2   10.80    1.60
   0   7   2    6.80    1.90
  -1  -7  -2   26.80    2.30
  -1  -7  -2   19.00    2.50
  -1  -7  -2   11.00   10.70
  -1  -7  -2   20.30    2.50
  -1  -7  -2   23.40   11.10
   1   7   2   21.80    2.40
   1   7   2   19.40    2.50
   1   7   2   20.00    2.00
   1   7   2   18.00    2.30
  -2  -7  -2  119.49   18.00
  -2  -7  -2  126.09   18.00
  -2  -7  -2  116.69    7.00
  -2  -7  -2  113.29    6.20
  -2  -7  -2  121.59    6.80
   2   7   2  111.29    6.80
   2   7   2  103.49    7.30
   2   7   2  111.39    6.60
  -3  -7  -2  141.29   19.90
  -3  -7  -2  142.69    7.70
  -3  -7  -2  147.69   20.30
  -3  -7  -2  152.58    8.60
  -3  -7  -2  154.08    7.70
  -3  -7  -2  149.88    8.10
   3   7   2  145.89    8.20
   3   7   2  127.59    8.10
  -4  -7  -2   13.00    2.40
  -4  -7  -2   15.00   11.60
  -4  -7  -2   16.40    2.00
  -4  -7  -2   16.10    1.60
  -4  -7  -2   23.10   11.90
  -4  -7  -2   12.80    1.60
   4   7   2   15.10    2.50
   4   7   2    9.00    1.60
   4   7   2   12.60    2.20
   4   7   2   12.60    2.00
  -5  -7  -2   25.40   11.70
  -5  -7  -2   18.90    2.10
  -5  -7  -2   16.90    1.90
   5   7   2   17.70    1.70
   5   7   2   12.50    1.90
   5   7   2   19.20    2.10
   5   7   2   13.40    2.10
   5   7   2   12.50    2.20
   5   7   2   14.50    2.40
  -6  -7  -2   -5.90   12.60
   6   7   2    9.10    1.90
   6   7   2    6.20    2.00
   6   7   2    5.20    1.40
   6   7   2    6.10    1.60
   6   7   2    8.70    2.20
   7   7   2   45.70    4.20
   7   7   2   39.10    4.20
   7   7   2   39.70    3.90
  -8  -7  -2   69.09    4.30
   8   7   2   75.79    5.90
   8   7   2   72.79    5.50
   8   7   2   84.99    6.80
   9   7   2    5.00    2.10
   9   7   2    4.60    2.60
   9   7   2    2.40    2.10
  10   7   2    5.70    3.20
  10   7   2    2.40    2.80
  10   7   2    2.70    1.90
   5  -8  -2   28.10    4.10
   5  -8  -2   33.00    4.80
  -5   8   2   25.00    4.10
   4  -8  -2   65.69    6.10
   4  -8  -2   74.79    6.30
  -4   8   2   61.89    5.30
  -4   8   2   58.49    6.10
  -3   8   2    4.40    2.60
  -3   8   2    4.40    2.30
  -3   8   2   10.00    2.50
   2  -8  -2   21.10    3.30
   2  -8  -2   27.50    3.50
  -2   8   2   27.30    3.40
  -2   8   2   23.00    3.10
  -2   8   2   26.70    3.20
  -2   8   2   28.30    2.40
   1  -8  -2   18.70    3.20
   1  -8  -2  -16.70   17.10
   1  -8  -2   24.00    3.20
  -1   8   2   23.50    3.20
  -1   8   2   27.80    3.30
  -1   8   2   23.80    2.70
  -1   8   2   21.40    2.30
  -1   8   2   26.90   18.00
   0  -8  -2   23.70    3.20
   0  -8  -2   23.10    2.50
   0  -8  -2   26.60    3.30
   0   8   2   24.00    2.70
   0   8   2   29.60    3.40
   0   8   2   25.60    2.90
   0   8   2   23.10    3.10
  -1  -8  -2    0.90    1.90
  -1  -8  -2    4.80    1.90
  -1  -8  -2   11.70   15.00
  -1  -8  -2  -22.00   11.70
   1   8   2    5.40    1.70
   1   8   2    3.90    2.00
   1   8   2    0.70    1.80
  -2  -8  -2    9.50    2.10
  -2  -8  -2    3.30   11.60
  -2  -8  -2   11.70    1.50
  -2  -8  -2    9.10   12.30
  -2  -8  -2    9.00    2.30
   2   8   2    8.10    2.00
   2   8   2   14.80    2.50
   2   8   2    9.80    2.10
  -3  -8  -2  128.69    6.90
  -3  -8  -2  113.09    6.90
  -3  -8  -2  135.39   22.20
  -3  -8  -2  128.29    8.00
  -3  -8  -2  128.49    7.60
  -3  -8  -2  146.29   22.10
   3   8   2  130.29    7.60
   3   8   2  131.79    7.70
   3   8   2  132.49    7.70
  -4  -8  -2   17.60    1.80
  -4  -8  -2   13.20    1.40
  -4  -8  -2   10.60    2.50
  -4  -8  -2   18.90   12.70
  -4  -8  -2   14.90    2.20
  -4  -8  -2   -1.20   11.80
   4   8   2   10.90    2.30
   4   8   2   10.60    2.20
   4   8   2   16.20    2.30
  -5  -8  -2    2.10    1.10
  -5  -8  -2   -8.30   12.30
  -5  -8  -2   12.80   12.50
  -5  -8  -2    3.60    1.40
   5   8   2    4.30    1.60
   5   8   2    0.40    2.00
   5   8   2    1.90    1.70
   5   8   2    1.50    1.80
  -6  -8  -2   53.29   17.50
  -6  -8  -2   74.89   20.90
   6   8   2   69.69    5.30
   6   8   2   68.89    4.60
   6   8   2   72.29    5.40
   6   8   2   63.29    5.00
   7   8   2   86.79    5.40
   7   8   2   89.89    6.30
   7   8   2   96.69    6.50
   7   8   2   86.09    6.50
   8   8   2    5.80    2.70
   8   8   2    7.30    2.10
   8   8   2    2.30    2.40
   9   8   2   -0.20    2.30
   9   8   2    1.90    1.90
   9   8   2   -0.90    1.90
  10   8   2    8.20    3.20
  10   8   2    6.10    2.20
  10   8   2    2.70    2.20
   4  -9  -2   -1.20    2.40
   4  -9  -2   -0.60    2.60
  -4   9   2    0.00    2.30
  -4   9   2   -0.10    2.00
   3  -9  -2    8.90    3.10
   3  -9  -2   11.50    3.10
  -3   9   2   14.90    3.20
  -3   9   2    9.70    2.80
  -3   9   2    6.20    2.40
   2  -9  -2    0.80    2.50
   2  -9  -2    2.60    3.00
  -2   9   2    3.60    2.30
  -2   9   2   -1.10    1.70
  -2   9   2    3.10    2.20
   1  -9  -2   85.99    6.40
   1  -9  -2   69.49    6.10
   1  -9  -2   69.09    5.20
  -1   9   2   66.09    5.30
  -1   9   2   76.49    5.90
  -1   9   2   70.29    5.90
  -1   9   2   72.19    4.80
   0  -9  -2   78.19    5.90
   0  -9  -2   62.89    4.70
   0  -9  -2   73.39    6.00
   0  -9  -2   18.70   23.80
   0  -9  -2   46.20   23.20
   0   9   2   60.59    4.60
   0   9   2   68.19    4.80
   0   9   2   73.59    5.80
   0   9   2   73.39    5.70
  -1  -9  -2   17.50    3.10
  -1  -9  -2   12.70   18.60
  -1  -9  -2   19.40    2.10
  -1  -9  -2   21.20   19.50
  -1  -9  -2   17.30    2.80
   1   9   2   17.80    2.00
   1   9   2   14.00    2.60
   1   9   2   18.30    3.00
   1   9   2   14.60    2.30
  -2  -9  -2   54.99   21.10
  -2  -9  -2   56.09    4.80
  -2  -9  -2   52.39    5.00
  -2  -9  -2   54.69    3.60
  -2  -9  -2   67.49   21.70
   2   9   2   55.59    4.50
   2   9   2   53.39    4.90
   2   9   2   49.60    4.80
  -3  -9  -2   91.39    7.00
  -3  -9  -2   82.69   21.60
  -3  -9  -2  100.79    6.50
  -3  -9  -2  106.89   22.10
  -3  -9  -2   98.49    5.60
   3   9   2  106.69    6.80
   3   9   2   96.69    6.50
   3   9   2  103.39    6.80
  -4  -9  -2    5.90    1.90
  -4  -9  -2   -0.90    1.10
  -4  -9  -2  -19.60   18.90
  -4  -9  -2    2.60    2.30
   4   9   2    1.20    2.00
   4   9   2    3.10    2.00
   4   9   2    3.50    2.00
  -5  -9  -2   38.80   19.30
  -5  -9  -2   42.30    3.90
  -5  -9  -2   49.40   21.00
   5   9   2   50.59    4.70
   5   9   2   42.00    4.40
   5   9   2   46.30    4.20
   5   9   2   55.89    4.50
  -6  -9  -2   35.70   23.50
   6   9   2    1.50    2.30
   6   9   2    1.00    2.10
   6   9   2    1.00    1.90
   7   9   2    3.50    2.00
   7   9   2    6.10    2.60
   7   9   2    3.30    1.60
   7   9   2    4.50    2.40
   8   9   2   -1.10    2.10
   8   9   2   -2.20    1.80
   8   9   2   -0.10    2.40
   9   9   2   -1.10    1.90
   9   9   2   -1.70    2.30
   9   9   2    0.10    2.00
   3 -10  -2    3.20    2.20
   3 -10  -2   -2.40    2.50
   3 -10  -2   -3.10    2.70
  -3  10   2    2.60    2.20
  -3  10   2    0.90    2.10
   2 -10  -2    8.00    2.30
   2 -10  -2   13.00    3.50
   2 -10  -2   10.90    3.30
  -2  10   2    9.90    3.00
  -2  10   2    3.10    2.00
  -2  10   2    5.20    2.60
   1 -10  -2    2.50    4.10
   1 -10  -2    0.80    1.60
   1 -10  -2   -4.70    2.10
  -1  10   2    1.40    2.20
  -1  10   2    0.30    1.50
  -1  10   2   -0.40    2.40
  -1  10   2    4.00    1.60
   0 -10  -2    0.60    1.50
   0 -10  -2    3.90    2.70
   0 -10  -2   86.79   32.90
   0 -10  -2  -25.80   29.90
   0 -10  -2    3.50    2.60
   0  10   2    1.60    2.40
   0  10   2    1.60    2.40
   0  10   2   -0.10    1.30
   0  10   2    0.20    1.60
  -1 -10  -2    0.80   28.30
  -1 -10  -2   30.20    2.80
  -1 -10  -2  -40.00   30.00
  -1 -10  -2   33.50    4.10
  -1 -10  -2   24.00    3.50
   1  10   2   32.20    6.70
   1  10   2   18.50    2.80
   1  10   2   26.10    3.50
  -2 -10  -2   35.80   30.00
  -2 -10  -2   25.40    3.70
  -2 -10  -2   27.30    2.60
  -2 -10  -2   26.00    3.40
  -2 -10  -2   49.70   25.40
   2  10   2   21.80    3.20
   2  10   2   23.70    3.00
   2  10   2   26.70    3.70
  -3 -10  -2   46.00   28.40
  -3 -10  -2   43.40    4.40
  -3 -10  -2   48.00   23.70
  -3 -10  -2   47.80    5.00
  -3 -10  -2   33.60    2.70
   3  10   2   50.29    4.70
   3  10   2   39.60    4.40
   3  10   2   28.80    3.60
  -4 -10  -2  -33.30   23.10
  -4 -10  -2    1.30    1.90
  -4 -10  -2    4.50    2.50
   4  10   2    2.50    2.40
   4  10   2    3.20    2.10
   4  10   2    4.60    2.30
  -5 -10  -2   17.80    2.50
  -5 -10  -2   27.70   24.70
   5  10   2   26.10    3.40
   5  10   2   18.50    2.90
   5  10   2   22.80    3.60
   6  10   2   -2.40    1.60
   6  10   2   -0.50    2.50
   6  10   2   -1.10    2.10
   6  10   2   -1.60    2.00
   7  10   2   -0.40    2.10
   7  10   2    2.70    2.50
   7  10   2   -1.50    1.90
   7  10   2   -1.20    1.40
   8  10   2    7.30    2.50
   8  10   2    8.40    2.90
   8  10   2    4.90    2.70
   9  10   2   -2.90    3.00
   9  10   2    7.30    3.90
   9  10   2    0.90    2.20
   1 -11  -2    7.40    3.20
   1 -11  -2    4.60    3.20
   1 -11  -2    7.70    3.10
  -1  11   2    7.70    2.70
  -1  11   2    8.10    2.80
  -1  11   2    6.80    2.00
  -1  11   2    8.30    1.90
   0 -11  -2   18.20    2.50
   0 -11  -2   29.40    4.30
   0  11   2   23.10    3.00
   0  11   2   24.70    4.10
   0  11   2   22.60    3.70
  -1 -11  -2   24.00    2.70
  -1 -11  -2   29.70    4.20
  -1 -11  -2   32.80    4.40
   1  11   2   31.60    4.30
   1  11   2   20.90    4.70
  -2 -11  -2   -0.60    1.70
  -2 -11  -2    2.70    2.50
   2  11   2   -3.80    2.30
   2  11   2   -1.10    2.00
   2  11   2   -0.10    2.80
  -3 -11  -2    2.30    2.30
  -3 -11  -2    5.50    4.10
   3  11   2    4.70    2.60
   3  11   2    4.60    2.40
   3  11   2    1.80    2.40
  -4 -11  -2   -0.50    2.00
   4  11   2    2.50    2.30
   4  11   2    1.20    2.40
   4  11   2    4.90    2.60
   5  11   2   52.09    5.20
   5  11   2   49.20    5.10
   5  11   2   36.80    4.40
   5  11   2   38.90    4.50
   6  11   2    1.30    2.20
   6  11   2    2.50    2.10
   6  11   2    0.60    2.60
   6  11   2   -2.70    2.20
   7  11   2   -0.20    2.60
   7  11   2   -1.20    2.10
   7  11   2    1.00    1.70
   7  11   2    2.30    2.60
   8  11   2    5.50    4.10
   8  11   2    6.60    4.10
  -1 -12  -2    6.30    2.70
  -1 -12  -2   -1.30    2.70
   1  12   2    5.00    2.10
   1  12   2    9.90    3.10
   1  12   2    0.30    3.20
  -2 -12  -2   13.30    3.50
  -2 -12  -2   14.80    3.40
   2  12   2   11.20    3.40
   2  12   2   11.30    3.10
   2  12   2   12.60    2.70
  -3 -12  -2   -1.60    2.40
   3  12   2   -2.10    2.30
   3  12   2   -0.60    2.60
   3  12   2   -0.10    2.30
  -4 -12  -2    0.00    2.70
   4  12   2    0.80    2.10
   4  12   2    0.90    2.50
   4  12   2   -0.50    2.60
   5  12   2    1.30    2.30
   5  12   2    3.70    2.80
   5  12   2    0.30    2.30
   5  12   2    5.20    2.60
   6  12   2    2.70    2.10
   6  12   2   -1.80    2.40
   6  12   2   -1.70    2.30
   6  12   2    2.00    2.60
   7  12   2   -2.50    2.60
   7  12   2    3.10    2.00
   5  12  -3   -1.40    3.20
   5  12  -3    0.40    2.30
   5  12  -3    2.80    2.60
   4  12  -3    0.40    3.80
   3  12  -3   -0.60    4.00
   3  12  -3    0.30    2.60
   7  11  -3   -2.20    3.50
   7  11  -3    1.20    2.70
   7  11  -3   -2.40    1.80
   7  11  -3    2.20    4.00
   6  11  -3   -0.10    2.10
   6  11  -3   -0.10    2.40
   6  11  -3    3.40    2.70
   5  11  -3    7.30    2.50
   5  11  -3    9.10    2.80
   5  11  -3    8.10    2.70
   4  11  -3    6.80    2.50
   4  11  -3    6.00    2.90
   4  11  -3    9.10    2.90
   3  11  -3    6.40    2.60
   3  11  -3    3.10    2.40
   3  11  -3    1.40    2.40
   2  11  -3    6.40    2.80
   2  11  -3    2.20    2.60
   2  11  -3    5.00    2.60
  -2 -11   3    7.00    2.30
   1  11  -3   -0.20    2.10
   1  11  -3   -0.20    2.50
   1  11  -3   -0.20    2.50
  -1 -11   3    3.10    2.20
   0  11  -3    0.50    2.70
   0  11  -3   -1.00    1.90
   0  11  -3    0.40    2.80
   0 -11   3    4.30    2.40
   8  10  -3    5.50    4.60
   8  10  -3    5.30    2.70
   7  10  -3    2.70    2.10
   7  10  -3    0.40    2.40
   7  10  -3    1.00    2.70
   6  10  -3    3.50    3.80
   6  10  -3    1.50    2.70
   6  10  -3    1.40    2.40
   5  10  -3    1.20    2.50
   5  10  -3    2.30    2.00
   5  10  -3    2.40    2.90
   4  10  -3   12.20    2.90
   4  10  -3   11.10    3.00
   4  10  -3   11.30    2.50
   3  10  -3    0.90    2.20
   3  10  -3    0.20    2.30
   3  10  -3   -0.50    2.40
  -3 -10   3    1.80    2.90
  -3 -10   3    2.50    2.10
   2  10  -3   33.00    4.00
   2  10  -3   24.90    5.20
   2  10  -3   31.00    4.20
  -2 -10   3   24.50    3.30
  -2 -10   3   30.80    3.50
   1  10  -3    8.00    2.60
   1  10  -3    9.40    2.90
   1  10  -3    6.80    4.00
  -1 -10   3    5.70    2.30
   0  10  -3    3.10    2.70
   0  10  -3    2.80    2.70
   0 -10   3    2.80    2.60
   0 -10   3    6.20    2.20
  -1  10  -3    3.20    1.70
  -1  10  -3   -0.70    2.40
  -1  10  -3    4.70    2.80
   1 -10   3    1.40    2.30
   1 -10   3   -1.20    2.50
  -2  10  -3    0.80    2.70
  -2  10  -3    2.80    2.30
  -2  10  -3   -0.60    1.80
  -2  10  -3   -2.10    2.40
   2 -10   3   -1.90    2.10
   2 -10   3   -3.10    2.70
   9   9  -3   -1.20    2.00
   9   9  -3   -0.70    2.40
   9   9  -3    1.20    2.20
   8   9  -3   -1.00    1.70
   8   9  -3   -0.40    1.30
   8   9  -3    0.20    2.30
   8   9  -3   -1.90    2.20
   7   9  -3    5.50    2.10
   7   9  -3    6.90    2.60
   7   9  -3    3.40    2.50
   7   9  -3    5.50    1.90
   6   9  -3   12.80    2.90
   6   9  -3   14.00    2.50
   6   9  -3   16.30    3.10
  -6  -9   3   17.40   26.30
   5   9  -3   12.30    2.90
   5   9  -3    8.20    2.30
   5   9  -3    7.30    2.20
  -5  -9   3   47.30   22.80
   4   9  -3   19.80    3.10
   4   9  -3   15.00    2.90
   4   9  -3   15.10    2.60
  -4  -9   3   36.80   22.00
   3   9  -3    4.30    2.30
   3   9  -3    0.70    2.20
   3   9  -3    0.50    1.80
  -3  -9   3  -18.10   18.50
  -3  -9   3    1.90    2.60
  -3  -9   3   -1.40    1.80
   2   9  -3    6.80    2.40
   2   9  -3    9.60    2.50
   2   9  -3    9.70    2.60
  -2  -9   3  -37.10   40.50
  -2  -9   3   33.90   19.50
  -2  -9   3    7.70    2.10
  -2  -9   3    8.10    2.20
   1   9  -3   29.90    3.70
   1   9  -3   30.50    2.40
   1   9  -3   36.90    4.00
   1   9  -3   30.00    3.50
  -1  -9   3   31.50    3.50
  -1  -9   3   77.79   27.50
  -1  -9   3   30.40    3.40
   0   9  -3    9.00    2.70
   0   9  -3    7.90    4.00
   0   9  -3    8.40    2.30
   0   9  -3  -34.40   27.10
   0   9  -3    6.50    1.60
   0  -9   3   27.70   28.60
   0  -9   3   12.70    2.40
   0  -9   3    9.40    2.70
   0  -9   3   10.00    1.40
  -1   9  -3    5.90    2.60
  -1   9  -3   10.20    2.20
  -1   9  -3   37.60   32.30
  -1   9  -3    9.40    2.10
  -1   9  -3   11.90    3.00
   1  -9   3   12.90   39.00
   1  -9   3   12.70    2.60
   1  -9   3    9.70    3.10
  -2   9  -3   22.40    3.80
  -2   9  -3   20.00    2.50
  -2   9  -3   17.30    3.30
  -2   9  -3   23.80    3.20
   2  -9   3   24.00    3.90
   2  -9   3   26.00    3.60
  -3   9  -3    8.80    3.00
  -3   9  -3    3.70    2.30
  -3   9  -3    5.00    2.90
   3  -9   3    7.70    2.90
   3  -9   3   12.40    3.10
   9   8  -3    7.60    2.30
   9   8  -3    8.70    2.00
   9   8  -3    8.70    2.80
   8   8  -3   10.90    2.60
   8   8  -3    9.30    2.10
   8   8  -3   10.10    3.10
   7   8  -3    4.40    2.30
   7   8  -3    2.70    1.40
   7   8  -3   -0.30    1.50
  -7  -8   3   11.40   20.90
   6   8  -3   17.40    3.10
   6   8  -3   21.30    3.00
   6   8  -3   16.40    2.40
  -6  -8   3   18.60   19.20
   5   8  -3   86.79    5.80
   5   8  -3   81.29    5.40
   5   8  -3   67.69    5.10
   5   8  -3   79.19    5.40
  -5  -8   3  112.59   20.50
  -5  -8   3   68.69    4.30
   4   8  -3  242.08   12.70
   4   8  -3  247.58   12.80
   4   8  -3  200.58   12.30
   4   8  -3  233.68   12.50
  -4  -8   3  300.07   28.90
  -4  -8   3  253.87   30.20
  -4  -8   3  219.48   12.30
   3   8  -3    7.40    2.10
   3   8  -3    7.00    2.30
   3   8  -3    4.20    1.80
  -3  -8   3    8.80    2.10
  -3  -8   3    6.50    1.60
  -3  -8   3  -18.90   14.70
   2   8  -3   24.40    3.10
   2   8  -3   21.60    2.90
   2   8  -3   17.90    2.80
  -2  -8   3   20.70    2.70
  -2  -8   3   22.00   15.20
  -2  -8   3   32.70   15.00
  -2  -8   3   26.00    2.70
   1   8  -3  101.89    6.90
   1   8  -3  117.69    7.10
   1   8  -3  111.29    6.70
   1   8  -3   97.59    5.70
   1   8  -3  103.29   21.10
   1   8  -3  113.79    6.70
  -1  -8   3   95.49    5.50
  -1  -8   3   95.59    5.30
  -1  -8   3  113.19   21.20
  -1  -8   3  114.79    6.70
  -1  -8   3  122.99    6.90
   0   8  -3   79.29    5.90
   0   8  -3   51.59   19.90
   0   8  -3   82.29    5.90
   0   8  -3   95.79    6.20
   0   8  -3   74.29    5.10
   0   8  -3   87.29    5.60
   0  -8   3   61.59   22.80
   0  -8   3   73.89    4.70
   0  -8   3   85.49    5.60
   0  -8   3   89.89    6.10
  -1   8  -3    7.80   20.80
  -1   8  -3   15.80    2.30
  -1   8  -3   18.40    3.20
  -1   8  -3   17.90    3.00
  -1   8  -3    7.60    2.50
  -1   8  -3   11.10    2.10
   1  -8   3   57.49   41.60
   1  -8   3   13.90    2.60
   1  -8   3   14.90    3.00
  -2   8  -3   48.90   32.20
  -2   8  -3    1.50    2.20
   2  -8   3    2.80    2.10
   2  -8   3   -0.40    2.10
   3  -8   3   45.10   48.60
  -4   8  -3   30.00    4.00
  -4   8  -3   33.40    4.10
  -4   8  -3   28.00    3.80
   4  -8   3   41.30    4.60
   4  -8   3   31.60    3.90
   9   7  -3   25.00    3.20
   9   7  -3   34.60    3.40
   9   7  -3   39.30    4.60
   8   7  -3    0.70    1.80
   8   7  -3   -1.30    1.30
   8   7  -3    1.70    2.10
   7   7  -3   -1.90    1.40
   7   7  -3    0.00    1.90
   7   7  -3    0.20    2.00
   7   7  -3    0.60    1.10
  -7  -7   3   -0.90   16.30
   6   7  -3   29.40    3.00
   6   7  -3   41.10    4.00
   6   7  -3   33.70    3.70
   6   7  -3   38.20    3.50
  -6  -7   3   62.79   15.40
  -6  -7   3   26.00   13.70
   5   7  -3   40.10    3.50
   5   7  -3   34.30    3.10
   5   7  -3   49.70    4.10
   5   7  -3   40.00    3.50
  -5  -7   3   59.69   15.80
  -5  -7   3   31.50   13.40
   4   7  -3    7.80    2.10
   4   7  -3    7.00    1.50
   4   7  -3    6.20    1.90
   4   7  -3    7.10    1.70
  -4  -7   3    5.70    9.60
  -4  -7   3    4.00   10.90
  -4  -7   3    6.30    1.40
   3   7  -3  176.08   10.10
   3   7  -3  185.58   10.40
   3   7  -3  184.18    9.80
   3   7  -3  191.38   10.40
   3   7  -3  191.68   10.30
  -3  -7   3  201.18   10.00
  -3  -7   3  197.08   23.20
  -3  -7   3  172.68    9.80
  -3  -7   3  174.68   20.60
  -3  -7   3  205.38   10.40
   2   7  -3    1.80    1.60
   2   7  -3    3.90    1.40
   2   7  -3    4.70    1.90
   2   7  -3    7.00    1.80
   2   7  -3    4.60    1.30
  -2  -7   3    7.80    1.80
  -2  -7   3   19.30   10.90
   1   7  -3  114.59    6.70
   1   7  -3  111.69    7.00
   1   7  -3  119.99    7.00
   1   7  -3  100.19    6.60
   1   7  -3  109.79    6.00
  -1  -7   3  118.69    6.60
  -1  -7   3  115.59    6.80
  -1  -7   3  102.59   23.20
  -1  -7   3  102.19    5.60
  -1  -7   3  111.49    5.70
   0   7  -3   42.00    3.30
   0   7  -3   45.40    4.00
   0   7  -3   38.00    3.90
   0   7  -3   42.10    4.10
   0   7  -3   32.70   14.60
   0   7  -3   40.90    3.60
   0  -7   3   38.40    3.90
   0  -7   3   41.60    3.50
   0  -7   3   44.10   15.30
  -1   7  -3   35.10    3.50
  -1   7  -3   36.30   16.40
  -1   7  -3   38.80    3.80
  -1   7  -3   27.40    3.40
  -1   7  -3   33.20    3.60
  -1   7  -3   39.50    3.30
   1  -7   3   32.90    3.40
   1  -7   3   39.10   17.00
  -2   7  -3   -1.20    2.20
  -2   7  -3    3.50    1.80
  -2   7  -3    3.60    2.10
  -2   7  -3    5.60   20.00
  -2   7  -3   -1.00    2.10
  -2   7  -3    3.50    1.40
   2  -7   3    0.70    1.70
   2  -7   3  -23.00   18.40
   2  -7   3    1.00    2.20
  -3   7  -3   45.90    4.50
  -3   7  -3   39.80    3.30
  -3   7  -3   36.20    4.00
  -3   7  -3   40.50    4.50
  -3   7  -3   68.59   27.50
   3  -7   3   48.50    4.90
   3  -7   3   39.20    4.20
   3  -7   3   64.39   28.40
  -4   7  -3  129.39    7.80
  -4   7  -3   98.59    5.90
  -4   7  -3  115.19    8.00
  -4   7  -3  109.69    7.40
   4  -7   3  110.59    7.50
  -5   7  -3   54.79    5.90
  -5   7  -3   48.40    4.50
   5  -7   3   49.60    5.40
   5  -7   3   53.19    5.40
  10   6  -3    0.40    1.50
  10   6  -3   -2.50    2.30
   9   6  -3    8.40    1.90
   9   6  -3    8.60    2.00
   9   6  -3    9.30    2.90
  -9  -6   3    9.80    1.90
   8   6  -3   11.70    2.30
   8   6  -3   11.10    3.10
   7   6  -3   -0.30    0.80
   7   6  -3   -0.90    1.20
   7   6  -3    0.10    1.00
   7   6  -3   -1.00    1.90
   7   6  -3   -2.00    1.50
  -7  -6   3  -13.00   12.40
   6   6  -3  105.79    6.90
   6   6  -3  109.69    6.60
   6   6  -3  114.49    6.30
   6   6  -3   94.19    6.00
   6   6  -3  102.89    6.00
  -6  -6   3  102.99   15.90
  -6  -6   3  113.29   16.30
   5   6  -3   18.90    2.40
   5   6  -3   18.30    2.10
   5   6  -3   18.90    2.10
   5   6  -3   20.50    2.10
  -5  -6   3   24.20    9.50
  -5  -6   3   18.60    9.60
   4   6  -3  240.78   12.50
   4   6  -3  225.18   12.10
   4   6  -3  243.88   12.30
   4   6  -3  235.08   12.20
  -4  -6   3  236.58   24.50
  -4  -6   3  204.18   20.20
  -4  -6   3  233.88   11.80
   3   6  -3  785.62   38.90
   3   6  -3  834.82   39.40
   3   6  -3  781.92   39.10
   3   6  -3  823.62   39.40
   3   6  -3  795.32   39.30
  -3  -6   3  798.02   49.20
  -3  -6   3  758.72   48.10
  -3  -6   3  768.32   38.80
   2   6  -3  135.69    7.80
   2   6  -3  136.19    7.70
   2   6  -3  134.59    7.30
   2   6  -3  149.88    7.80
   2   6  -3  131.49    7.30
   2   6  -3  130.39    7.40
  -2  -6   3  135.09    7.50
  -2  -6   3  135.19    7.40
  -2  -6   3  133.29    7.40
   1   6  -3  217.88   11.70
   1   6  -3  231.78   11.80
   1   6  -3  220.08   11.30
   1   6  -3  227.38   22.00
   1   6  -3  225.28   11.70
   1   6  -3  211.68   11.50
   1   6  -3  241.58   11.90
  -1  -6   3  223.58   11.70
  -1  -6   3  222.18   11.00
  -1  -6   3  215.18   22.00
  -1  -6   3  223.58   11.10
  -1  -6   3  215.38   11.60
   0   6  -3  254.07   25.20
   0   6  -3  247.38   13.20
   0   6  -3  250.07   13.10
   0   6  -3  252.17   13.50
   0   6  -3  258.37   13.50
   0   6  -3  268.27   13.50
   0  -6   3  239.38   12.80
   0  -6   3  268.97   13.40
   0  -6   3  249.88   13.20
   0  -6   3  276.67   26.30
  -1   6  -3  667.83   33.70
  -1   6  -3  629.74   32.10
  -1   6  -3  666.33   32.00
  -1   6  -3  641.54   31.90
  -1   6  -3  597.94   31.50
  -1   6  -3  626.24   46.00
   1  -6   3  623.64   31.70
   1  -6   3  641.94   46.50
   1  -6   3  643.84   31.90
  -2   6  -3   49.20    4.70
  -2   6  -3   51.89   17.00
  -2   6  -3   53.99    4.40
  -2   6  -3   50.49    3.70
  -2   6  -3   49.20    5.20
  -2   6  -3   56.49    4.40
   2  -6   3   56.29    5.40
   2  -6   3   37.50   17.70
  -3   6  -3   15.10    2.90
  -3   6  -3    6.10    2.10
  -3   6  -3   12.00    2.30
  -3   6  -3   11.40    1.60
  -3   6  -3    9.00    2.20
  -3   6  -3   29.70   19.50
   3  -6   3   10.40    2.50
   3  -6   3    8.00    2.10
   3  -6   3   25.50   18.90
  -4   6  -3   26.10    3.70
  -4   6  -3   25.00    3.30
  -4   6  -3   26.90    3.10
  -4   6  -3   21.80    2.00
  -4   6  -3    4.30   24.30
  -4   6  -3   20.10    3.50
   4  -6   3   51.69   29.60
   4  -6   3   19.50    3.00
   4  -6   3   19.90    3.30
  -5   6  -3   45.90    4.40
  -5   6  -3   41.40    5.00
  -5   6  -3   45.70    4.70
   5  -6   3   58.19    5.50
  -6   6  -3   12.60    2.20
  -6   6  -3   13.40    3.30
   6  -6   3   21.50    3.50
   6  -6   3   15.00    3.20
  10   5  -3    3.90    1.70
  10   5  -3    1.60    2.20
 -10  -5   3    0.40    2.00
   9   5  -3   11.90    2.10
   9   5  -3   13.30    2.10
   9   5  -3   15.60    3.00
  -9  -5   3   13.00    2.30
   8   5  -3  105.29    6.60
   8   5  -3  109.89    6.50
   8   5  -3  108.09    7.40
  -8  -5   3  114.29    6.80
  -8  -5   3  105.09   18.00
   7   5  -3   33.20    3.30
   7   5  -3   38.20    3.90
   7   5  -3   35.20    3.00
   7   5  -3   27.50    2.60
  -7  -5   3   35.00    3.10
  -7  -5   3   38.10   11.40
  -7  -5   3   17.40    9.80
   6   5  -3    1.00    0.90
   6   5  -3   -1.80    1.60
   6   5  -3    1.10    1.10
   6   5  -3    0.90    1.30
   6   5  -3    2.20    0.90
  -6  -5   3   -5.20    8.00
  -6  -5   3    0.40    7.40
  -6  -5   3    0.60    0.90
   5   5  -3  496.45   23.90
   5   5  -3  436.06   22.30
   5   5  -3  408.86   22.10
   5   5  -3  475.75   22.80
   5   5  -3  425.76   22.20
  -5  -5   3  462.55   29.80
  -5  -5   3  462.65   29.50
   4   5  -3   63.79    3.90
   4   5  -3   64.79    4.40
   4   5  -3   67.39    4.10
   4   5  -3   60.39    3.90
  -4  -5   3   62.69   10.70
  -4  -5   3   64.89    3.40
  -4  -5   3   64.29   10.60
   3   5  -3 1533.35   77.39
  -3  -5   3 1653.73   88.39
  -3  -5   3 1605.54   84.89
   2   5  -3  291.97   15.30
   2   5  -3  305.37   15.60
   2   5  -3  296.17   15.30
   2   5  -3  324.27   15.40
   2   5  -3  303.37   14.90
   2   5  -3  322.47   15.60
   2   5  -3  305.37   15.30
   2   5  -3  301.47   14.90
   2   5  -3  307.17   22.70
  -2  -5   3  306.57   15.30
  -2  -5   3  273.77   15.30
  -2  -5   3  317.67   15.30
   1   5  -3   19.00    1.80
   1   5  -3   23.30    2.40
   1   5  -3   21.70    2.10
   1   5  -3   33.60    9.10
   1   5  -3   23.30    2.30
   1   5  -3   22.50    2.20
   1   5  -3   24.80    2.50
  -1  -5   3   29.10    8.90
  -1  -5   3   22.70    1.40
  -1  -5   3   20.50    2.10
  -1  -5   3   29.80    2.30
  -1  -5   3   24.80    2.30
  -1  -5   3   25.50    1.40
   0   5  -3    0.50    0.90
   0   5  -3    0.80    0.80
   0   5  -3    0.20    0.80
   0   5  -3   -1.90    1.00
   0   5  -3    0.10    1.30
   0   5  -3   -1.00    1.10
   0   5  -3   -0.40    1.20
   0   5  -3    0.30    7.70
   0  -5   3    1.30    1.20
   0  -5   3    2.50    7.90
   0  -5   3    0.30    0.90
   0  -5   3   -0.10    0.60
  -1   5  -3  236.38   13.10
  -1   5  -3  233.88   12.80
  -1   5  -3  256.57   23.90
  -1   5  -3  269.67   13.40
  -1   5  -3  268.37   13.20
   1  -5   3  268.97   25.10
   1  -5   3  258.37   12.90
   1  -5   3  239.08   13.00
   1  -5   3  255.77   13.20
  -2   5  -3  109.49    7.10
  -2   5  -3  112.39    6.80
  -2   5  -3  113.89    7.10
  -2   5  -3  120.39    7.00
  -2   5  -3  113.09    6.20
  -2   5  -3  121.59   19.50
   2  -5   3  123.29   19.70
   2  -5   3  114.99    6.90
   2  -5   3  105.09    6.50
  -3   5  -3  429.46   21.60
  -3   5  -3  437.76   21.30
  -3   5  -3  437.26   36.90
  -3   5  -3  418.16   20.50
  -3   5  -3  428.16   21.50
  -3   5  -3  385.96   21.00
   3  -5   3  383.46   21.20
   3  -5   3  394.46   21.10
   3  -5   3  412.56   38.20
  -4   5  -3   68.49   22.30
  -4   5  -3   61.69    5.40
  -4   5  -3   56.29    4.70
  -4   5  -3   52.39    3.40
  -4   5  -3   57.59    3.50
  -4   5  -3   57.29    5.30
  -4   5  -3   65.29    4.50
   4  -5   3   60.89    4.80
   4  -5   3   59.89    5.10
   4  -5   3  103.89   25.00
  -5   5  -3  207.58   11.30
  -5   5  -3  202.88   11.60
  -5   5  -3  166.68   38.30
  -5   5  -3  193.58   12.40
   5  -5   3  218.98   12.10
   5  -5   3  212.38   11.90
  -6   5  -3    0.00    1.80
  -6   5  -3   -3.50    2.10
  -6   5  -3   -0.90    1.10
   6  -5   3   -1.00    2.20
   6  -5   3    1.10    2.20
  -7   5  -3   45.30    6.70
   7  -5   3   42.10    4.70
   7  -5   3   43.60    5.00
  10   4  -3    0.80    1.40
  10   4  -3   -0.90    1.80
 -10  -4   3   -0.10    1.90
   9   4  -3   29.80    3.70
   9   4  -3   38.70    3.40
   9   4  -3   29.60    2.90
  -9  -4   3   38.90    4.40
   8   4  -3    1.10    1.20
   8   4  -3   -0.20    1.80
   8   4  -3    1.50    1.30
  -8  -4   3    1.30    1.70
   7   4  -3   77.69    5.40
   7   4  -3   74.19    4.60
   7   4  -3   75.39    4.80
   7   4  -3   68.69    4.50
  -7  -4   3   79.09    5.20
  -7  -4   3   66.99   11.90
   6   4  -3  129.39    7.40
   6   4  -3  122.79    6.90
   6   4  -3  110.49    6.50
   6   4  -3  128.39    6.50
   6   4  -3  123.29    6.70
  -6  -4   3  115.69   13.60
  -6  -4   3  123.69   13.50
  -6  -4   3  117.89    6.90
   5   4  -3   17.20    2.50
   5   4  -3   17.20    1.70
   5   4  -3   15.30    1.70
   5   4  -3   16.40    1.60
   5   4  -3   18.50    1.70
   5   4  -3   16.80    2.00
  -5  -4   3   18.00    6.30
  -5  -4   3   17.30    1.70
  -5  -4   3   13.10    6.10
   4   4  -3    5.10    1.40
   4   4  -3    4.70    0.90
   4   4  -3    5.10    1.00
   4   4  -3    5.00    0.80
   4   4  -3    5.70    0.90
  -4  -4   3    2.20    4.60
   3   4  -3  184.08    9.50
   3   4  -3  186.68    9.40
   3   4  -3  193.78    9.20
   3   4  -3  186.78    9.70
   3   4  -3  189.78    9.80
   3   4  -3  188.58    9.30
   3   4  -3  184.88    9.50
  -3  -4   3  187.18    9.30
  -3  -4   3  189.28   14.80
  -3  -4   3  185.98   14.70
  -3  -4   3  188.68    9.60
  -3  -4   3  182.28    9.70
   2   4  -3  628.24   30.20
   2   4  -3  622.64   30.30
   2   4  -3  592.44   30.30
  -2  -4   3  567.24   30.20
  -2  -4   3  653.83   30.10
  -2  -4   3  595.14   36.20
  -2  -4   3  625.44   30.10
  -2  -4   3  625.74   30.30
   1   4  -3  654.03   31.30
   1   4  -3  649.34   31.30
   1   4  -3  646.94   31.10
   1   4  -3  638.34   38.10
  -1  -4   3  689.83   31.30
  -1  -4   3  692.93   31.40
  -1  -4   3  591.84   31.30
  -1  -4   3  581.84   31.10
  -1  -4   3  577.54   40.00
  -1  -4   3  613.34   31.20
   0   4  -3    4.00    1.00
   0   4  -3    5.40    5.50
   0   4  -3    4.30    1.30
   0   4  -3    3.50    0.80
   0   4  -3    3.90    1.20
   0   4  -3    4.10    1.10
   0  -4   3    4.30    0.90
   0  -4   3    2.90    1.10
   0  -4   3    2.70    5.50
   0  -4   3    4.20    1.10
   0  -4   3    7.10    0.90
  -1   4  -3 2522.35  129.59
   1  -4   3 2379.86  128.99
  -2   4  -3   25.30    2.80
  -2   4  -3   40.10   11.50
  -2   4  -3   24.30    2.50
  -2   4  -3   26.70    2.70
  -2   4  -3   27.20    2.80
   2  -4   3   28.00    2.90
   2  -4   3   25.30    2.50
   2  -4   3   26.10   10.40
  -3   4  -3  229.98   12.60
  -3   4  -3  225.78   25.30
  -3   4  -3  255.27   13.20
  -3   4  -3  245.48   13.80
  -3   4  -3  258.87   12.90
   3  -4   3  239.08   13.00
   3  -4   3  223.78   12.70
   3  -4   3  250.67   12.80
   3  -4   3  252.67   26.80
  -4   4  -3   33.60    3.70
  -4   4  -3   40.50   15.40
  -4   4  -3   35.70    3.80
  -4   4  -3   33.30    3.40
  -4   4  -3   33.00    3.00
   4  -4   3   32.80    3.40
   4  -4   3   26.30    3.10
   4  -4   3   35.70    3.20
   4  -4   3   64.79   19.90
  -5   4  -3  201.48   10.90
  -5   4  -3  261.47   39.40
  -5   4  -3  205.68   11.10
  -5   4  -3  236.98   11.80
  -5   4  -3  229.08   12.90
  -5   4  -3  237.98   12.20
  -5   4  -3  220.28   12.70
   5  -4   3  217.28   12.00
   5  -4   3  222.28   12.40
   5  -4   3  210.28   12.20
  -6   4  -3  268.87   15.40
  -6   4  -3  296.87   16.60
   6  -4   3  307.97   16.00
   6  -4   3  280.07   15.50
  -7   4  -3    8.70    3.00
   7  -4   3   18.10    3.30
   7  -4   3   15.80    2.60
   7  -4   3   19.10    3.30
  10   3  -3    2.50    1.60
  10   3  -3    2.70    1.90
 -10  -3   3    3.50    2.40
   9   3  -3    8.00    1.80
   9   3  -3    7.10    2.20
  -9  -3   3    8.80    2.80
   8   3  -3   -1.60    1.20
   8   3  -3   -0.10    0.90
   8   3  -3   -1.20    1.60
  -8  -3   3   -0.50    1.70
   7   3  -3   -6.40    8.20
   7   3  -3   -0.20    1.40
   7   3  -3   -2.00    0.70
   7   3  -3    0.00    0.90
   7   3  -3    0.70    1.20
   7   3  -3   -0.90    1.00
  -7  -3   3   -0.30    1.60
  -7  -3   3    6.00    8.50
   6   3  -3   10.20    1.50
   6   3  -3    8.20    1.20
   6   3  -3    9.10    1.90
   6   3  -3   10.70    1.10
   6   3  -3    6.20    1.30
   6   3  -3    8.90    6.50
  -6  -3   3   12.90    6.50
  -6  -3   3   10.20    1.80
   5   3  -3  161.18    8.20
   5   3  -3  171.98   13.30
   5   3  -3  153.48    8.00
   5   3  -3  160.68    8.70
   5   3  -3  162.48    8.40
   5   3  -3  159.68    8.20
  -5  -3   3  159.68    8.60
  -5  -3   3  143.79   12.60
   4   3  -3   10.80    1.10
   4   3  -3   12.60    1.70
   4   3  -3   10.60    1.00
   4   3  -3   14.50    1.40
   4   3  -3   10.90    1.50
   4   3  -3   12.20    1.00
   4   3  -3   12.50    1.30
   4   3  -3   12.70    1.40
   4   3  -3   12.20    1.30
  -4  -3   3   12.50    4.40
  -4  -3   3    8.00    1.30
  -4  -3   3   14.10    4.10
  -3  -3   3 1759.22   82.39
  -3  -3   3 1476.35   81.59
  -2  -3   3 1754.82   94.49
  -2  -3   3 1985.10   94.89
   0   3  -3   51.59    2.90
   0   3  -3   46.50    3.30
   0   3  -3   54.79    3.40
   0   3  -3   55.99    3.20
   0   3  -3   58.49    3.30
   0   3  -3   58.29    3.20
   0   3  -3   47.30    8.60
   0  -3   3   51.89    3.20
   0  -3   3   35.50    7.10
   0  -3   3   52.99    3.00
   0  -3   3   49.60    3.20
   1  -3   3 1134.29   67.69
  -2   3  -3  795.62   39.00
  -2   3  -3  755.92   38.70
  -2   3  -3  785.42   38.80
  -2   3  -3  827.52   48.70
   2  -3   3  801.62   38.70
   2  -3   3  817.62   38.80
   2  -3   3  826.32   38.80
   2  -3   3  732.53   47.90
   2  -3   3  725.23   38.60
   2  -3   3  839.52   38.90
   2  -3   3  762.62   38.80
  -3   3  -3  935.41   47.70
  -3   3  -3 1010.70   48.30
  -3   3  -3  928.01   47.90
  -3   3  -3 1066.69   60.29
  -3   3  -3  976.10   47.50
   3  -3   3  983.70   59.79
   3  -3   3  930.51   47.80
   3  -3   3  968.80   48.00
   3  -3   3 1018.90   47.90
  -4   3  -3  540.75   27.10
  -4   3  -3  542.25   26.40
  -4   3  -3  530.25   39.70
  -4   3  -3  521.75   26.70
  -4   3  -3  503.05   26.00
  -4   3  -3  528.25   27.20
   4  -3   3  510.55   27.10
   4  -3   3  601.44   41.30
   4  -3   3  518.25   26.80
   4  -3   3  565.24   27.10
  -5   3  -3    8.10    2.40
  -5   3  -3   11.30    1.10
  -5   3  -3   11.30    2.10
  -5   3  -3    6.90    2.40
  -5   3  -3   12.50   13.40
   5  -3   3   10.20    2.40
   5  -3   3   -7.40   15.50
   5  -3   3   16.40    2.30
   5  -3   3   12.00    2.20
  -6   3  -3    8.40    2.70
  -6   3  -3    3.20    1.70
  -6   3  -3    9.70   24.90
  -6   3  -3    3.20    1.10
   6  -3   3   -3.60   24.30
   6  -3   3    5.60    2.20
   6  -3   3    2.90    1.70
   6  -3   3    5.30    2.10
  -7   3  -3    0.80    2.50
   7  -3   3    6.60    2.10
   7  -3   3    4.30    2.30
   7  -3   3    7.00    2.60
  -8   3  -3   47.90    5.80
   8  -3   3   55.99    5.70
   8  -3   3   47.90    4.80
   8  -3   3   52.59    5.50
  10   2  -3    0.10    1.70
 -10  -2   3   -1.00    2.30
   9   2  -3   -0.20    1.70
   9   2  -3    1.60    1.50
  -9  -2   3   -0.60    2.10
   8   2  -3    1.60    0.80
   8   2  -3    4.80    1.60
   8   2  -3    2.70    1.70
  -8  -2   3    2.60    2.20
   7   2  -3  375.76   26.70
   7   2  -3  354.96   18.00
   7   2  -3  355.26   17.60
   7   2  -3  333.07   17.20
   7   2  -3  320.37   17.50
  -7  -2   3  351.26   25.70
  -7  -2   3  361.26   18.50
   6   2  -3    7.20    1.20
   6   2  -3    8.30    1.20
   6   2  -3    6.60    1.20
   6   2  -3    8.50    2.30
   6   2  -3    8.40    1.30
   6   2  -3    2.90    6.70
  -6  -2   3    6.20    6.40
  -6  -2   3    7.10    2.00
   5   2  -3   66.09    8.60
   5   2  -3   72.49    4.10
   5   2  -3   74.39    4.10
   5   2  -3   73.69    3.70
   5   2  -3   72.29    4.10
   5   2  -3   75.49    4.10
   5   2  -3   72.39    4.50
  -5  -2   3   68.59    4.70
  -5  -2   3   84.99    9.10
   4   2  -3  617.14   30.50
   4   2  -3  635.74   30.90
   4   2  -3  637.84   30.70
   4   2  -3  628.74   31.20
   4   2  -3  636.74   30.60
   4   2  -3  623.84   30.90
   4   2  -3  633.44   33.60
  -4  -2   3  592.04   30.90
  -4  -2   3  634.74   33.80
   3   2  -3  386.96   19.80
   3   2  -3  422.46   19.90
   3   2  -3  420.66   19.60
   3   2  -3  384.46   19.60
  -3  -2   3  439.46   22.10
  -3  -2   3  363.06   19.80
  -2  -2   3 1086.29   56.89
  -2  -2   3 1173.88   56.99
   1   2  -3    2.40    0.60
   1   2  -3    1.50    0.70
   1   2  -3    1.70    0.60
   1   2  -3    2.70    0.30
   1   2  -3    3.10    0.60
   1   2  -3    4.50    2.30
  -1  -2   3    1.20    0.60
  -1  -2   3    3.40    0.50
  -1  -2   3    2.60    0.60
  -1  -2   3   -0.70    2.20
   0   2  -3  966.50   51.49
   0  -2   3  961.20   51.59
  -1   2  -3    0.80    4.00
  -1   2  -3    8.10    1.00
  -1   2  -3    6.70    1.00
  -1   2  -3    5.90    1.00
  -1   2  -3    4.30    0.80
   1  -2   3    2.30    3.30
   1  -2   3    5.60    0.80
   1  -2   3    5.10    0.80
   1  -2   3    5.40    1.00
   1  -2   3    4.60    1.00
   1  -2   3    4.50    1.00
   1  -2   3    4.70    0.80
  -2   2  -3    0.50    0.90
  -2   2  -3    0.00    0.70
  -2   2  -3    0.10    0.60
  -2   2  -3   -0.30    0.70
  -2   2  -3   -5.90    4.20
  -2   2  -3   -1.00    0.80
   2  -2   3   -0.10    0.90
   2  -2   3   -0.60    0.60
   2  -2   3    0.20    0.80
   2  -2   3    5.40    5.30
   2  -2   3    1.50    0.90
   2  -2   3    2.00    1.00
  -3   2  -3  681.53   32.40
  -3   2  -3  617.14   32.00
  -3   2  -3  663.93   31.70
  -3   2  -3  640.74   41.30
  -3   2  -3  590.84   31.80
   3  -2   3  681.03   32.10
   3  -2   3  641.44   32.00
   3  -2   3  625.04   41.30
   3  -2   3  670.43   31.80
   3  -2   3  661.93   32.10
  -4   2  -3   14.70    8.40
  -4   2  -3    8.60    2.20
  -4   2  -3   11.10    1.40
  -4   2  -3   10.30    2.00
  -4   2  -3   14.10    2.00
  -4   2  -3   13.70    1.20
   4  -2   3    7.80    8.90
   4  -2   3   10.90    1.80
   4  -2   3   12.10    1.90
  -5   2  -3   17.10   12.00
  -5   2  -3   17.50    1.60
  -5   2  -3   13.50    2.00
  -5   2  -3    8.60    2.10
  -5   2  -3   13.30    2.40
  -5   2  -3   11.80    1.20
   5  -2   3   -4.20   10.50
   5  -2   3   12.30    2.10
   5  -2   3   14.30    2.00
  -6   2  -3   16.90    1.50
  -6   2  -3   13.10    2.50
  -6   2  -3   13.10    2.90
  -6   2  -3   14.50    1.10
  -6   2  -3   14.60    2.20
  -6   2  -3   25.40   19.60
   6  -2   3   16.90    2.60
   6  -2   3   12.80    2.20
   6  -2   3   14.10   18.80
  -7   2  -3  508.75   28.20
  -7   2  -3  636.24   32.20
   7  -2   3  556.84   29.00
   7  -2   3  559.94   28.60
  -8   2  -3   -0.30    2.60
   8  -2   3    0.10    2.00
   8  -2   3    0.00    2.40
   8  -2   3   -1.20    1.60
   9   1  -3    0.90    1.60
   9   1  -3    0.70    1.50
  -9  -1   3    1.70    2.70
   8   1  -3   41.30    5.00
   8   1  -3   43.10    3.80
  -8  -1   3   32.50    4.20
   7   1  -3    0.40    1.20
   7   1  -3   -4.20   10.60
   7   1  -3   -2.20    1.20
   7   1  -3    0.70    0.90
   7   1  -3    0.00    0.50
  -7  -1   3   -5.90    9.60
  -7  -1   3   -0.90    1.80
   6   1  -3   79.99    4.40
   6   1  -3  100.49   12.70
   6   1  -3   81.19    5.20
   6   1  -3   87.49    4.90
   6   1  -3   82.29    4.80
  -6  -1   3   77.29    5.80
  -6  -1   3   87.79   11.90
   5   1  -3   20.00    2.00
   5   1  -3   26.40    1.90
   5   1  -3   27.00    2.30
   5   1  -3   26.80    6.60
   5   1  -3   24.20    1.70
   5   1  -3   23.00    2.00
  -5  -1   3   25.00    6.50
   4   1  -3  248.28   12.40
   4   1  -3  237.58   12.10
   4   1  -3  227.68   12.60
   4   1  -3  251.17   12.20
   4   1  -3  253.37   12.20
   4   1  -3  247.38   15.80
   4   1  -3  255.37   12.00
   4   1  -3  252.17   12.00
   4   1  -3  248.28   12.30
  -4  -1   3  230.08   15.60
  -4  -1   3  230.18   12.70
   3   1  -3   -0.20    0.60
   3   1  -3    0.50    0.40
   3   1  -3   -2.10    1.70
   3   1  -3    0.40    0.60
   3   1  -3   -0.10    0.50
  -3  -1   3   -0.30    0.70
  -3  -1   3    0.50    1.80
   2   1  -3  733.23   43.90
   2   1  -3  802.72   44.60
   1   1  -3 3138.59  158.38
  -1  -1   3 3365.76  158.58
   0   1  -3  195.18    9.90
   0   1  -3  195.68    9.90
   0   1  -3  201.28    9.80
   0   1  -3  202.98    9.80
   0   1  -3  178.58   12.50
   0  -1   3  191.58    9.80
   0  -1   3  205.68    9.90
   0  -1   3  207.18    9.80
  -1   1  -3    1.60    0.60
  -1   1  -3    2.10    0.70
  -1   1  -3    2.10    0.60
  -1   1  -3    1.80    0.70
  -1   1  -3    1.70    2.30
  -1   1  -3    1.80    0.60
   1  -1   3    3.80    0.70
   1  -1   3    1.00    0.60
   1  -1   3    3.10    0.70
   1  -1   3    2.40    0.60
   1  -1   3    2.00    0.60
   1  -1   3    5.40    3.50
  -2   1  -3   25.90    2.10
  -2   1  -3   24.80    1.80
  -2   1  -3   21.50    1.90
  -2   1  -3   26.50    1.70
  -2   1  -3   27.00    6.30
  -2   1  -3   22.40    1.90
  -2   1  -3   27.50    1.90
   2  -1   3   17.60    5.50
   2  -1   3   24.40    2.00
   2  -1   3   25.00    2.10
   2  -1   3   29.80    2.10
   2  -1   3   24.40    2.00
   2  -1   3   24.80    1.90
  -3   1  -3 2543.65  126.69
   3  -1   3 2312.97  126.09
  -4   1  -3  272.57   13.40
  -4   1  -3  262.87   13.30
  -4   1  -3  261.57   14.00
  -4   1  -3  282.67   23.60
  -4   1  -3  287.77   14.30
  -4   1  -3  261.27   13.80
   4  -1   3  246.88   23.00
   4  -1   3  257.77   13.80
   4  -1   3  274.67   13.90
   4  -1   3  277.17   15.10
  -5   1  -3  238.88   13.40
  -5   1  -3  256.87   13.70
  -5   1  -3  275.67   26.50
  -5   1  -3  270.87   12.60
  -5   1  -3  248.58   12.60
  -5   1  -3  251.27   13.10
   5  -1   3  279.77   25.60
   5  -1   3  254.67   13.30
   5  -1   3  222.08   13.40
  -6   1  -3   82.89    6.00
  -6   1  -3   78.69    4.50
  -6   1  -3   87.19    5.40
  -6   1  -3   87.79    6.40
  -6   1  -3   96.59   20.00
   6  -1   3   88.19    5.60
   6  -1   3  100.19   20.50
   6  -1   3   93.69    5.80
  -7   1  -3    9.80    1.90
  -7   1  -3   11.00    2.80
   7  -1   3   14.40    2.50
   7  -1   3   15.90    2.50
  -8   1  -3   48.30    5.50
   8  -1   3   49.70    4.60
   8  -1   3   40.50    4.50
  -9   1  -3    1.20    2.70
   9  -1   3    4.10    2.20
   9  -1   3   -1.80    2.30
   9  -1   3    0.50    1.80
   9   0  -3    0.30    1.50
   9   0  -3   -1.90    2.10
   9   0  -3   -2.00    1.40
  -9   0   3   -2.30    2.30
   8   0  -3   23.00    2.80
   8   0  -3   23.30    2.70
  -8   0   3   15.30    4.50
   7   0  -3  112.89    6.80
   7   0  -3  113.09    6.80
   7   0  -3  104.79    6.80
  -7   0   3  126.99    8.10
   6   0  -3   41.80    3.20
   6   0  -3   35.90    3.20
   6   0  -3   46.30   11.50
   6   0  -3   43.90    3.00
  -6   0   3   56.19   11.80
  -6   0   3   39.30    4.30
   5   0  -3  808.12   39.60
   5   0  -3  785.12   39.60
   5   0  -3  777.82   46.00
   5   0  -3  820.12   39.70
   5   0  -3  810.52   39.10
  -5   0   3  831.82   46.30
  -5   0   3  816.02   40.20
   4   0  -3  544.65   27.90
   4   0  -3  576.04   28.00
   4   0  -3  571.54   27.80
   4   0  -3  589.54   33.10
   4   0  -3  576.54   28.10
   4   0  -3  558.74   28.20
   4   0  -3  576.84   27.70
  -4   0   3  579.74   32.80
  -4   0   3  566.94   28.50
   3   0  -3  155.38    7.60
   3   0  -3  147.09    8.00
   3   0  -3  149.79    7.60
   3   0  -3  150.58    7.50
   3   0  -3  151.58    7.50
   3   0  -3  146.89   10.60
   3   0  -3  148.39    7.80
   3   0  -3  145.79    7.70
  -3   0   3  156.68   10.80
  -3   0   3  154.98    8.10
   2   0  -3  942.11   48.50
  -2   0   3  995.10   48.50
   1   0  -3 1869.01   93.19
   1   0  -3 1961.00   93.19
  -1   0  -3   47.50    5.70
  -1   0  -3   41.10    2.40
  -1   0  -3   48.90    2.60
  -1   0  -3   42.50    2.50
  -1   0  -3   43.70    2.50
  -1   0  -3   47.80    2.60
  -1   0  -3   51.59    2.60
   1   0   3   44.90    2.60
   1   0   3   42.70    2.50
   1   0   3   42.30    2.50
   1   0   3   46.70    5.50
   1   0   3   42.10    2.50
   1   0   3   43.60    2.60
  -2   0  -3 1945.51  159.78
   2   0   3 2233.78  167.68
  -3   0  -3 1789.12   96.09
   3   0   3 1875.81   96.49
  -4   0  -3  382.86   27.30
  -4   0  -3  389.26   18.60
  -4   0  -3  386.06   18.40
  -4   0  -3  345.17   19.00
  -4   0  -3  418.86   19.70
  -4   0  -3  393.86   19.30
   4   0   3  358.76   18.90
   4   0   3  357.66   18.90
   4   0   3  357.46   27.80
   4   0   3  372.36   18.90
   4   0   3  382.96   19.00
  -5   0  -3  419.86   20.80
  -5   0  -3  437.46   20.70
  -5   0  -3  418.76   19.50
  -5   0  -3  408.96   30.50
  -5   0  -3  404.86   19.80
  -5   0  -3  382.16   20.30
   5   0   3  386.56   20.30
   5   0   3  366.96   20.90
   5   0   3  346.47   29.90
  -6   0  -3   13.80    2.60
  -6   0  -3    2.10   12.80
  -6   0  -3   13.80    1.40
  -6   0  -3   12.60    1.70
  -6   0  -3    8.40    2.20
   6   0   3   13.40    2.10
   6   0   3   16.80    2.40
   6   0   3   21.30   13.10
  -7   0  -3  189.58   27.60
  -7   0  -3  215.18   11.40
  -7   0  -3  249.38   13.40
  -7   0  -3  221.48   12.00
   7   0   3  237.98   12.50
   7   0   3  154.78   27.60
   7   0   3  232.28   12.50
  -8   0  -3   26.60    4.30
   8   0   3   19.50    3.00
   8   0   3   21.20    3.10
  -9   0  -3   76.79    7.00
   9   0   3   66.29    5.70
   9   0   3   80.49    6.10
   9  -1  -3   32.90    3.40
   9  -1  -3   33.40    4.90
   9  -1  -3   27.70    3.40
  -9   1   3   23.00    4.10
   8  -1  -3   43.50    3.60
   8  -1  -3   31.50    4.30
   8  -1  -3   38.30    4.00
  -8   1   3   41.10    4.70
   7  -1  -3    0.30    1.30
   7  -1  -3   -2.90    1.90
   7  -1  -3   -0.30    1.40
  -7   1   3    0.40    2.30
   6  -1  -3   14.80    1.90
   6  -1  -3   33.50   12.40
   6  -1  -3   19.50    2.10
   6  -1  -3   13.40    1.80
  -6   1   3   13.10    2.50
   5  -1  -3  548.95   27.70
   5  -1  -3  572.84   27.60
   5  -1  -3  536.35   27.20
  -5   1   3  563.94   35.90
  -5   1   3  582.94   28.40
  -5   1   3  546.95   27.20
   4  -1  -3   50.99    2.80
   4  -1  -3   45.20    3.10
   4  -1  -3   46.20    3.00
   4  -1  -3   57.19   10.90
   4  -1  -3   48.50    3.00
  -4   1   3   51.49    3.90
  -4   1   3   50.59    2.80
   3  -1  -3    5.60    0.90
   3  -1  -3    3.60    4.00
   3  -1  -3    6.70    0.80
   3  -1  -3    3.00    0.70
   3  -1  -3    4.10    0.70
   3  -1  -3    2.50    0.90
   3  -1  -3    4.10    1.10
  -3   1   3    4.50    0.60
  -3   1   3    3.80    1.20
  -3   1   3    4.70    0.70
  -3   1   3    6.90    3.80
   2  -1  -3    5.30    1.00
   2  -1  -3    9.40    0.90
   2  -1  -3    7.40    0.80
   2  -1  -3   10.30    3.40
   2  -1  -3    7.00    0.80
   2  -1  -3    7.50    0.50
   2  -1  -3    6.30    0.80
  -2   1   3    6.40    0.60
  -2   1   3    7.70    1.10
  -2   1   3    6.60    2.90
  -2   1   3    9.60    0.80
  -2   1   3    6.90    0.70
   1  -1  -3 4861.21  234.18
  -1   1   3 4731.43  233.98
   0  -1  -3 6429.46  312.97
  -1  -1  -3    0.70    2.10
  -1  -1  -3    4.80    0.70
  -1  -1  -3    3.70    0.70
  -1  -1  -3    3.20    0.60
  -1  -1  -3    2.20    0.50
  -1  -1  -3    3.40    0.60
  -1  -1  -3    3.60    0.60
   1   1   3    4.40    0.70
   1   1   3    1.80    0.60
   1   1   3    4.00    0.50
   1   1   3    3.40    0.60
   1   1   3    4.60    2.60
   1   1   3    2.80    0.60
   1   1   3    3.90    0.70
  -2  -1  -3 1706.53   92.09
   2   1   3 1802.92   90.69
  -3  -1  -3 3669.03  190.38
   3   1   3 3932.41  190.78
  -4  -1  -3  517.85   25.10
  -4  -1  -3  529.15   24.60
  -4  -1  -3  490.85   24.70
  -4  -1  -3  445.06   24.70
  -4  -1  -3  516.95   32.70
  -4  -1  -3  514.25   24.20
   4   1   3  490.65   24.80
   4   1   3  515.15   24.60
   4   1   3  509.65   24.80
   4   1   3  497.35   24.70
   4   1   3  456.05   32.00
  -5  -1  -3 2446.16  128.59
   5   1   3 2177.18  126.79
  -6  -1  -3  850.31   42.80
  -6  -1  -3  850.61   42.50
  -6  -1  -3  899.31   43.00
  -6  -1  -3  888.11   55.89
  -6  -1  -3  885.41   43.50
   6   1   3  864.51   42.50
   6   1   3  816.12   43.00
   6   1   3  922.91   43.10
   6   1   3  865.61   43.10
  -7  -1  -3   35.30    3.10
  -7  -1  -3   31.10   16.40
  -7  -1  -3   45.60    4.70
   7   1   3   38.30    3.80
   7   1   3   51.69   18.10
   7   1   3   41.30    3.90
  -8  -1  -3    5.10    2.50
   8   1   3    2.60    1.90
  -9  -1  -3   90.19    7.10
   9   1   3   76.09    6.00
   9   1   3   66.49    5.90
   8  -2  -3    2.10    1.90
   8  -2  -3    4.30    1.60
   8  -2  -3    4.10    2.50
  -8   2   3    1.10    3.00
   7  -2  -3   11.10    4.00
   7  -2  -3    7.10    1.70
   6  -2  -3    3.00   13.60
   6  -2  -3    0.30    1.10
   6  -2  -3   -1.40    1.40
   6  -2  -3   -2.50    1.00
   6  -2  -3   -1.60    0.60
  -6   2   3   -1.40    0.70
  -6   2   3  -11.40   11.80
  -6   2   3   -1.40    2.00
   5  -2  -3  128.49    7.30
   5  -2  -3  142.29   19.90
   5  -2  -3  131.19    7.10
   5  -2  -3  144.39    8.10
   5  -2  -3  127.69    7.40
   5  -2  -3  117.09    6.80
  -5   2   3  135.59    7.20
  -5   2   3  143.89   17.60
  -5   2   3  136.69    8.20
   4  -2  -3 1742.73   94.59
  -4   2   3 1785.62   94.19
   3  -2  -3    4.00    4.90
   3  -2  -3    3.00    0.70
   3  -2  -3    0.80    0.80
   3  -2  -3    4.40    0.80
   3  -2  -3    3.80    1.00
   3  -2  -3    1.20    1.20
  -3   2   3    2.10    1.20
  -3   2   3    5.40    0.70
  -3   2   3    8.30    4.80
   2  -2  -3  491.55   23.80
   2  -2  -3  472.55   23.50
   2  -2  -3  489.55   29.10
   2  -2  -3  466.25   23.80
   2  -2  -3  492.95   23.50
  -2   2   3  531.05   23.70
  -2   2   3  479.65   23.30
  -2   2   3  435.46   23.50
  -2   2   3  442.36   28.40
   1  -2  -3 3623.44  175.18
  -1   2   3 3438.96  174.88
   0  -2  -3 2364.66  123.69
   0  -2  -3 2611.14  125.99
  -1  -2  -3 6131.89  302.17
   1   2   3 6205.58  302.17
  -2  -2  -3 9247.07  460.95
   2   2   3 9527.95  460.95
  -3  -2  -3    2.50    0.80
  -3  -2  -3    1.30    0.70
  -3  -2  -3    2.40    0.50
  -3  -2  -3    0.30    0.70
  -3  -2  -3    3.00    0.80
  -3  -2  -3    2.40    4.10
   3   2   3    2.30    0.80
   3   2   3    0.40    0.70
   3   2   3    1.90    0.80
   3   2   3    2.00    0.80
   3   2   3    6.60    1.10
   3   2   3    3.10    0.60
   3   2   3   -1.70    3.40
  -4  -2  -3   78.19   11.30
  -4  -2  -3   67.79    4.20
  -4  -2  -3   68.49    4.00
  -4  -2  -3   80.29    4.60
  -4  -2  -3   77.29    3.60
   4   2   3   73.89    4.20
   4   2   3   77.79    4.30
   4   2   3   67.09    4.10
   4   2   3   70.29   11.00
   4   2   3   67.89    4.30
   4   2   3   69.49    3.90
  -5  -2  -3   49.00   12.30
  -5  -2  -3   37.20    2.40
  -5  -2  -3   34.70    3.20
  -5  -2  -3   35.90    2.60
  -5  -2  -3   34.40    2.70
   5   2   3   34.90    3.00
   5   2   3   46.80   19.00
   5   2   3   36.30    2.40
   5   2   3   35.40    2.90
   5   2   3   30.40    2.70
   5   2   3   35.80    2.50
  -6  -2  -3   -1.50    1.50
  -6  -2  -3    6.10    8.50
  -6  -2  -3    4.00    1.20
  -6  -2  -3    1.30    1.10
   6   2   3   -0.80    1.40
   6   2   3    3.00    1.50
   6   2   3    3.30    0.90
   6   2   3    2.70    1.20
   6   2   3    1.60    1.00
  -7  -2  -3   91.59    6.60
   7   2   3   92.59    5.20
   7   2   3   83.89    5.70
   7   2   3   96.89    6.20
   7   2   3   89.89    5.90
   7   2   3  115.19   23.80
  -8  -2  -3    7.10    2.40
   8   2   3   12.00    2.30
   8   2   3   11.50    2.50
  -9  -2  -3   87.69    7.30
   9   2   3   90.79    6.70
   9   2   3   95.99    6.60
 -10  -2  -3    8.10    2.80
  10   2   3    5.70    2.20
   8  -3  -3  123.49    7.60
   8  -3  -3  124.29    8.30
   8  -3  -3  131.49    9.30
  -8   3   3  140.09    9.90
   7  -3  -3   -0.70    1.20
   7  -3  -3    1.50    2.30
   7  -3  -3   -3.00    1.40
  -7   3   3   -0.30    2.30
   6  -3  -3  294.97   16.20
   6  -3  -3  287.37   15.60
  -6   3   3  298.67   16.50
   5  -3  -3  271.17   15.60
   5  -3  -3  345.57   35.50
   5  -3  -3  315.47   15.80
   5  -3  -3  296.87   15.40
   5  -3  -3  323.37   16.30
  -5   3   3  327.97   29.10
  -5   3   3  318.47   16.60
  -5   3   3  286.87   15.30
   4  -3  -3  540.45   28.20
   4  -3  -3  587.44   28.70
   4  -3  -3  580.74   28.30
   4  -3  -3  577.44   28.30
   4  -3  -3  572.34   28.00
  -4   3   3  552.14   27.90
  -4   3   3  575.14   28.90
  -4   3   3  539.95   37.70
   3  -3  -3  395.36   18.90
   3  -3  -3  386.86   19.20
   3  -3  -3  364.86   18.70
   3  -3  -3  372.56   18.60
   3  -3  -3  365.76   36.30
   3  -3  -3  374.06   18.80
  -3   3   3  335.57   18.70
  -3   3   3  378.96   18.60
  -3   3   3  414.26   31.00
  -3   3   3  379.36   19.30
  -3   3   3  383.66   18.70
   2  -3  -3 1532.75   81.49
  -2   3   3 1504.05   81.09
   1  -3  -3   53.79    3.20
   1  -3  -3   49.50    3.20
   1  -3  -3   49.00    3.10
   1  -3  -3   55.39    3.10
   1  -3  -3   48.90    3.20
   1  -3  -3   53.09    3.10
   1  -3  -3   47.30    2.70
   1  -3  -3   59.29    8.90
  -1   3   3   51.59    3.30
  -1   3   3   49.50    3.20
  -1   3   3   49.60    2.80
  -1   3   3   56.99    2.70
  -1   3   3   49.80    3.20
  -1   3   3   47.10    8.30
  -1   3   3   53.29    3.20
  -1   3   3   46.70    3.00
   0  -3  -3    2.70    0.70
   0  -3  -3    1.70    0.80
   0  -3  -3    3.70    3.60
   0  -3  -3    2.50    0.60
   0  -3  -3   -3.80    3.00
   0  -3  -3    3.00    0.80
   0  -3  -3    3.70    0.80
   0  -3  -3    2.80    0.70
   0   3   3    2.10    0.70
   0   3   3    1.50    0.70
   0   3   3    3.40    0.70
   0   3   3    1.20    0.80
   0   3   3    4.50    0.80
  -1  -3  -3  757.32   42.50
   1   3   3  774.12   42.70
  -2  -3  -3  122.99    6.30
  -2  -3  -3  128.19    6.40
  -2  -3  -3  107.49   10.80
  -2  -3  -3  117.59    6.40
  -2  -3  -3  124.69    6.30
  -2  -3  -3  109.59    6.30
  -2  -3  -3  119.39    6.20
   2   3   3  120.89    6.30
   2   3   3  112.39    6.20
   2   3   3  128.09    6.30
   2   3   3  125.09    6.30
   2   3   3  123.39    6.30
   2   3   3  123.99    6.40
   2   3   3  119.39    6.30
   2   3   3  111.29   10.80
  -3  -3  -3   29.80    1.90
  -3  -3  -3   35.60    2.10
  -3  -3  -3   36.40    2.20
  -3  -3  -3   34.30    2.50
  -3  -3  -3   25.50    6.60
  -3  -3  -3   32.20    2.30
   3   3   3   31.70    2.30
   3   3   3   33.40    2.30
   3   3   3   32.50    2.30
   3   3   3   33.20    2.40
   3   3   3   35.30    2.30
   3   3   3   33.60    2.30
   3   3   3   43.10    7.90
  -4  -3  -3  229.58   12.40
  -4  -3  -3  246.78   12.10
  -4  -3  -3  249.78   12.20
  -4  -3  -3  240.08   19.40
  -4  -3  -3  246.28   12.50
  -4  -3  -3  248.78   12.70
   4   3   3  225.38   12.40
   4   3   3  269.17   12.60
   4   3   3  245.28   12.50
   4   3   3  230.98   19.70
   4   3   3  241.58   12.60
   4   3   3  257.97   12.60
  -5  -3  -3  564.74   30.00
  -5  -3  -3  629.14   29.80
  -5  -3  -3  588.74   30.20
  -5  -3  -3  616.64   29.90
  -5  -3  -3  704.13   53.49
   5   3   3  634.04   30.00
   5   3   3  596.94   29.80
   5   3   3  602.24   29.90
   5   3   3  583.74   29.50
   5   3   3  596.14   30.00
  -6  -3  -3  890.71   45.90
  -6  -3  -3  955.50   45.50
  -6  -3  -3  912.51   56.59
   6   3   3  995.60   45.80
   6   3   3  895.61   45.70
   6   3   3  861.31   45.20
   6   3   3  964.50   45.90
   6   3   3  943.31   45.50
  -7  -3  -3    5.90    2.10
   7   3   3    9.20    1.70
   7   3   3    8.20    1.80
   7   3   3    8.50    2.10
   7   3   3    6.20    1.50
   7   3   3    7.50    1.20
  -8  -3  -3  102.59    6.70
   8   3   3   85.19    6.30
   8   3   3   78.89    5.20
   8   3   3   82.29    6.00
  -9  -3  -3   86.99    6.70
   9   3   3   72.49    6.20
   9   3   3   78.39    6.00
 -10  -3  -3    5.20    2.80
  10   3   3    2.10    2.00
  10   3   3    1.40    2.20
  -8   4   3    3.40    2.90
   7  -4  -3    7.10    2.70
   7  -4  -3   13.10    2.70
   7  -4  -3   10.20    1.80
  -7   4   3    6.80    3.10
   6  -4  -3  100.29    7.50
   6  -4  -3  106.99    5.90
  -6   4   3   72.99    8.90
   5  -4  -3   87.79    5.90
   5  -4  -3   79.09    5.10
   5  -4  -3   90.49   21.20
   5  -4  -3   90.09    6.40
  -5   4   3   91.89    6.70
  -5   4   3  119.29   21.10
   4  -4  -3   85.69   16.60
   4  -4  -3   41.70    3.50
   4  -4  -3   46.60    3.10
   4  -4  -3   44.80    4.10
   4  -4  -3   43.10    3.80
  -4   4   3   45.70    4.50
  -4   4   3   49.20    3.50
  -4   4   3   52.19    3.40
  -4   4   3   46.00    3.30
  -4   4   3   62.29   14.60
   3  -4  -3  146.49    8.30
   3  -4  -3  155.18    9.20
   3  -4  -3  173.48    8.80
   3  -4  -3  144.09   18.20
  -3   4   3  152.98   19.00
  -3   4   3  146.79    8.20
  -3   4   3  153.38    9.80
  -3   4   3  153.88    7.90
  -3   4   3  145.09    8.30
   2  -4  -3   24.40    2.30
   2  -4  -3   28.30    8.80
   2  -4  -3   28.10    2.50
   2  -4  -3   29.20    2.70
  -2   4   3   26.40    2.80
  -2   4   3   23.70    2.40
  -2   4   3   29.30    2.50
  -2   4   3   26.40    1.90
  -2   4   3   28.40    8.60
  -2   4   3   29.20    1.70
   1  -4  -3  362.66   26.50
   1  -4  -3  390.36   18.90
   1  -4  -3  392.76   18.80
   1  -4  -3  370.76   18.70
   1  -4  -3  379.56   18.80
   1  -4  -3  375.46   18.80
  -1   4   3  389.56   18.80
  -1   4   3  355.06   18.40
  -1   4   3  341.97   18.70
  -1   4   3  382.26   26.10
  -1   4   3  359.36   18.80
  -1   4   3  391.56   18.40
   0  -4  -3  716.53   44.00
   0  -4  -3  820.22   37.20
   0   4   3  722.93   37.10
  -1  -4  -3 1299.17   72.79
  -1  -4  -3 1423.76   73.29
  -2  -4  -3 1959.40  101.09
   2   4   3 1914.71  100.89
  -3  -4  -3    9.00    0.90
  -3  -4  -3    7.60    1.20
  -3  -4  -3    8.00    1.20
  -3  -4  -3    6.60    1.10
  -3  -4  -3    9.00    1.50
  -3  -4  -3    6.80    1.00
  -3  -4  -3    7.10    5.20
   3   4   3   10.40    1.40
   3   4   3   10.50    1.40
   3   4   3    8.70    1.20
   3   4   3    6.20    1.10
   3   4   3    6.80    1.40
   3   4   3    9.80    1.10
   3   4   3    8.40    1.40
   3   4   3    2.70    4.80
  -4  -4  -3  666.23   30.80
  -4  -4  -3  629.54   31.30
  -4  -4  -3  665.33   31.10
  -4  -4  -3  633.24   31.40
  -4  -4  -3  653.93   39.70
   4   4   3  618.84   31.30
   4   4   3  613.94   39.40
   4   4   3  614.04   31.30
   4   4   3  617.74   31.30
  -5  -4  -3  108.99    6.90
  -5  -4  -3  122.99   15.00
  -5  -4  -3  120.29    6.60
  -5  -4  -3  116.99    6.60
  -5  -4  -3  121.19    6.10
   5   4   3  132.19    7.00
   5   4   3  112.69   16.10
   5   4   3  127.99    6.80
   5   4   3  119.59    6.70
   5   4   3  109.49    6.60
  -6  -4  -3   -3.10    8.10
  -6  -4  -3   -1.00    1.00
  -6  -4  -3    0.60    1.30
   6   4   3    1.00    1.40
   6   4   3    1.60    1.20
   6   4   3   -0.80    1.40
   6   4   3    1.20    1.30
  -7  -4  -3   33.80    4.20
   7   4   3   37.10    3.20
   7   4   3   23.90    2.70
   7   4   3   26.90    3.30
  -8  -4  -3  167.08    9.80
   8   4   3  167.78    9.90
   8   4   3  161.48    9.40
   8   4   3  156.38    9.00
  -9  -4  -3   -0.20    1.80
   9   4   3    0.20    2.30
   9   4   3   -1.20    1.70
   9   4   3   -1.80    1.20
 -10  -4  -3    3.80    2.40
  10   4   3    2.90    2.40
  10   4   3    2.70    2.00
   7  -5  -3    1.00    2.50
   7  -5  -3    2.00    2.20
  -7   5   3   -2.90    2.40
   6  -5  -3   72.69    6.40
   6  -5  -3   79.39    5.90
  -6   5   3   75.69    6.90
   5  -5  -3   11.70    2.40
   5  -5  -3    9.40    2.60
  -5   5   3    8.80    2.50
  -5   5   3    8.10    1.70
   4  -5  -3   63.79    5.00
   4  -5  -3   67.79    5.30
  -4   5   3   68.39    5.60
  -4   5   3   64.09    4.50
   3  -5  -3   -1.70    1.60
   3  -5  -3   -2.00    1.30
  -3   5   3    0.90    0.70
  -3   5   3   -0.30    1.60
  -3   5   3    1.10    1.30
  -3   5   3   -0.70   10.10
  -3   5   3    0.40    1.40
   2  -5  -3 2154.78  122.59
   2  -5  -3 2256.27  110.09
  -2   5   3 2368.26  123.49
   1  -5  -3   94.69   15.20
   1  -5  -3  106.99    6.10
   1  -5  -3   96.89    5.80
   1  -5  -3  103.89    5.90
  -1   5   3   96.19    5.40
  -1   5   3  104.09    5.40
  -1   5   3   97.99    5.90
  -1   5   3   98.99    5.90
  -1   5   3  101.39   15.00
  -1   5   3  112.09    6.00
   0  -5  -3  703.23   33.40
   0  -5  -3  694.03   33.40
   0  -5  -3  682.63   33.40
   0  -5  -3  699.93   33.50
   0  -5  -3  672.83   42.40
   0   5   3  703.23   33.40
   0   5   3  619.24   33.40
   0   5   3  694.53   33.10
   0   5   3  623.74   33.20
  -1  -5  -3   32.50    7.90
  -1  -5  -3   37.90    9.10
  -1  -5  -3   27.70    2.90
  -1  -5  -3   30.00    2.10
  -1  -5  -3   29.30    2.60
  -1  -5  -3   31.40    2.40
  -1  -5  -3   29.40    2.60
  -1  -5  -3   30.20    2.30
  -1  -5  -3   30.80    2.20
   1   5   3   32.50    2.50
   1   5   3   29.90    2.40
   1   5   3   34.50    2.10
   1   5   3   33.00    2.60
   1   5   3   30.70    2.30
  -2  -5  -3   30.10    2.40
  -2  -5  -3   28.20    2.10
  -2  -5  -3   28.90    2.50
  -2  -5  -3   33.90    2.70
  -2  -5  -3   29.00    2.20
  -2  -5  -3   31.30    8.00
  -2  -5  -3   31.80    1.90
  -2  -5  -3   31.40    8.50
   2   5   3   32.20    2.40
   2   5   3   26.10    2.50
   2   5   3   28.60    2.40
  -3  -5  -3  192.68    9.80
  -3  -5  -3  194.18    9.50
  -3  -5  -3  211.78   10.20
  -3  -5  -3  208.08    9.50
  -3  -5  -3  174.38    9.80
  -3  -5  -3  177.78    9.80
  -3  -5  -3  169.68   16.90
   3   5   3  183.78    9.90
   3   5   3  195.98    9.90
   3   5   3  186.08    9.70
   3   5   3  168.78   17.00
   3   5   3  183.68    9.80
   3   5   3  187.08    9.90
  -4  -5  -3    9.70    1.50
  -4  -5  -3   12.60    7.40
  -4  -5  -3   11.60    1.40
  -4  -5  -3    9.20    1.40
   4   5   3    9.50    7.00
   4   5   3   12.10    1.40
   4   5   3    9.80    1.30
   4   5   3   12.40    1.60
   4   5   3   10.40    1.70
   4   5   3    6.80    1.50
   4   5   3    8.70    1.40
  -5  -5  -3   18.40    1.90
  -5  -5  -3   29.80    9.40
  -5  -5  -3   17.30    2.20
  -5  -5  -3   21.70    2.10
  -5  -5  -3   20.20    1.80
   5   5   3   16.80    1.90
   5   5   3   20.30    1.80
   5   5   3   24.00    8.80
   5   5   3   20.90    2.30
  -6  -5  -3   23.80   11.70
  -6  -5  -3   17.60    1.90
  -6  -5  -3   11.90    1.30
  -6  -5  -3   16.90    1.90
   6   5   3   17.60    2.20
   6   5   3   14.90    2.40
   6   5   3   14.00    2.00
   6   5   3   14.40    2.20
  -7  -5  -3   72.69   15.50
  -7  -5  -3   49.40    4.00
   7   5   3   31.80   14.50
   7   5   3   50.09    3.90
   7   5   3   42.80    3.70
   7   5   3   58.49    4.10
   7   5   3   49.20    4.50
  -8  -5  -3   84.79    5.80
   8   5   3   75.09    5.40
   8   5   3   83.69    6.40
   8   5   3   88.69    6.00
  -9  -5  -3   -0.90    1.60
   9   5   3    2.80    2.20
   9   5   3    0.40    1.40
   9   5   3    0.90    1.80
 -10  -5  -3   16.50    2.90
  10   5   3   11.50    3.10
  10   5   3    8.70    2.50
  10   5   3   14.60    2.20
   6  -6  -3  142.59    9.50
   6  -6  -3  154.58   10.10
  -6   6   3  148.59   10.40
   5  -6  -3  102.09    7.40
   5  -6  -3  117.69    8.00
  -5   6   3  108.79    8.10
   4  -6  -3  178.38   10.50
   4  -6  -3  171.28   10.10
  -4   6   3  175.18   10.60
  -4   6   3  156.48    9.50
  -4   6   3  178.88    9.80
  -4   6   3  177.58   44.70
   3  -6  -3    0.60    1.70
   3  -6  -3    0.70    2.00
   3  -6  -3   16.80   15.20
  -3   6   3   13.70   14.00
  -3   6   3    3.20    1.50
  -3   6   3    3.20    1.80
  -3   6   3    1.10    1.80
   2  -6  -3  150.98    8.60
   2  -6  -3  156.88   23.90
   2  -6  -3  145.59    8.70
  -2   6   3  148.89   21.10
  -2   6   3  145.09    8.60
  -2   6   3  146.09    7.70
  -2   6   3  141.99    8.30
  -2   6   3  148.89    8.40
  -2   6   3  143.79    7.50
   1  -6  -3   31.40    3.40
   1  -6  -3   34.30   12.90
  -1   6   3   34.80    2.50
  -1   6   3   37.30    3.30
  -1   6   3   39.30    2.70
  -1   6   3   40.00    3.40
  -1   6   3   32.90   11.60
   0  -6  -3  194.68   10.00
   0  -6  -3  187.68   10.20
   0  -6  -3  221.68   22.20
   0  -6  -3  196.48   10.40
   0  -6  -3  175.48   10.00
   0   6   3  203.08   10.10
   0   6   3  179.58    9.90
   0   6   3  186.08    9.80
   0   6   3  183.48   10.20
   0   6   3  205.38   10.30
  -1  -6  -3  153.78    8.00
  -1  -6  -3  126.49    7.80
  -1  -6  -3  154.88   17.60
  -1  -6  -3  145.89    7.50
  -1  -6  -3  139.59    7.60
  -1  -6  -3  172.98   17.90
   1   6   3  137.79    7.90
   1   6   3  142.99    7.40
   1   6   3  130.79    7.60
   1   6   3  148.09    7.90
  -2  -6  -3   31.70    2.90
  -2  -6  -3   27.90    2.70
  -2  -6  -3   33.10    9.60
  -2  -6  -3   39.70    9.80
  -2  -6  -3   28.90    2.40
  -2  -6  -3   34.50    2.00
   2   6   3   29.60    2.90
   2   6   3   26.40    2.80
   2   6   3   36.10    2.90
  -3  -6  -3   17.80    8.40
  -3  -6  -3   12.30    1.50
  -3  -6  -3   11.90    1.80
  -3  -6  -3    7.40    1.10
  -3  -6  -3   10.50    1.80
  -3  -6  -3   -5.70    6.70
   3   6   3   13.30    1.40
   3   6   3    8.70    1.50
   3   6   3    9.60    1.70
   3   6   3   11.20    2.00
  -4  -6  -3  208.98   11.00
  -4  -6  -3  203.48   10.30
  -4  -6  -3  213.78   24.80
  -4  -6  -3  214.78   11.50
  -4  -6  -3  223.88   10.40
  -4  -6  -3  202.98   11.00
   4   6   3  218.68   11.20
   4   6   3  216.38   11.00
   4   6   3  217.18   11.20
   4   6   3  212.78   11.20
   4   6   3  200.08   11.10
   4   6   3  196.98   10.80
  -5  -6  -3  538.85   26.50
  -5  -6  -3  578.44   38.90
  -5  -6  -3  512.45   26.00
  -5  -6  -3  539.65   26.60
   5   6   3  558.74   26.80
   5   6   3  510.15   37.50
   5   6   3  558.74   26.70
   5   6   3  532.35   26.70
   5   6   3  491.45   26.80
   5   6   3  514.35   26.30
  -6  -6  -3  129.49    6.90
  -6  -6  -3  131.59    7.20
  -6  -6  -3  114.99    6.80
  -6  -6  -3  136.69    7.60
  -6  -6  -3  139.29   21.30
   6   6   3  142.39    7.60
   6   6   3  135.69    7.60
   6   6   3  112.59    7.30
   6   6   3  133.69    7.80
   6   6   3   98.79   19.00
  -7  -6  -3   34.30   15.80
  -7  -6  -3   38.90    2.90
  -7  -6  -3   33.80    3.80
   7   6   3   35.50    3.60
   7   6   3   33.80    3.40
   7   6   3   28.80    3.10
   7   6   3   28.30    3.40
   7   6   3   17.10   15.70
  -8  -6  -3   30.10    3.10
   8   6   3   27.60    3.70
   8   6   3   29.30    3.30
   8   6   3   29.30    3.40
  -9  -6  -3    2.00    1.70
   9   6   3    3.20    1.80
   9   6   3    2.10    1.90
   9   6   3    3.50    2.30
 -10  -6  -3   33.30    3.60
  10   6   3   24.00    3.00
  10   6   3   26.50    3.40
  10   6   3   18.70    3.70
   6  -7  -3    2.20    3.30
   6  -7  -3    8.80    3.20
  -6   7   3    4.30    3.60
   5  -7  -3    9.70    3.00
   5  -7  -3    9.80    2.90
  -5   7   3    7.10    2.80
   4  -7  -3    1.10    2.40
   4  -7  -3   -0.10    2.10
  -4   7   3    1.00    3.60
  -4   7   3   -0.10    1.80
  -4   7   3   -0.80    1.50
   3  -7  -3   21.10    3.10
   3  -7  -3   24.10   21.50
   3  -7  -3   16.30    3.10
  -3   7   3   16.80   21.50
  -3   7   3   18.30    2.90
  -3   7   3   21.90    3.20
  -3   7   3   21.60    2.80
   2  -7  -3  166.88    9.80
   2  -7  -3  167.08   10.00
   2  -7  -3  173.18   31.10
  -2   7   3  176.68    9.70
  -2   7   3  168.78    9.90
  -2   7   3  160.88    9.70
  -2   7   3  172.38    8.80
  -2   7   3  165.48   26.30
   1  -7  -3   18.40   14.00
   1  -7  -3    9.10    2.30
   1  -7  -3   11.40    2.30
  -1   7   3   11.60    2.20
  -1   7   3    9.50    1.50
  -1   7   3    7.60    1.80
  -1   7   3   12.30    2.40
  -1   7   3    8.90   12.40
   0  -7  -3  197.98   10.90
   0  -7  -3  196.08   22.90
   0  -7  -3  229.98   28.10
   0  -7  -3  180.48   10.30
   0  -7  -3  184.08   10.60
   0   7   3  199.88   10.20
   0   7   3  203.58   10.80
   0   7   3  193.08   10.70
   0   7   3  196.58   10.40
  -1  -7  -3  477.65   35.50
  -1  -7  -3  499.55   37.00
  -1  -7  -3  463.55   23.00
  -1  -7  -3  457.65   22.70
   1   7   3  448.56   22.50
   1   7   3  434.06   22.90
   1   7   3  462.85   23.10
   1   7   3  431.76   22.70
  -2  -7  -3  105.99    6.00
  -2  -7  -3  105.89    6.50
  -2  -7  -3  107.39    6.70
  -2  -7  -3  136.49   19.10
  -2  -7  -3  130.99   19.70
   2   7   3  112.69    8.40
   2   7   3  112.69    6.40
   2   7   3  102.19    6.50
  -3  -7  -3   10.90    2.50
  -3  -7  -3   13.60    1.70
  -3  -7  -3   10.20    1.40
  -3  -7  -3   11.00    1.90
  -3  -7  -3   14.50   10.10
   3   7   3   10.00    2.00
   3   7   3    8.10    1.80
   3   7   3    6.70    2.00
  -4  -7  -3  291.77   27.30
  -4  -7  -3  309.57   15.90
  -4  -7  -3  305.77   15.30
  -4  -7  -3  324.97   16.50
  -4  -7  -3  304.37   27.60
  -4  -7  -3  313.27   15.70
   4   7   3  284.87   15.50
   4   7   3  307.77   16.10
   4   7   3  308.07   15.90
   4   7   3  316.77   16.10
   4   7   3  322.57   16.00
  -5  -7  -3    3.80    1.40
  -5  -7  -3   -3.90   10.00
  -5  -7  -3    8.00   11.70
   5   7   3   -0.80    1.50
   5   7   3   -2.20    1.70
   5   7   3    0.40    1.50
   5   7   3    1.90    1.30
  -6  -7  -3   19.50    2.20
  -6  -7  -3   25.10    2.70
  -6  -7  -3   25.70   13.00
   6   7   3   13.50    2.40
   6   7   3   16.30    2.00
   6   7   3   23.30    2.80
   6   7   3   20.10    2.90
  -7  -7  -3   12.70    1.40
   7   7   3   17.00    2.50
   7   7   3   14.40    2.60
   7   7   3   13.20    2.50
  -8  -7  -3   24.50    2.40
   8   7   3   22.50    3.80
   8   7   3   25.50    3.90
   8   7   3   22.50    3.00
  -9  -7  -3    4.70    1.90
   9   7   3    4.20    2.10
   9   7   3    6.40    2.20
   9   7   3    3.10    2.70
  10   7   3    3.20    2.60
  10   7   3   -3.20    2.10
  10   7   3    0.20    1.80
   5  -8  -3   19.50    3.80
   5  -8  -3   23.40    4.50
  -5   8   3   26.80    4.20
   4  -8  -3   16.00    3.40
   4  -8  -3   26.20    3.70
  -4   8   3   22.70    3.20
  -4   8   3   19.50    3.50
   3  -8  -3   70.49    7.50
  -3   8   3   68.49    5.80
  -3   8   3   84.79    6.50
  -3   8   3   96.09    6.20
   2  -8  -3   32.00   27.20
   2  -8  -3   12.80    2.70
   2  -8  -3   12.00    2.90
  -2   8   3   16.10    2.90
  -2   8   3   13.60    2.50
  -2   8   3   12.60    2.50
  -2   8   3    3.10   21.60
  -2   8   3   13.30    1.70
   1  -8  -3   -1.50    2.00
   1  -8  -3    3.00    2.30
  -1   8   3   -0.80    1.10
  -1   8   3    3.20    1.90
  -1   8   3    0.40    1.90
  -1   8   3    1.20    1.50
   0  -8  -3  186.98   10.30
   0  -8  -3  194.38   10.90
   0  -8  -3  191.58   28.20
   0  -8  -3  159.58   27.60
   0  -8  -3  190.48   10.90
   0   8   3  192.78   10.80
   0   8   3  186.38   10.20
  -1  -8  -3   19.30    2.80
  -1  -8  -3   24.50    3.20
  -1  -8  -3   29.00   16.50
  -1  -8  -3   17.70   13.50
  -1  -8  -3   19.90    2.20
   1   8   3   15.90    2.60
   1   8   3   17.40    2.00
   1   8   3   14.60    2.10
   1   8   3   19.90    3.00
  -2  -8  -3   10.00    2.20
  -2  -8  -3    6.80    2.20
  -2  -8  -3   15.90   13.80
  -2  -8  -3  -14.50   11.30
   2   8   3    6.10    2.00
   2   8   3    4.70    1.90
   2   8   3    6.40    1.90
  -3  -8  -3  102.79    6.70
  -3  -8  -3  102.89    6.30
  -3  -8  -3  109.29    6.20
  -3  -8  -3   95.09   19.30
  -3  -8  -3  123.29    7.40
  -3  -8  -3  104.89   20.10
   3   8   3  112.89    6.80
   3   8   3  117.09    6.90
   3   8   3  109.79    6.80
  -4  -8  -3  188.18   26.10
  -4  -8  -3  205.68   10.90
  -4  -8  -3  221.58   25.10
  -4  -8  -3  177.08   10.00
  -4  -8  -3  209.28   11.40
  -4  -8  -3  207.78   10.40
   4   8   3  197.28   10.90
   4   8   3  189.28   10.80
   4   8   3  197.68   10.90
  -5  -8  -3   17.60    2.10
  -5  -8  -3   27.30   14.70
  -5  -8  -3   20.00    2.40
  -5  -8  -3    8.80   15.40
   5   8   3   12.00    2.30
   5   8   3   15.70    2.50
   5   8   3   16.40    2.30
   5   8   3   16.30    2.70
  -6  -8  -3  -37.30   13.60
  -6  -8  -3    1.30    1.30
  -6  -8  -3   -0.50    1.20
   6   8   3   -4.20    1.80
   6   8   3    1.70    1.80
   6   8   3   -1.40    1.20
   6   8   3   -2.90    1.80
  -7  -8  -3   10.70   21.60
   7   8   3   36.90    3.70
   7   8   3   33.50    3.70
   7   8   3   32.10    3.80
   8   8   3    1.30    2.00
   8   8   3    1.10    2.50
   8   8   3   -1.20    2.30
   9   8   3    0.50    2.30
   9   8   3    0.20    1.90
   9   8   3    2.10    2.10
  10   8   3   31.10    3.90
  10   8   3   20.80    4.10
  10   8   3   27.40    3.40
   4  -9  -3    2.70    2.60
   4  -9  -3    4.40    3.00
  -4   9   3    2.00    2.40
  -4   9   3    0.60    2.10
   3  -9  -3    1.00    2.70
   3  -9  -3    1.40    2.80
  -3   9   3   -1.30    2.00
  -3   9   3    0.10    2.10
  -3   9   3   -1.40    1.80
   2  -9  -3    1.80    2.50
  -2   9   3    4.20    1.20
  -2   9   3    4.00    2.20
  -2   9   3    5.80    2.20
  -2   9   3    2.50    2.10
   1  -9  -3   19.20    3.30
   1  -9  -3  -21.60   25.00
   1  -9  -3   13.40    3.20
   1  -9  -3   65.89   33.60
   1  -9  -3   17.70    2.70
  -1   9   3   13.30    2.40
  -1   9   3   16.20    2.80
  -1   9   3   18.40    3.20
  -1   9   3   18.20    2.20
   0  -9  -3  215.78   11.70
   0  -9  -3  219.98   11.80
   0  -9  -3  193.18   10.90
   0  -9  -3  160.58   30.70
   0   9   3  184.38   10.80
   0   9   3  194.98   11.40
   0   9   3  192.28   10.70
   0   9   3  200.08   11.50
  -1  -9  -3    1.80    2.00
  -1  -9  -3    0.60    1.30
  -1  -9  -3   -5.10   17.10
  -1  -9  -3   -3.00   21.70
  -1  -9  -3    1.30    2.20
   1   9   3    4.80    2.10
   1   9   3    2.80    1.70
   1   9   3    3.10    2.00
  -2  -9  -3   13.00    2.80
  -2  -9  -3   14.30    2.60
  -2  -9  -3   14.20    1.80
  -2  -9  -3    2.70   16.50
  -2  -9  -3   31.20   20.30
   2   9   3   11.90    2.30
   2   9   3   17.20    2.90
   2   9   3   13.70    2.40
  -3  -9  -3    9.90   18.00
  -3  -9  -3    1.70    1.90
  -3  -9  -3    4.80    1.30
  -3  -9  -3    4.00    2.50
  -3  -9  -3   27.80   16.20
   3   9   3    2.40    2.00
   3   9   3    3.90    2.10
   3   9   3    5.40    2.20
  -4  -9  -3  224.28   29.50
  -4  -9  -3  180.98   10.70
  -4  -9  -3  196.48   28.40
  -4  -9  -3  179.18    9.40
  -4  -9  -3  189.58   10.20
   4   9   3  162.88   10.10
   4   9   3  174.48   10.10
   4   9   3  170.68   10.20
  -5  -9  -3  -11.30   19.30
  -5  -9  -3   -0.70    1.00
  -5  -9  -3   -0.30    1.50
  -5  -9  -3  -27.50   15.60
   5   9   3   -0.30    2.00
   5   9   3   -2.50    1.90
   5   9   3   -1.60    1.60
   5   9   3   -0.90    1.70
  -6  -9  -3    5.60   24.40
  -6  -9  -3   18.30    2.50
   6   9   3   16.50    2.90
   6   9   3   14.20    2.70
   6   9   3   22.20    2.60
   6   9   3   27.30    3.40
  -7  -9  -3   39.00   27.90
   7   9   3   31.30    3.80
   7   9   3   30.00    3.60
   7   9   3   27.50    3.70
   7   9   3   30.40    3.10
   8   9   3   17.50    3.30
   8   9   3   17.60    2.90
   8   9   3   14.10    3.30
   9   9   3   21.20    3.90
   9   9   3   14.10    2.90
   9   9   3   15.80    3.00
   3 -10  -3   20.50    3.30
   3 -10  -3   22.10    4.00
   3 -10  -3   21.10    4.40
  -3  10   3   18.00    3.30
  -3  10   3   14.90    3.00
   2 -10  -3    1.40    2.80
   2 -10  -3    1.50    2.60
   2 -10  -3   -0.20    1.90
  -2  10   3    0.90    1.80
  -2  10   3   -0.90    2.00
  -2  10   3   -3.50    2.00
   1 -10  -3    2.70    2.70
   1 -10  -3    4.50    2.00
  -1  10   3    5.30    1.60
  -1  10   3    2.20    1.70
  -1  10   3    5.70    2.60
  -1  10   3    2.90    2.30
   0 -10  -3   22.70   42.10
   0 -10  -3   13.70    3.40
   0 -10  -3  -13.20   28.80
   0 -10  -3   14.00    2.30
   0 -10  -3   19.20    3.40
   0  10   3   12.80    2.10
   0  10   3   15.40    2.90
   0  10   3   18.50    2.60
   0  10   3   12.20    3.20
  -1 -10  -3   23.40    2.60
  -1 -10  -3   24.70    3.40
  -1 -10  -3   14.60   26.50
  -1 -10  -3  -12.70   31.80
  -1 -10  -3   24.90    4.00
   1  10   3   25.40    3.50
   1  10   3   25.30    3.20
  -2 -10  -3   22.20   27.50
  -2 -10  -3   46.70    4.80
  -2 -10  -3   41.10    3.40
   2  10   3   47.50    4.20
   2  10   3   48.00    4.80
   2  10   3   31.20    4.00
  -3 -10  -3   61.29   27.10
  -3 -10  -3   36.00    3.00
  -3 -10  -3   41.70    4.40
  -3 -10  -3   31.10    4.10
  -3 -10  -3   21.40   25.90
   3  10   3   42.60    4.20
   3  10   3   42.40    4.30
   3  10   3   32.90    3.90
  -4 -10  -3    8.60   24.70
  -4 -10  -3  -20.70   21.30
  -4 -10  -3    1.00    1.00
  -4 -10  -3   -0.60    2.30
  -4 -10  -3    1.60    2.00
   4  10   3    2.00    2.30
   4  10   3    0.70    1.90
   4  10   3    5.30    2.20
  -5 -10  -3   89.39   52.09
   6  10   3    6.10    2.50
   6  10   3    0.50    2.50
   6  10   3    4.30    2.50
   6  10   3    4.90    2.00
   7  10   3    1.20    2.40
   7  10   3   -1.00    2.20
   7  10   3    1.70    1.60
   7  10   3   -0.30    2.00
   8  10   3    4.50    2.50
   8  10   3    3.80    2.80
   8  10   3    4.40    2.40
   9  10   3    0.90    3.40
   9  10   3    6.00    4.20
   9  10   3   -0.20    2.40
   1 -11  -3    2.30    2.80
   1 -11  -3    2.60    3.00
   1 -11  -3    2.60    1.90
  -1  11   3   -1.00    2.30
  -1  11   3    6.60    4.40
  -1  11   3    1.30    1.70
  -1  11   3    3.10    1.80
   0 -11  -3    1.90    1.60
   0 -11  -3    0.60    2.80
   0 -11  -3   -0.50    2.60
   0  11   3    4.30    3.90
   0  11   3   -0.80    1.60
   0  11   3   -1.40    2.30
  -1 -11  -3    3.90    3.00
  -1 -11  -3    1.60    1.40
  -1 -11  -3    1.20    2.60
   1  11   3    2.00    2.60
   1  11   3    2.60    2.30
   1  11   3    1.10    2.50
  -2 -11  -3   11.40    1.90
  -2 -11  -3   10.70    3.00
  -2 -11  -3   16.60    3.40
   2  11   3   11.80    4.50
   2  11   3   12.00    3.20
  -3 -11  -3    6.10    1.50
  -3 -11  -3    4.20    2.40
   3  11   3    6.40    2.40
   3  11   3   10.20    3.00
  -4 -11  -3    4.80    4.10
  -4 -11  -3    7.20    2.50
   4  11   3    8.90    2.70
   4  11   3    6.70    2.60
   4  11   3    7.70    2.80
   5  11   3    3.10    2.50
   5  11   3    2.40    2.40
   5  11   3    3.40    2.20
   5  11   3    2.90    2.40
   6  11   3   11.10    3.00
   6  11   3    8.00    2.40
   6  11   3    8.20    2.70
   6  11   3   12.80    3.20
   7  11   3    0.90    1.70
   7  11   3    6.90    3.00
   7  11   3   -0.40    2.10
   7  11   3    5.10    2.90
   8  11   3    3.00    3.30
   8  11   3    4.00    2.80
  -1 -12  -3    3.50    2.90
  -1 -12  -3   -0.90    2.60
   1  12   3   -0.70    2.60
   1  12   3    3.50    2.00
   1  12   3    3.70    2.70
  -2 -12  -3    7.20    2.90
  -2 -12  -3    9.30    3.20
   2  12   3    2.50    2.60
   2  12   3    6.50    3.00
   2  12   3    7.40    2.60
  -3 -12  -3   11.00    3.10
  -3 -12  -3   17.40    3.70
   3  12   3   10.00    2.90
   3  12   3    8.70    3.10
   3  12   3   16.30    3.50
  -4 -12  -3   -2.60    2.60
   4  12   3    1.80    2.30
   4  12   3    3.80    2.40
   4  12   3    4.10    2.60
   5  12   3   10.30    2.90
   5  12   3    4.80    2.70
   5  12   3    9.70    3.30
   5  12   3    2.50    2.60
   6  12   3   -0.70    2.30
   6  12   3    1.50    2.60
   6  12   3    0.80    2.70
   6  12   3    0.80    2.10
   7  12   3    0.80    3.60
   7  12   3   -3.40    2.50
   7  12   3    2.80    2.10
   7  12   3   -1.20    2.70
   6  11  -4   -2.20    2.00
   6  11  -4   -0.50    2.50
   5  11  -4    4.90    2.40
   5  11  -4    3.50    2.30
   5  11  -4    1.90    2.70
   4  11  -4   -1.60    2.10
   4  11  -4    1.30    2.70
   4  11  -4    7.60    2.80
   3  11  -4    0.70    2.30
   3  11  -4    1.30    2.50
   3  11  -4    1.70    2.50
   2  11  -4    4.80    2.90
   2  11  -4    6.70    2.90
   2  11  -4    3.50    2.40
  -2 -11   4    2.00    2.00
   1  11  -4    2.40    2.70
   1  11  -4    0.90    2.30
   1  11  -4    4.80    2.80
  -1 -11   4    4.60    2.10
   0  11  -4    0.00    1.90
   0  11  -4   -0.90    2.50
   0 -11   4    1.90    2.30
   8  10  -4    3.00    2.70
   8  10  -4    2.10    2.10
   7  10  -4    2.80    2.30
   7  10  -4   -1.00    1.70
   7  10  -4    1.10    2.00
   7  10  -4    2.20    2.50
   6  10  -4   14.50    2.90
   6  10  -4   11.70    2.90
   5  10  -4   66.59    5.70
   5  10  -4   74.09    6.20
   5  10  -4   72.89    6.00
   4  10  -4   -0.60    2.00
   4  10  -4   -0.90    2.40
   4  10  -4    1.30    2.10
   3  10  -4   -1.90    2.00
   3  10  -4    2.20    2.40
   3  10  -4    1.20    2.40
   2  10  -4    3.70    2.50
   2  10  -4    4.50    2.70
   2  10  -4    6.60    2.50
  -2 -10   4    1.00    2.20
  -2 -10   4    1.10    1.90
   1  10  -4   58.49    5.70
   1  10  -4   56.39    5.10
   1  10  -4   51.99    5.40
  -1 -10   4   50.79    4.80
   0  10  -4   -4.30    2.20
   0  10  -4    2.40    2.40
   0  10  -4    4.30    2.20
   0 -10   4   -0.40    1.90
   0 -10   4   -1.20    2.30
  -1  10  -4   -0.60    1.40
  -1  10  -4   -0.30    2.50
  -1  10  -4    1.20    1.80
  -1  10  -4   -3.30    2.50
   1 -10   4   -2.90    2.50
   1 -10   4    0.10    1.90
  -2  10  -4   -2.10    2.60
  -2  10  -4    2.10    1.80
  -2  10  -4    2.40    1.70
  -2  10  -4   -2.10    2.30
   2 -10   4    3.10    2.30
   2 -10   4    6.10    3.10
   8   9  -4   -1.50    1.90
   8   9  -4    1.80    2.00
   8   9  -4   -3.50    2.20
   8   9  -4    1.60    1.70
   7   9  -4    3.40    1.80
   7   9  -4    2.10    2.50
   7   9  -4    5.80    2.00
   7   9  -4    3.40    2.40
   6   9  -4    0.50    1.80
   6   9  -4    0.90    2.50
   5   9  -4   20.00    3.10
   5   9  -4   19.80    4.30
   5   9  -4   22.50    4.20
  -5  -9   4   49.60   25.70
   4   9  -4   85.69    6.40
   4   9  -4   83.19    6.20
   4   9  -4   81.89    6.00
  -4  -9   4   75.49   26.20
   3   9  -4   -1.10    2.10
   3   9  -4   -0.10    1.80
   3   9  -4   -2.90    2.00
  -3  -9   4    0.70    1.50
   2   9  -4    2.20    2.10
   2   9  -4    1.40    2.20
   2   9  -4   -0.70    1.90
  -2  -9   4   17.90   21.80
  -2  -9   4   -0.10    1.70
  -2  -9   4   -0.80    1.60
   1   9  -4    7.30    2.40
   1   9  -4    2.90    2.10
   1   9  -4    2.40    2.20
   1   9  -4    0.70    0.90
  -1  -9   4    1.30    1.90
  -1  -9   4  -43.30   24.60
  -1  -9   4    0.40    1.80
   0   9  -4   20.30    3.30
   0   9  -4   27.70    3.30
   0   9  -4   25.90    3.00
   0   9  -4   28.70    4.00
   0   9  -4   25.00   30.60
   0  -9   4   26.30    3.10
   0  -9   4   37.40   28.60
   0  -9   4   22.50    2.00
   0  -9   4   23.90    3.50
  -1   9  -4   26.90    4.20
  -1   9  -4   20.60    2.80
  -1   9  -4   30.00    4.10
  -1   9  -4   24.20    3.00
   1  -9   4   22.40    3.10
   1  -9   4   24.60    3.90
  -2   9  -4    0.10    2.50
  -2   9  -4   -1.10    2.00
  -2   9  -4    0.20    1.50
  -2   9  -4   -1.20    1.60
   2  -9   4   -0.10    2.50
   2  -9   4   -0.40    1.90
  -3   9  -4   37.90    4.60
  -3   9  -4   34.00    4.20
  -3   9  -4   30.00    4.30
   3  -9   4   42.80    5.00
   3  -9   4   35.90    4.30
   9   8  -4    5.90    1.80
   9   8  -4    1.60    2.00
   9   8  -4    2.50    2.50
   8   8  -4    1.10    2.50
   8   8  -4   -1.60    1.40
   8   8  -4   -0.70    1.50
   8   8  -4   -3.10    1.80
   7   8  -4   14.30    2.30
   7   8  -4    9.50    2.80
   7   8  -4   11.90    2.70
   7   8  -4   13.40    2.10
  -7  -8   4   37.80   21.40
   6   8  -4   -0.70    1.50
   6   8  -4    1.40    2.10
  -6  -8   4  -35.60   17.60
   5   8  -4   13.30    2.60
   5   8  -4    7.10    2.00
   5   8  -4    5.60    1.90
  -5  -8   4   18.00   17.10
   4   8  -4  116.19    7.90
   4   8  -4  133.89    7.80
   4   8  -4  133.29    8.10
   4   8  -4  134.09    8.20
  -4  -8   4  130.59    8.20
  -4  -8   4  132.09   21.50
   3   8  -4    1.20    2.10
   3   8  -4    2.20    1.80
   3   8  -4    1.70    2.00
  -3  -8   4   -0.40    1.20
  -3  -8   4   -7.40   13.70
  -3  -8   4  -22.50   11.80
   2   8  -4   15.20    2.70
   2   8  -4   16.60    2.90
   2   8  -4   10.60    2.10
   2   8  -4   12.00    2.50
  -2  -8   4    8.30   15.20
  -2  -8   4   13.10    2.10
  -2  -8   4   10.00    2.10
   1   8  -4  103.59    7.00
   1   8  -4   88.89    5.60
   1   8  -4  101.59    6.60
   1   8  -4   99.59    6.60
   1   8  -4  111.49   22.10
   1   8  -4  113.49    7.00
  -1  -8   4  114.59    6.80
  -1  -8   4  106.79    6.40
  -1  -8   4  125.09   23.80
   0   8  -4   86.99    6.20
   0   8  -4   86.09    6.40
   0   8  -4   89.29    5.90
   0   8  -4   78.89    5.40
   0   8  -4   78.89    6.20
   0   8  -4   57.59   21.60
   0  -8   4  114.19   26.40
   0  -8   4  106.19    6.50
   0  -8   4   94.09    6.30
  -1   8  -4   50.29    4.30
  -1   8  -4   63.89    5.40
  -1   8  -4   52.29    4.40
  -1   8  -4   53.79    5.20
  -1   8  -4   47.60    5.10
   1  -8   4   55.59   28.60
   1  -8   4   56.19    5.20
   1  -8   4   61.09    4.60
  -2   8  -4   41.90    4.90
  -2   8  -4   64.89   31.80
  -2   8  -4   35.90    4.10
  -2   8  -4   38.30    4.10
  -2   8  -4   31.50    4.10
  -2   8  -4   34.80    3.40
   2  -8   4   34.30    4.10
   2  -8   4   38.80    4.20
  -3   8  -4    1.00    2.30
  -3   8  -4    1.50    2.40
  -3   8  -4    0.30    1.20
   3  -8   4   -1.30    2.10
   3  -8   4  -71.09   59.39
   3  -8   4    3.70    2.60
  -4   8  -4    4.10    2.30
  -4   8  -4    3.70    2.30
   4  -8   4    4.10    2.40
   4  -8   4   -1.60    2.50
   9   7  -4    9.20    2.90
   9   7  -4   10.70    1.90
   9   7  -4   12.60    2.30
   8   7  -4   18.50    3.40
   8   7  -4   11.30    2.00
   7   7  -4    2.00    1.90
   7   7  -4    1.20    1.50
   7   7  -4   -1.10    1.40
   7   7  -4    1.30    2.50
  -7  -7   4    9.60   15.70
   6   7  -4   49.99    4.90
   6   7  -4   44.60    3.60
   6   7  -4   57.09    4.10
   6   7  -4   52.99    4.60
   6   7  -4   50.99    3.90
  -6  -7   4   62.79   16.50
   5   7  -4   19.70    2.20
   5   7  -4   20.80    2.30
   5   7  -4   24.80    2.80
   5   7  -4   24.10    3.10
  -5  -7   4   34.10   13.60
  -5  -7   4    3.70   11.00
   4   7  -4  293.77   16.60
   4   7  -4  340.57   16.80
   4   7  -4  356.86   17.10
   4   7  -4  340.87   17.00
  -4  -7   4  309.87   16.20
  -4  -7   4  339.67   30.10
  -4  -7   4  274.57   26.80
   3   7  -4   -0.80    1.60
   3   7  -4    0.10    0.90
   3   7  -4    1.30    1.50
   3   7  -4    1.60    1.20
   3   7  -4    0.50    1.60
  -3  -7   4   -7.00    9.20
  -3  -7   4    0.80    0.90
  -3  -7   4    2.20   10.40
   2   7  -4   25.70    3.00
   2   7  -4   35.20    3.40
   2   7  -4   30.80    3.20
   2   7  -4   35.00    2.90
   2   7  -4   28.80    1.70
   2   7  -4   32.00    2.80
  -2  -7   4   26.10    2.90
  -2  -7   4    4.00   12.10
  -2  -7   4   26.60    2.80
   1   7  -4   26.20    2.90
   1   7  -4   21.80    3.00
   1   7  -4   29.60   13.30
   1   7  -4   29.20    3.40
   1   7  -4   32.30    2.50
   1   7  -4   34.70    3.40
  -1  -7   4   26.10   12.90
  -1  -7   4   34.50    3.00
  -1  -7   4   38.80    3.60
   0   7  -4   17.20    2.50
   0   7  -4   15.20    2.70
   0   7  -4   18.70    2.20
   0   7  -4   23.60    2.90
   0   7  -4   20.00    2.70
   0   7  -4   25.80   15.20
   0  -7   4   16.30   14.40
   0  -7   4   20.80    2.70
   0  -7   4   18.30    1.80
   0  -7   4   21.60    2.50
  -1   7  -4   95.99    6.40
  -1   7  -4   93.49    6.60
  -1   7  -4   90.09    5.90
  -1   7  -4   96.29   23.10
  -1   7  -4   91.79    6.50
   1  -7   4   96.29    6.50
   1  -7   4  101.19   22.30
   1  -7   4   91.79    5.90
  -2   7  -4  203.98   11.00
  -2   7  -4  196.98   11.90
  -2   7  -4  194.28   11.60
  -2   7  -4  226.58   11.90
  -2   7  -4  214.98   33.80
  -2   7  -4  206.48   11.70
   2  -7   4  216.68   11.90
   2  -7   4  193.88   11.30
   2  -7   4  207.38   34.60
  -3   7  -4   -0.60    2.00
  -3   7  -4    5.40   30.50
  -3   7  -4    2.20    1.30
  -3   7  -4    0.30    1.90
  -3   7  -4    1.00    2.30
   3  -7   4    3.00    2.40
   3  -7   4    3.20    1.90
   3  -7   4  -71.39   24.20
  -4   7  -4    6.20    1.50
  -4   7  -4    5.60    2.30
  -4   7  -4   14.50    3.00
  -4   7  -4   13.00    2.90
   4  -7   4    3.50    2.20
  -5   7  -4    5.70    2.60
  -5   7  -4    7.50    2.50
  -5   7  -4    4.10    2.20
   5  -7   4    3.70    2.40
   5  -7   4    4.40    2.80
   9   6  -4    1.00    1.40
   9   6  -4    2.30    2.40
   8   6  -4    3.80    1.90
   8   6  -4    3.00    1.80
   8   6  -4    2.10    2.20
   7   6  -4    2.80    1.70
   7   6  -4    1.20    1.30
   7   6  -4    1.50    1.10
   7   6  -4    1.10    2.10
   7   6  -4    3.90    1.10
  -7  -6   4    3.80   11.50
   6   6  -4   46.80    4.40
   6   6  -4   46.00    3.90
   6   6  -4   38.40    2.60
   6   6  -4   47.10    3.50
   6   6  -4   47.30    3.40
   6   6  -4   39.90    3.10
  -6  -6   4   57.29   11.60
  -6  -6   4   52.89   15.10
   5   6  -4   13.20    1.80
   5   6  -4   11.70    1.80
   5   6  -4   18.60    2.60
   5   6  -4   12.00    1.60
  -5  -6   4   20.20    9.00
  -5  -6   4   12.10    9.30
   4   6  -4  121.79    6.60
   4   6  -4  106.69    5.80
   4   6  -4  117.19    6.70
   4   6  -4  108.89    6.40
   4   6  -4  122.59    6.90
  -4  -6   4  108.19    5.90
  -4  -6   4  130.89   16.60
  -4  -6   4  153.88   16.00
   3   6  -4  160.68    8.80
   3   6  -4  139.89    8.30
   3   6  -4  151.28    8.10
   3   6  -4  170.18    8.90
   3   6  -4  160.98    8.50
  -3  -6   4  185.68   18.10
  -3  -6   4  144.19    8.10
  -3  -6   4  158.48    8.20
  -3  -6   4  169.78   19.00
   2   6  -4  193.78   10.10
   2   6  -4  185.18    9.70
   2   6  -4  175.38    9.20
   2   6  -4  193.88   19.00
   2   6  -4  162.48    9.50
   2   6  -4  198.48   10.00
   2   6  -4  171.28    9.80
  -2  -6   4  187.18    9.70
  -2  -6   4  191.08    9.80
  -2  -6   4  196.48   10.10
   1   6  -4   19.50    3.50
   1   6  -4   22.30    2.30
   1   6  -4   16.30    2.20
   1   6  -4   24.60    9.60
   1   6  -4   19.50    2.20
   1   6  -4   22.10    2.50
   1   6  -4   20.20    1.90
   1   6  -4   14.90    1.70
  -1  -6   4   23.20    2.30
  -1  -6   4   26.50   11.90
  -1  -6   4   18.50    2.00
   0   6  -4  210.78   11.90
   0   6  -4  230.18   12.20
   0   6  -4  228.78   11.70
   0   6  -4  244.98   12.10
   0   6  -4  221.38   12.10
   0   6  -4  224.58   24.60
   0  -6   4  230.78   11.70
   0  -6   4  236.48   12.00
   0  -6   4  205.08   11.40
   0  -6   4  192.98   24.20
  -1   6  -4  235.98   12.80
  -1   6  -4  230.08   12.60
  -1   6  -4  212.78   26.70
  -1   6  -4  212.28   12.10
  -1   6  -4  246.78   12.70
  -1   6  -4  221.38   12.40
   1  -6   4  242.78   12.60
   1  -6   4  258.97   27.70
   1  -6   4  239.48   12.20
  -2   6  -4  204.88   11.50
  -2   6  -4  201.38   10.90
  -2   6  -4  200.08   11.40
  -2   6  -4  209.88   11.80
  -2   6  -4  218.68   11.60
  -2   6  -4  188.38   27.30
   2  -6   4  224.08   30.60
   2  -6   4  206.68   11.20
  -3   6  -4   -0.30    1.80
  -3   6  -4   -1.40    1.00
  -3   6  -4   20.20   18.70
  -3   6  -4   -1.70    1.80
  -3   6  -4    0.60    1.70
  -3   6  -4   -1.00    1.70
   3  -6   4    7.00   19.20
   3  -6   4   -0.50    1.90
   3  -6   4   -0.60    1.40
  -4   6  -4  126.89    8.40
  -4   6  -4  120.19    7.60
  -4   6  -4  120.49    7.90
  -4   6  -4  109.19    6.50
  -4   6  -4  127.09   36.10
   4  -6   4  134.89    8.20
   4  -6   4  123.99    7.80
  -5   6  -4  184.78   10.00
  -5   6  -4  153.18   10.80
  -5   6  -4  167.28   10.30
   5  -6   4  172.38   10.70
  -6   6  -4   -0.90    1.30
  -6   6  -4    1.30    2.30
   6  -6   4    1.00    2.50
   6  -6   4   -0.90    2.10
  10   5  -4   -0.40    1.70
  10   5  -4   -2.00    2.10
   9   5  -4    6.50    1.70
   9   5  -4    4.70    2.40
   9   5  -4    6.80    1.70
  -9  -5   4    4.00    1.90
   8   5  -4    4.30    1.60
   8   5  -4    2.30    2.00
   8   5  -4    4.70    1.40
  -8  -5   4    5.70    1.70
   7   5  -4    7.50    1.00
   7   5  -4    6.30    2.10
   7   5  -4   10.20    1.60
   7   5  -4    6.10    1.30
   7   5  -4    8.50    1.90
  -7  -5   4    4.60    8.50
  -7  -5   4    9.60    1.70
  -7  -5   4   21.10    8.30
   6   5  -4   19.30    2.00
   6   5  -4   21.60    2.30
   6   5  -4   17.80    2.50
   6   5  -4   21.30    2.00
   6   5  -4   17.50    2.10
   6   5  -4   19.20    2.30
   5   5  -4   -0.70    0.60
   5   5  -4    1.10    1.00
   5   5  -4    0.10    1.50
   5   5  -4    1.40    0.90
  -5  -5   4    0.30    6.70
  -5  -5   4   -6.80    6.40
   4   5  -4  115.59    6.60
   4   5  -4  123.29    6.80
   4   5  -4  122.19    6.30
   4   5  -4  125.19    7.20
   4   5  -4  137.09    7.00
  -4  -5   4  129.29   14.10
  -4  -5   4  138.79   13.90
   3   5  -4   20.00    2.00
   3   5  -4   22.50    1.40
   3   5  -4   23.90    2.40
   3   5  -4   21.20    2.10
   3   5  -4   16.20    1.90
   3   5  -4   17.50    2.20
   3   5  -4   24.00    1.80
  -3  -5   4   32.50    7.80
  -3  -5   4   33.20    8.70
   2   5  -4 1077.09   53.59
   2   5  -4 1106.69   53.39
   2   5  -4 1144.69   61.79
   2   5  -4 1085.79   53.29
  -2  -5   4  981.40   60.89
  -2  -5   4 1149.58   53.69
  -2  -5   4 1089.89   53.39
   1   5  -4   38.00    9.40
   1   5  -4   28.40    2.70
   1   5  -4   26.70    2.50
   1   5  -4   22.30    2.30
   1   5  -4   25.80    2.40
   1   5  -4   19.40    1.90
   1   5  -4   27.50    2.40
  -1  -5   4   26.00    9.10
  -1  -5   4   24.80    2.20
  -1  -5   4   26.00    2.30
  -1  -5   4   33.00    2.60
   0   5  -4  476.95   24.80
   0   5  -4  493.75   24.90
   0   5  -4  529.45   24.90
   0   5  -4  512.45   24.70
   0   5  -4  529.45   35.80
   0   5  -4  470.15   24.90
   0  -5   4  488.65   24.40
   0  -5   4  477.85   24.60
   0  -5   4  527.55   36.70
  -1   5  -4  281.27   14.90
  -1   5  -4  264.87   14.70
  -1   5  -4  291.27   14.70
  -1   5  -4  290.97   14.80
  -1   5  -4  303.77   26.50
   1  -5   4  274.27   14.40
   1  -5   4  289.97   14.80
   1  -5   4  305.67   26.50
   1  -5   4  278.47   14.40
  -2   5  -4  252.37   13.70
  -2   5  -4  263.87   14.00
  -2   5  -4  252.47   13.80
  -2   5  -4  320.17   28.20
  -2   5  -4  236.88   13.60
   2  -5   4  257.17   13.40
   2  -5   4  315.47   29.20
   2  -5   4  266.77   13.80
  -3   5  -4    1.40    1.70
  -3   5  -4    1.20    1.90
  -3   5  -4    3.10    1.70
  -3   5  -4   11.20   13.70
  -3   5  -4    2.70    1.80
   3  -5   4   -1.00    1.80
   3  -5   4    9.30   15.50
  -4   5  -4   81.99    4.50
  -4   5  -4   62.09   23.20
  -4   5  -4   82.09    5.40
  -4   5  -4   72.99    6.10
  -4   5  -4   66.09    6.10
   4  -5   4   77.39    5.50
   4  -5   4  114.29   41.30
   4  -5   4   79.49    5.90
  -5   5  -4   70.59    8.50
  -5   5  -4   65.99    4.90
  -5   5  -4   63.99   32.40
  -5   5  -4   67.39    6.50
  -5   5  -4   65.49    5.40
   5  -5   4   74.29   36.50
   5  -5   4   63.29    5.70
   5  -5   4   61.69    5.40
  -6   5  -4    3.10    2.70
  -6   5  -4    4.30    1.60
  -6   5  -4   -0.20    1.90
   6  -5   4    0.50    2.20
   6  -5   4    1.80    2.30
   7  -5   4   27.40    4.10
   7  -5   4   22.40    3.70
  10   4  -4   -0.20    1.40
  10   4  -4    0.00    1.80
 -10  -4   4    0.60    2.00
   9   4  -4    1.50    1.30
   9   4  -4    2.10    1.20
   9   4  -4   -0.30    1.80
  -9  -4   4    1.60    2.00
   8   4  -4   33.40    3.00
   8   4  -4   32.90    3.00
   8   4  -4   40.70    4.10
   8   4  -4   32.70    3.50
  -8  -4   4   34.00    3.60
   7   4  -4   46.40    3.10
   7   4  -4   38.40    2.90
   7   4  -4   45.70    4.10
   7   4  -4   41.40    3.40
  -7  -4   4   54.19    8.50
  -7  -4   4   40.00    3.80
  -7  -4   4   42.50    8.00
   6   4  -4  221.68   11.40
   6   4  -4  209.88   11.00
   6   4  -4  197.58   10.60
   6   4  -4  213.88   10.70
   6   4  -4  199.28   10.50
  -6  -4   4  210.58   11.00
  -6  -4   4  201.58   15.50
   5   4  -4  462.35   22.10
   5   4  -4  450.55   21.80
   5   4  -4  418.46   22.60
   5   4  -4  440.56   21.70
   5   4  -4  404.36   22.00
   5   4  -4  429.56   21.70
  -5  -4   4  447.36   26.20
  -5  -4   4  460.55   26.50
  -5  -4   4  446.16   21.90
   4   4  -4  111.99    6.20
   4   4  -4  111.49    5.80
   4   4  -4  111.09    6.00
   4   4  -4  110.29    5.60
   4   4  -4  105.19    5.80
   4   4  -4  106.79    5.70
   4   4  -4  107.09    5.80
  -4  -4   4  125.59   11.00
  -4  -4   4  103.49   10.70
   3   4  -4   70.09    4.00
   3   4  -4   71.59    3.90
   3   4  -4   68.19    4.10
   3   4  -4   70.39    3.80
   3   4  -4   70.39    4.30
   3   4  -4   69.79    4.40
   3   4  -4   70.29    3.90
  -3  -4   4   87.89    9.40
  -3  -4   4   52.39    8.40
  -3  -4   4   67.79    3.70
  -3  -4   4   73.19    3.60
   2   4  -4   32.80    2.10
   2   4  -4   30.70    2.30
   2   4  -4   28.40    2.60
   2   4  -4   30.40    1.90
   2   4  -4   27.50    2.20
   2   4  -4   29.30    2.60
   2   4  -4   31.60    2.20
   2   4  -4   33.30    7.00
  -2  -4   4   33.50    2.10
  -2  -4   4   33.10    2.20
  -2  -4   4   23.40    6.50
  -2  -4   4   32.00    2.20
   1   4  -4    4.40    1.30
   1   4  -4    5.20    1.10
   1   4  -4    6.90    0.90
   1   4  -4    2.40    4.50
   1   4  -4    3.70    1.10
   1   4  -4    6.30    1.10
  -1  -4   4    5.60    1.10
  -1  -4   4    9.50    1.40
   0   4  -4  516.65   33.00
   0   4  -4  507.35   24.40
   0   4  -4  503.25   24.40
   0   4  -4  460.15   24.40
   0   4  -4  469.15   24.00
   0   4  -4  495.05   24.30
   0  -4   4  543.35   24.80
   0  -4   4  456.45   24.10
   0  -4   4  471.75   32.40
   0  -4   4  496.75   24.00
   0  -4   4  475.95   24.40
  -1   4  -4  502.85   23.40
  -1   4  -4  468.55   23.30
  -1   4  -4  485.45   23.60
  -1   4  -4  470.35   33.60
  -1   4  -4  460.15   23.30
   1  -4   4  506.45   34.00
   1  -4   4  419.86   23.20
   1  -4   4  484.85   23.10
   1  -4   4  427.76   23.00
  -2   4  -4  418.36   21.20
  -2   4  -4  439.96   21.50
  -2   4  -4  440.06   33.40
  -2   4  -4  435.76   21.50
  -2   4  -4  406.56   21.20
   2  -4   4  407.16   21.30
   2  -4   4  433.66   33.50
   2  -4   4  403.56   21.00
  -3   4  -4   40.90    3.90
  -3   4  -4   39.40    3.30
  -3   4  -4   30.10   13.00
  -3   4  -4   43.90    3.80
  -3   4  -4   41.20    3.90
   3  -4   4   41.60   14.10
   3  -4   4   39.70    3.60
   3  -4   4   37.80    3.80
   3  -4   4   42.50    3.40
  -4   4  -4   36.80    4.10
  -4   4  -4   42.60    4.40
  -4   4  -4   41.20    3.30
  -4   4  -4   35.80    3.70
  -4   4  -4   37.50    2.50
  -4   4  -4   69.59   17.30
   4  -4   4   41.80    3.60
   4  -4   4   31.40   14.80
   4  -4   4   30.90    3.50
   4  -4   4   35.80    3.80
  -5   4  -4   36.10   25.30
  -5   4  -4   74.89    6.20
  -5   4  -4   74.49    5.00
  -5   4  -4   75.39    6.10
  -5   4  -4   77.99    5.60
   5  -4   4   70.29    5.30
   5  -4   4   80.69    5.80
   5  -4   4   68.39   31.90
   5  -4   4   72.19    5.60
  -6   4  -4   88.59    5.60
  -6   4  -4   88.79    6.40
  -6   4  -4  107.09    7.70
   6  -4   4  102.69    6.90
   6  -4   4   83.59    6.30
   6  -4   4   88.09    9.10
  -7   4  -4   33.70    4.60
   7  -4   4   43.00    4.30
   7  -4   4   37.60    4.40
   7  -4   4   41.30    4.70
  10   3  -4   10.60    2.40
 -10  -3   4   10.10    3.00
   9   3  -4   28.30    3.40
   9   3  -4   28.60    2.90
  -9  -3   4   29.50    5.20
   8   3  -4    1.70    1.00
   8   3  -4   -0.90    1.70
   8   3  -4    0.40    1.20
   8   3  -4   -0.80    1.10
  -8  -3   4    2.90    2.10
   7   3  -4   19.00    2.60
   7   3  -4   22.30    2.00
   7   3  -4   21.20    2.10
   7   3  -4   18.50    1.80
  -7  -3   4   25.50    3.00
   6   3  -4   -0.30    0.60
   6   3  -4   -2.40    1.10
   6   3  -4   -0.10    0.50
   6   3  -4   -1.00    0.70
   6   3  -4   -0.20    0.90
   6   3  -4    0.20    1.00
  -6  -3   4    9.80    5.20
  -6  -3   4   -1.40    1.30
   5   3  -4    7.40    1.00
   5   3  -4    6.50    1.50
   5   3  -4   10.20    1.50
   5   3  -4    7.70    1.00
   5   3  -4    8.00    0.90
   5   3  -4    9.00    1.10
  -5  -3   4    2.20    3.80
  -5  -3   4    6.30    1.40
  -5  -3   4    8.20    4.10
   4   3  -4  118.19    6.30
   4   3  -4  121.09    6.30
   4   3  -4  121.99    6.10
   4   3  -4  117.89    6.10
   4   3  -4  116.79    6.50
   4   3  -4  115.79    6.40
  -4  -3   4  118.69    9.10
  -4  -3   4  113.49    6.40
  -4  -3   4  137.99    9.60
   3   3  -4   57.79    3.60
   3   3  -4   60.89    3.80
   3   3  -4   54.69    3.30
   3   3  -4   61.89    3.40
   3   3  -4   62.29    3.60
   3   3  -4   63.29    3.30
   3   3  -4   60.79    3.30
   3   3  -4   69.39    3.50
  -3  -3   4   62.89    6.90
  -3  -3   4   55.19    7.00
   2   3  -4 2370.36  112.39
  -2  -3   4 2095.89  112.09
   1   3  -4   55.89    3.40
   1   3  -4   56.09    3.20
   1   3  -4   54.59    3.30
   1   3  -4   57.79    3.00
   1   3  -4   54.19    3.40
   1   3  -4   64.19    8.50
  -1  -3   4   44.90    7.50
  -1  -3   4   55.99    3.20
  -1  -3   4   55.19    3.00
  -1  -3   4   60.39    3.30
  -1  -3   4   51.99    3.30
   0   3  -4  149.19    7.80
   0   3  -4  159.98    7.90
   0   3  -4  151.78    7.90
   0   3  -4  156.58   14.10
   0   3  -4  156.88    7.90
   0   3  -4  141.59    7.90
   0  -3   4  138.79    7.80
   0  -3   4  148.09    7.80
   0  -3   4  156.68    7.60
   0  -3   4  141.69    7.50
   0  -3   4  148.79    7.80
   0  -3   4  160.88    8.20
   0  -3   4  127.09   13.20
  -1   3  -4  187.28    9.80
  -1   3  -4  193.98   10.00
  -1   3  -4  193.68    9.90
  -1   3  -4  199.48   17.60
  -1   3  -4  199.88    9.90
  -1   3  -4  193.78   10.10
   1  -3   4  201.18    9.90
   1  -3   4  181.78   17.30
   1  -3   4  193.08    9.90
   1  -3   4  192.88    9.70
   1  -3   4  179.48    9.80
   1  -3   4  169.58    9.60
  -2   3  -4  511.25   25.80
  -2   3  -4  538.25   26.10
  -2   3  -4  599.84   36.70
  -2   3  -4  486.15   25.80
   2  -3   4  529.25   36.10
   2  -3   4  492.65   25.60
   2  -3   4  535.05   25.90
   2  -3   4  534.45   25.80
   2  -3   4  500.35   25.80
  -3   3  -4   77.79    5.20
  -3   3  -4   68.59    4.10
  -3   3  -4   70.39    5.10
  -3   3  -4   88.39   15.90
  -3   3  -4   73.19    4.90
  -3   3  -4   70.69    4.60
   3  -3   4   83.89   16.40
   3  -3   4   71.09    4.60
   3  -3   4   82.99    4.80
   3  -3   4   74.59    4.90
  -4   3  -4  972.20   48.90
  -4   3  -4  992.50   62.89
  -4   3  -4 1003.10   48.20
  -4   3  -4 1016.60   48.50
  -4   3  -4 1061.49   49.00
  -4   3  -4  924.71   47.90
   4  -3   4  931.41   48.50
   4  -3   4  995.30   63.79
   4  -3   4  945.21   48.50
   4  -3   4  997.00   48.50
  -5   3  -4   99.39   21.80
  -5   3  -4   92.89    5.50
  -5   3  -4   95.99    6.90
  -5   3  -4   89.59    6.00
  -5   3  -4   92.29    6.60
   5  -3   4   95.99    6.00
   5  -3   4   91.29    6.30
   5  -3   4   70.89   22.40
   5  -3   4   87.49    6.30
  -6   3  -4  -11.70   20.60
  -6   3  -4    0.40    2.20
  -6   3  -4    0.90    1.60
  -6   3  -4   -1.80    2.40
  -6   3  -4    2.00    1.20
   6  -3   4   -0.80    1.80
   6  -3   4   42.90   30.20
   6  -3   4    1.40    2.00
   6  -3   4    3.80    1.70
  -7   3  -4   16.00    3.50
   7  -3   4   16.90    3.10
   7  -3   4   18.60    3.10
   7  -3   4   19.70    3.30
  -8   3  -4    9.30    3.10
   8  -3   4   12.40    3.10
   8  -3   4   10.30    2.60
   8  -3   4   11.20    3.00
   9   2  -4    0.70    1.70
   9   2  -4    0.40    1.40
  -9  -2   4   -2.90    2.10
   8   2  -4    2.80    0.70
   8   2  -4    4.60    1.50
   8   2  -4    2.90    1.70
  -8  -2   4    0.10    2.00
   7   2  -4   18.60    2.00
   7   2  -4   18.30    1.80
   7   2  -4   17.40    8.40
   7   2  -4   23.00    2.40
   7   2  -4   17.60    2.40
  -7  -2   4   26.50    8.20
  -7  -2   4   18.00    2.80
   6   2  -4  575.54   33.70
   6   2  -4  614.74   29.70
   6   2  -4  569.04   29.70
   6   2  -4  593.24   29.60
   6   2  -4  640.54   30.50
   6   2  -4  627.74   29.70
  -6  -2   4  607.64   33.80
  -6  -2   4  588.34   30.80
   5   2  -4  190.88   10.30
   5   2  -4  210.48   10.10
   5   2  -4  201.68   10.20
   5   2  -4  197.48   10.30
   5   2  -4  199.18   13.30
   5   2  -4  208.98   10.70
   5   2  -4  204.68   10.20
  -5  -2   4  231.78   13.50
  -5  -2   4  182.78   10.80
   4   2  -4   48.90    2.70
   4   2  -4   43.10    3.10
   4   2  -4   46.90    2.50
   4   2  -4   40.60    3.00
   4   2  -4   47.00    2.90
   4   2  -4   48.10    2.60
  -4  -2   4   37.90    3.20
  -4  -2   4   48.10    4.80
   3   2  -4    7.00    1.10
   3   2  -4    5.50    0.80
   3   2  -4    7.60    1.00
   3   2  -4    5.30    0.60
   3   2  -4    5.60    0.60
  -3  -2   4    4.30    0.90
  -3  -2   4    7.50    1.90
  -3  -2   4    4.60    1.80
   2   2  -4   62.49    3.30
   2   2  -4   62.69    3.50
   2   2  -4   64.39    3.30
   2   2  -4   62.19    3.60
   2   2  -4   67.29    3.60
  -2  -2   4   71.29    5.60
  -2  -2   4   65.29    5.60
   1   2  -4 1121.99   56.39
  -1  -2   4 1049.70   56.19
   0   2  -4 2020.90  103.09
  -1   2  -4 1631.14   80.99
   1  -2   4 1400.86   80.09
  -2   2  -4  572.74   29.20
  -2   2  -4  620.24   37.80
  -2   2  -4  587.64   29.10
  -2   2  -4  597.34   29.10
  -2   2  -4  554.44   29.00
   2  -2   4  654.93   30.00
   2  -2   4  612.34   29.20
   2  -2   4  612.64   29.20
   2  -2   4  548.35   29.10
   2  -2   4  594.54   29.20
   2  -2   4  538.45   36.90
  -3   2  -4    6.00    7.10
  -3   2  -4    2.50    0.90
  -3   2  -4    3.20    1.30
  -3   2  -4    2.90    0.70
  -3   2  -4    3.30    1.30
  -3   2  -4    3.00    1.40
   3  -2   4    4.40    6.50
   3  -2   4    2.40    1.10
   3  -2   4    3.10    1.20
  -4   2  -4  662.33   32.00
  -4   2  -4  700.03   32.80
  -4   2  -4  631.24   32.00
  -4   2  -4  681.03   32.40
  -4   2  -4  648.84   44.40
   4  -2   4  612.44   44.60
   4  -2   4  623.84   32.30
   4  -2   4  625.04   32.40
  -5   2  -4  265.57   29.50
  -5   2  -4  312.97   16.50
  -5   2  -4  309.27   16.10
  -5   2  -4  303.37   16.70
  -5   2  -4  316.07   15.60
   5  -2   4  314.57   16.30
   5  -2   4  313.97   16.20
  -6   2  -4   22.40    3.20
  -6   2  -4   28.20    2.20
  -6   2  -4   29.30    3.00
  -6   2  -4   28.30    1.90
  -6   2  -4   25.20    3.50
   6  -2   4   27.80    3.20
   6  -2   4   23.80    3.10
   6  -2   4   33.10   24.90
  -7   2  -4  124.89    8.00
  -7   2  -4  146.29    9.50
   7  -2   4  135.19    8.30
   7  -2   4  130.59    8.70
  -8   2  -4   72.89    7.20
   8  -2   4   76.19    6.30
   8  -2   4   77.59    6.00
   8  -2   4   87.19    6.90
   9   1  -4    9.90    2.20
   9   1  -4   10.80    2.00
  -9  -1   4   13.40    3.30
   8   1  -4   43.80    3.80
  -8  -1   4   35.10    4.40
   7   1  -4    6.40    0.70
   7   1  -4   -2.40    9.50
   7   1  -4    9.10    1.60
   7   1  -4    6.80    1.30
   7   1  -4    5.10    1.70
  -7  -1   4   11.90    9.20
  -7  -1   4    6.80    2.30
   6   1  -4  150.68    7.50
   6   1  -4  154.78   14.50
   6   1  -4  152.08    7.90
   6   1  -4  140.99    7.80
   6   1  -4  142.39    8.20
  -6  -1   4  145.39    8.80
  -6  -1   4  158.78   14.50
   5   1  -4   14.70    5.30
   5   1  -4   14.70    1.70
   5   1  -4   16.30    1.60
   5   1  -4   11.80    1.30
   5   1  -4   12.30    1.10
   5   1  -4   14.60    1.40
   5   1  -4   16.40    1.10
   5   1  -4   13.70    1.50
  -5  -1   4   12.30    2.10
  -5  -1   4   22.80    5.10
   4   1  -4  477.85   23.50
   4   1  -4  473.55   23.50
   4   1  -4  494.55   23.20
   4   1  -4  457.95   25.50
   4   1  -4  468.85   23.20
   4   1  -4  486.75   23.30
  -4  -1   4  450.15   23.80
  -4  -1   4  491.15   25.60
   3   1  -4    7.40    0.60
   3   1  -4    7.00    0.60
   3   1  -4    5.90    1.00
   3   1  -4   10.10    1.00
   3   1  -4    5.50    0.90
  -3  -1   4    7.20    1.20
   1   1  -4 1222.08   64.69
  -1  -1   4 1379.06   64.89
   0  -1   4  281.07   13.80
  -1   1  -4 4260.47  204.38
   1  -1   4 3957.90  203.98
  -2   1  -4 1625.84   82.79
   2  -1   4 1461.35   81.89
  -3   1  -4   61.39    3.30
  -3   1  -4   66.29   11.30
  -3   1  -4   62.59    3.90
  -3   1  -4   52.09    3.30
  -3   1  -4   49.30    3.70
   3  -1   4   60.59    3.70
   3  -1   4   61.59    3.70
   3  -1   4   58.29   10.30
  -4   1  -4 3134.89  155.48
   4  -1   4 2776.12  154.18
  -5   1  -4  687.33   46.80
  -5   1  -4  679.73   32.70
  -5   1  -4  670.83   33.80
  -5   1  -4  647.44   33.20
   5  -1   4  693.73   47.10
   5  -1   4  645.64   33.30
   5  -1   4  681.13   33.40
  -6   1  -4  414.56   21.00
  -6   1  -4  392.76   21.30
  -6   1  -4  426.46   21.90
  -6   1  -4  354.36   35.80
   6  -1   4  407.16   38.80
   6  -1   4  432.86   21.30
   6  -1   4  404.66   21.10
  -7   1  -4   36.00    4.40
  -7   1  -4   24.90    3.30
  -7   1  -4   20.60    2.60
   7  -1   4   31.20    3.50
   7  -1   4   21.80    3.00
  -8   1  -4   45.00    5.20
   8  -1   4   43.00    4.50
   8  -1   4   36.80    4.00
  -9   1  -4   18.70    3.80
   9  -1   4   15.50    3.60
   9  -1   4   18.60    3.00
   9  -1   4   14.70    3.20
   9   0  -4   -1.70    2.40
   9   0  -4    0.60    1.60
   9   0  -4    0.80    1.50
  -9   0   4   -0.20    2.50
   8   0  -4   13.10    2.00
   8   0  -4   11.80    2.10
  -8   0   4   13.00    3.30
   7   0  -4   36.30    3.10
   7   0  -4   31.20    3.10
   7   0  -4   28.20    2.70
  -7   0   4   24.40    3.50
   6   0  -4   42.50   10.00
   6   0  -4   24.80    2.30
   6   0  -4   27.10    2.60
   6   0  -4   26.00    2.60
  -6   0   4   31.80    9.10
  -6   0   4   33.20    3.70
   5   0  -4  258.47   13.00
   5   0  -4  259.07   13.10
   5   0  -4  248.18   13.00
   5   0  -4  254.67   12.70
   5   0  -4  254.87   12.60
   5   0  -4  274.97   19.40
  -5   0   4  256.17   18.70
  -5   0   4  259.27   13.90
   4   0  -4  234.68   11.60
   4   0  -4  231.18   11.60
   4   0  -4  241.78   12.00
   4   0  -4  230.78   11.50
   4   0  -4  233.78   11.80
   4   0  -4  222.98   11.60
   4   0  -4  232.18   16.00
  -4   0   4  230.88   15.60
  -4   0   4  236.08   12.30
   3   0  -4 1909.31   96.29
  -3   0   4 1969.00   96.19
   2   0  -4  595.04   29.60
   2   0  -4  580.24   29.50
   1   0  -4  995.70   51.59
  -1   0   4 1092.59   51.69
   0   0  -4 4960.90  242.28
  -1   0  -4 8669.03  426.56
   1   0   4 8807.62  426.56
  -2   0  -4 1301.57   71.69
   2   0   4 1288.47   70.09
  -3   0  -4  496.05   23.90
  -3   0  -4  483.85   23.80
  -3   0  -4  493.35   31.40
  -3   0  -4  439.96   23.80
  -3   0  -4  485.15   23.80
  -3   0  -4  500.25   23.60
   3   0   4  472.15   23.90
   3   0   4  496.15   23.80
   3   0   4  475.55   23.80
   3   0   4  439.06   30.90
   3   0   4  490.05   23.80
  -4   0  -4   46.00    3.60
  -4   0  -4   56.29    3.50
  -4   0  -4   52.29    3.00
  -4   0  -4   68.49   12.30
  -4   0  -4   49.90    3.00
   4   0   4   59.69    4.40
   4   0   4   51.59    3.50
   4   0   4   56.09    3.60
   4   0   4   39.40   10.40
  -5   0  -4   22.40    2.50
  -5   0  -4   22.50    2.40
  -5   0  -4   36.50   11.20
  -5   0  -4   25.50    1.90
  -5   0  -4   25.40    1.60
   5   0   4   29.50    2.80
   5   0   4   23.10    2.40
   5   0   4   49.40   12.20
  -6   0  -4  402.66   20.30
  -6   0  -4  372.76   33.90
  -6   0  -4  411.66   21.10
  -6   0  -4  363.06   20.60
  -6   0  -4  391.66   19.80
   6   0   4  389.26   38.90
   6   0   4  406.86   20.60
   6   0   4  432.66   20.60
  -7   0  -4   60.49   20.00
  -7   0  -4   24.80    3.80
  -7   0  -4   18.10    2.80
   7   0   4   19.70    2.80
   7   0   4   22.20    2.80
   7   0   4   57.89   19.60
  -8   0  -4   20.90    3.90
   8   0   4   20.20    3.10
  -9   0  -4    1.30    2.50
   9   0   4   -1.70    1.70
   9   0   4   -1.90    1.80
   9  -1  -4   32.30    3.40
   9  -1  -4   38.80    4.60
   9  -1  -4   38.20    6.60
  -9   1   4   35.40    4.90
   8  -1  -4   21.40    3.70
   8  -1  -4   25.10    2.90
   8  -1  -4   29.60    3.00
  -8   1   4   18.30    3.50
   7  -1  -4  473.25   24.60
   7  -1  -4  443.16   23.50
   7  -1  -4  466.65   23.70
  -7   1   4  486.65   24.90
   6  -1  -4   71.89   14.20
   6  -1  -4   54.19    3.70
   6  -1  -4   49.60    3.90
   6  -1  -4   56.09    3.90
   6  -1  -4   54.39    3.00
  -6   1   4   54.39   13.00
  -6   1   4   51.39    5.00
   5  -1  -4  245.38   12.40
   5  -1  -4  231.88   12.10
   5  -1  -4  239.98   12.40
   5  -1  -4  242.48   12.50
  -5   1   4  255.17   13.30
  -5   1   4  249.38   20.00
   4  -1  -4  653.33   31.50
   4  -1  -4  637.94   31.60
   4  -1  -4  664.63   31.60
   4  -1  -4  606.14   31.60
   4  -1  -4  660.33   37.70
  -4   1   4  652.23   37.40
   3  -1  -4  925.31   45.50
   3  -1  -4  946.91   49.90
  -3   1   4  915.11   49.40
   2  -1  -4  393.36   19.10
   2  -1  -4  385.36   19.60
   2  -1  -4  394.66   22.50
   2  -1  -4  400.16   19.20
   2  -1  -4  395.36   19.50
   2  -1  -4  374.96   19.20
   2  -1  -4  391.96   19.30
  -2   1   4  405.66   19.00
  -2   1   4  402.36   22.30
  -2   1   4  381.66   19.10
   1  -1  -4 2132.69  111.99
   1  -1  -4 2404.36  112.39
   0  -1  -4  150.18    7.30
   0  -1  -4  147.49    7.40
   0  -1  -4  148.39    7.30
   0  -1  -4  146.89    7.30
   0  -1  -4  143.99    7.50
   0  -1  -4  138.89    9.90
   0  -1  -4  135.99    7.40
   0  -1  -4  147.59    7.20
   0   1   4  149.79    7.30
   0   1   4  148.89    7.40
   0   1   4  151.48    7.40
   0   1   4  143.59    7.20
   0   1   4  151.28    7.30
  -1  -1  -4  140.99    7.10
  -1  -1  -4  148.99    7.10
  -1  -1  -4  144.19    7.10
  -1  -1  -4  139.69    7.20
  -1  -1  -4  118.99   10.40
  -1  -1  -4  136.59    7.10
  -1  -1  -4  133.99    7.10
   1   1   4  145.19    7.10
   1   1   4  135.69    7.10
   1   1   4  145.29    7.20
   1   1   4  130.09   10.60
   1   1   4  149.88    7.10
   1   1   4  143.99    7.10
  -2  -1  -4  229.68   11.30
  -2  -1  -4  228.08   11.30
  -2  -1  -4  209.08   16.10
  -2  -1  -4  212.98   11.50
  -2  -1  -4  234.38   11.30
  -2  -1  -4  237.28   11.50
   2   1   4  228.28   11.40
   2   1   4  231.28   11.40
   2   1   4  212.28   11.30
   2   1   4  229.38   11.40
   2   1   4  224.78   11.30
   2   1   4  231.48   11.40
   2   1   4  206.48   16.00
   2   1   4  228.28   11.30
  -3  -1  -4  320.87   15.40
  -3  -1  -4  290.87   15.20
  -3  -1  -4  316.27   15.40
  -3  -1  -4  304.97   15.00
  -3  -1  -4  303.87   21.80
  -3  -1  -4  306.67   15.20
   3   1   4  281.97   21.40
   3   1   4  305.37   15.20
   3   1   4  291.57   15.10
   3   1   4  306.97   15.30
   3   1   4  300.07   15.10
   3   1   4  290.87   15.20
   3   1   4  309.07   15.20
  -4  -1  -4  242.28   13.00
  -4  -1  -4  264.47   13.00
  -4  -1  -4  262.47   12.60
  -4  -1  -4  273.27   13.40
  -4  -1  -4  253.47   20.70
  -4  -1  -4  230.08   13.00
   4   1   4  224.88   20.60
   4   1   4  277.87   13.10
   4   1   4  245.18   13.00
   4   1   4  255.87   13.10
   4   1   4  258.27   12.80
   4   1   4  256.67   13.10
  -5  -1  -4  344.27   17.80
  -5  -1  -4  343.77   17.10
  -5  -1  -4  302.57   17.30
  -5  -1  -4  344.07   17.60
   5   1   4  350.06   17.10
   5   1   4  361.86   17.50
   5   1   4  349.27   17.50
  -6  -1  -4  187.48   10.90
  -6  -1  -4  178.48   10.20
  -6  -1  -4  183.38   23.70
   6   1   4  171.28   10.30
   6   1   4  201.08   10.40
   6   1   4  211.68   11.80
  -7  -1  -4  377.26   35.00
  -7  -1  -4  377.26   19.00
  -7  -1  -4  370.76   19.70
  -7  -1  -4  330.87   18.60
   7   1   4  375.06   19.10
   7   1   4  372.66   19.10
   7   1   4  351.76   38.50
  -8  -1  -4  117.99    8.20
   8   1   4  101.69    7.30
  -9  -1  -4    3.90    2.50
   9   1   4    3.10    2.10
   9   1   4    2.80    2.20
   8  -2  -4   28.70    3.00
   8  -2  -4   21.30    3.80
   8  -2  -4   29.90    3.30
  -8   2   4   23.90    4.30
   7  -2  -4  145.19    9.30
   7  -2  -4  148.79    9.30
   7  -2  -4  127.89    7.70
   6  -2  -4    1.40    1.40
   6  -2  -4    1.60    1.20
   6  -2  -4   -0.90    0.60
   6  -2  -4   -0.50    1.00
   6  -2  -4    0.90    1.90
  -6   2   4   11.40   12.80
  -6   2   4    0.40    1.90
   5  -2  -4   84.99    5.00
   5  -2  -4   96.69    6.10
   5  -2  -4   87.59    5.20
   5  -2  -4   89.49    5.30
  -5   2   4   83.69    4.60
  -5   2   4   86.89    6.20
  -5   2   4   93.19   15.10
   4  -2  -4  995.70   51.39
  -4   2   4 1048.80   59.09
  -4   2   4 1027.20   51.19
  -4   2   4 1132.59   51.39
   3  -2  -4   14.00    1.30
   3  -2  -4   12.80    1.30
   3  -2  -4   11.30    1.70
   3  -2  -4   11.30    1.30
   3  -2  -4   11.00    5.50
   3  -2  -4   12.50    1.40
  -3   2   4   15.60    6.00
  -3   2   4   13.20    1.10
  -3   2   4   13.60    1.20
  -3   2   4   10.60    1.70
   2  -2  -4 1310.37   67.89
  -2   2   4 1264.47   67.39
   1  -2  -4  784.82   42.50
   0  -2  -4  331.47   15.80
   0  -2  -4  331.37   15.80
   0  -2  -4  317.47   15.70
   0  -2  -4  325.77   15.90
   0  -2  -4  296.27   19.30
   0   2   4  335.07   15.80
   0   2   4  332.27   15.90
   0   2   4  302.07   15.50
   0   2   4  331.97   15.90
   0   2   4  290.87   15.70
  -1  -2  -4  714.33   39.40
   1   2   4  721.53   39.50
  -2  -2  -4 1611.04   86.39
   2   2   4 1606.74   86.09
  -3  -2  -4 4533.35  218.98
   3   2   4 4212.68  218.38
  -4  -2  -4   75.99    4.60
  -4  -2  -4   79.99    3.90
  -4  -2  -4   72.29    4.30
  -4  -2  -4   75.39    4.30
  -4  -2  -4   74.89    4.70
  -4  -2  -4   75.89   11.60
   4   2   4   77.09    4.60
   4   2   4   80.49    4.50
   4   2   4   76.99    4.20
   4   2   4   54.39   10.30
   4   2   4   72.49    4.30
   4   2   4   78.39    4.40
  -5  -2  -4    3.40    1.40
  -5  -2  -4    2.80    1.10
  -5  -2  -4    9.60    6.90
  -5  -2  -4    4.00    1.30
   5   2   4   -3.90    8.30
   5   2   4    6.90    1.50
   5   2   4    4.00    0.90
   5   2   4    3.60    1.10
   5   2   4    0.10    1.20
   5   2   4    3.10    1.20
  -6  -2  -4   83.79    7.60
  -6  -2  -4   81.79    4.80
  -6  -2  -4   91.99   16.20
  -6  -2  -4   74.49    4.80
   6   2   4   80.39    5.10
   6   2   4   68.79    4.80
   6   2   4   74.79    4.50
   6   2   4   72.29    5.10
  -7  -2  -4  128.09    7.30
  -7  -2  -4  133.39    8.30
  -7  -2  -4  116.79    7.10
   7   2   4  125.29    7.80
   7   2   4  148.89   26.20
   7   2   4  138.19    7.70
   7   2   4  120.29    6.90
  -8  -2  -4  124.79    8.50
   8   2   4  125.79    7.80
   8   2   4  115.69    7.90
  -9  -2  -4   28.00    4.00
   9   2   4   24.00    3.30
   9   2   4   29.80    3.60
 -10  -2  -4   22.80    4.20
  10   2   4   17.40    3.20
   8  -3  -4   15.30    2.80
   8  -3  -4   16.70    3.70
  -8   3   4   12.80    3.60
   7  -3  -4  126.49    7.70
   7  -3  -4  115.39    7.00
   7  -3  -4  123.79    8.60
  -7   3   4  128.39    9.10
   6  -3  -4   15.80    3.20
   6  -3  -4    8.80    2.10
   6  -3  -4   11.50    1.70
  -6   3   4   14.20    3.10
   5  -3  -4   33.70    3.10
   5  -3  -4   49.50   18.70
   5  -3  -4   31.00    2.40
   5  -3  -4   27.80    3.40
   5  -3  -4   26.10    2.70
  -5   3   4   31.40    2.40
  -5   3   4   27.50    3.30
   4  -3  -4   17.40    2.60
   4  -3  -4   15.70    2.00
   4  -3  -4   14.80    1.50
   4  -3  -4   12.90    1.80
  -4   3   4   14.40    2.50
  -4   3   4   16.40    1.80
  -4   3   4    7.90    8.70
  -4   3   4   13.90    1.60
   3  -3  -4 1672.33   82.99
   3  -3  -4 1726.83   92.09
  -3   3   4 1732.63   92.29
   2  -3  -4 1485.25   76.79
  -2   3   4 1356.06   75.79
   1  -3  -4 4232.98  208.38
  -1   3   4 4116.29  207.88
   0  -3  -4    0.90    0.50
   0  -3  -4    2.60    0.80
   0  -3  -4    0.40    0.60
   0  -3  -4    1.00    0.70
   0  -3  -4    2.30    0.80
   0  -3  -4    0.60    0.70
   0  -3  -4   -0.80    3.30
   0  -3  -4   -3.50    3.20
   0  -3  -4    1.90    0.70
   0   3   4    1.70    0.80
   0   3   4    1.00    0.70
   0   3   4    0.80    0.70
   0   3   4    2.20    0.80
   0   3   4    1.60    0.60
   0   3   4    1.70    0.70
  -1  -3  -4    1.80    0.70
  -1  -3  -4    4.40    0.70
  -1  -3  -4    0.90    3.30
  -1  -3  -4    3.20    0.80
  -1  -3  -4    7.00    1.00
  -1  -3  -4    4.50    0.80
  -1  -3  -4    4.30    0.90
  -1  -3  -4    2.90    0.80
   1   3   4    5.70    0.90
   1   3   4    3.00    0.80
   1   3   4    3.30    3.40
   1   3   4    5.70    0.90
   1   3   4    6.40    0.90
   1   3   4    3.60    0.70
   1   3   4    3.70    0.60
  -2  -3  -4  880.11   48.50
   2   3   4  853.31   48.40
  -3  -3  -4   28.80    7.30
  -3  -3  -4   33.60    2.10
  -3  -3  -4   33.00    2.30
  -3  -3  -4   36.60    2.10
  -3  -3  -4   37.00    2.60
  -3  -3  -4   35.00    2.30
   3   3   4   37.20    2.40
   3   3   4   34.00    2.40
   3   3   4   33.50    2.50
   3   3   4   28.60    7.10
   3   3   4   29.30    2.30
   3   3   4   35.00    2.50
   3   3   4   31.10    2.50
  -4  -3  -4  236.28   12.50
  -4  -3  -4  253.27   20.60
  -4  -3  -4  253.27   12.70
  -4  -3  -4  249.38   12.10
  -4  -3  -4  252.17   12.60
   4   3   4  227.38   19.60
   4   3   4  245.48   12.40
   4   3   4  251.47   12.50
   4   3   4  240.38   12.50
   4   3   4  221.78   12.40
  -5  -3  -4  298.27   16.60
  -5  -3  -4  346.37   16.10
  -5  -3  -4  331.27   16.10
  -5  -3  -4  327.27   16.80
  -5  -3  -4  298.57   28.80
  -5  -3  -4  325.27   16.40
   5   3   4  334.57   16.50
   5   3   4  321.87   16.30
   5   3   4  328.97   29.40
   5   3   4  337.17   16.60
   5   3   4  313.87   16.10
   5   3   4  300.97   16.40
  -6  -3  -4    1.80    1.70
  -6  -3  -4    4.80    1.30
  -6  -3  -4   -5.30    9.10
  -6  -3  -4    3.80    1.10
   6   3   4   -5.60   10.00
   6   3   4    4.70    1.30
   6   3   4    6.50    1.60
   6   3   4    2.20    1.20
   6   3   4    4.60    1.70
   6   3   4    2.10    1.30
  -7  -3  -4  255.47   14.20
  -7  -3  -4  246.98   13.40
  -7  -3  -4  308.07   34.50
   7   3   4  252.37   13.30
   7   3   4  261.47   14.00
   7   3   4  266.77   13.80
  -8  -3  -4    1.50    1.90
   8   3   4    3.60    1.80
   8   3   4    2.20    2.10
   8   3   4    4.20    1.40
   9   3   4   58.49    5.20
   9   3   4   62.39    5.50
 -10  -3  -4   -1.40    2.20
  10   3   4    1.00    2.00
  10   3   4    1.70    2.00
   7  -4  -4  118.99    7.80
   7  -4  -4  111.19    8.40
  -7   4   4  121.39    9.10
   6  -4  -4   13.30    1.80
   6  -4  -4   13.40    2.50
   6  -4  -4   11.70    3.10
  -6   4   4   14.50    3.20
   5  -4  -4  750.12   37.00
   5  -4  -4  833.52   38.80
   5  -4  -4  761.52   37.50
   5  -4  -4  722.33   58.39
   5  -4  -4  700.63   36.30
  -5   4   4  727.93   37.60
  -5   4   4  724.43   50.69
  -5   4   4  695.23   36.40
   4  -4  -4  108.79    6.90
   4  -4  -4  110.39    6.50
   4  -4  -4  109.69   19.90
  -4   4   4  106.09    5.80
  -4   4   4  101.39   17.60
  -4   4   4  104.09    7.10
   3  -4  -4   77.59    5.00
   3  -4  -4   70.49    4.60
   3  -4  -4   68.19    4.40
   3  -4  -4   74.79   15.10
  -3   4   4   74.29    3.90
  -3   4   4   72.19   13.00
  -3   4   4   70.19    4.30
  -3   4   4   63.39    4.50
  -3   4   4   67.89    6.10
   2  -4  -4   83.49   14.20
   2  -4  -4   95.29    5.50
   2  -4  -4   87.39    5.30
   2  -4  -4   94.89    5.70
  -2   4   4   96.79    5.30
  -2   4   4   97.29    4.90
  -2   4   4   88.59    5.70
  -2   4   4   84.19   12.90
  -2   4   4   88.59    5.40
  -2   4   4   97.79    4.80
   1  -4  -4  106.19    5.60
   1  -4  -4   95.19    5.80
   1  -4  -4  111.09    5.70
   1  -4  -4   99.19    5.30
   1  -4  -4  105.29    5.80
   1  -4  -4   87.99   13.20
  -1   4   4  104.59    5.80
  -1   4   4  107.69    5.20
  -1   4   4   96.29    5.80
  -1   4   4  118.49   12.20
  -1   4   4   94.49    5.60
  -1   4   4   98.99    5.30
   0  -4  -4   15.60    1.60
   0  -4  -4    7.30    5.40
   0  -4  -4   16.50    1.80
   0  -4  -4   16.60    1.70
   0  -4  -4   22.80    6.90
   0  -4  -4   20.00    1.90
   0  -4  -4   14.20    1.30
   0  -4  -4   15.10    1.60
   0  -4  -4   15.40    1.60
   0  -4  -4   14.40    1.70
   0   4   4   14.40    1.70
   0   4   4   15.80    1.60
   0   4   4   12.40    1.30
   0   4   4   16.80    1.80
   0   4   4   17.30    1.80
  -1  -4  -4 1157.58   63.49
  -2  -4  -4  553.04   25.80
  -2  -4  -4  510.65   32.90
  -2  -4  -4  495.75   25.90
  -2  -4  -4  516.25   26.00
  -2  -4  -4  541.65   25.90
   2   4   4  551.94   26.00
   2   4   4  500.35   25.90
   2   4   4  492.85   25.80
   2   4   4  553.54   26.10
   2   4   4  492.75   32.40
   2   4   4  552.64   25.90
   2   4   4  528.65   25.90
  -3  -4  -4  668.23   35.10
  -3  -4  -4  752.02   35.10
  -3  -4  -4  746.23   35.00
  -3  -4  -4  667.93   34.80
  -3  -4  -4  771.72   43.40
  -3  -4  -4  688.53   35.10
   3   4   4  723.53   35.00
   3   4   4  727.43   42.90
  -4  -4  -4 1187.88   65.99
   4   4   4 1095.59   65.09
   4   4   4 1185.18   56.79
  -5  -4  -4  475.55   22.80
  -5  -4  -4  513.35   37.70
  -5  -4  -4  447.66   23.30
  -5  -4  -4  465.75   22.80
  -5  -4  -4  432.96   23.50
  -5  -4  -4  488.55   23.30
   5   4   4  492.15   23.40
   5   4   4  487.55   23.40
   5   4   4  410.86   33.00
   5   4   4  449.86   23.20
   5   4   4  450.15   23.30
  -6  -4  -4   -3.10    8.20
  -6  -4  -4    1.40    1.40
  -6  -4  -4    1.40    1.20
   6   4   4   -0.10    1.10
   6   4   4    0.60    1.30
   6   4   4    0.70    1.50
   6   4   4    2.60    1.50
  -7  -4  -4   24.50    3.00
  -7  -4  -4   25.90    2.60
  -7  -4  -4   44.60   16.40
   7   4   4   27.70    3.10
   7   4   4   31.40    3.10
   7   4   4   27.50    2.80
   7   4   4   24.50    2.70
  -8  -4  -4   66.89    4.80
  -8  -4  -4   86.99    6.00
   8   4   4   71.09    5.40
   8   4   4   72.79    4.90
   8   4   4   74.59    6.00
  -9  -4  -4  189.08   11.20
   9   4   4  198.08   11.20
   9   4   4  170.18    9.90
   9   4   4  174.58   10.70
 -10  -4  -4   19.80    3.50
  10   4   4   19.20    3.30
  10   4   4   16.10    3.00
   7  -5  -4    4.70    3.00
   7  -5  -4    8.10    2.70
  -7   5   4    8.00    3.40
   6  -5  -4    0.40    1.80
   6  -5  -4    1.90    2.30
  -6   5   4    0.20    2.50
   5  -5  -4   27.70    3.30
   5  -5  -4   32.20    4.00
  -5   5   4   25.50    3.70
   4  -5  -4    4.60   13.80
   4  -5  -4   -1.20    1.60
  -4   5   4   20.90   14.60
   3  -5  -4   53.29    4.00
   3  -5  -4   44.90    4.10
  -3   5   4   41.60    4.30
  -3   5   4   49.60    2.90
  -3   5   4   56.29   14.30
  -3   5   4   41.60    3.70
  -3   5   4   52.19    4.20
   2  -5  -4  156.98    8.90
   2  -5  -4  138.99    8.20
   2  -5  -4  152.18   20.30
  -2   5   4  149.88    7.70
  -2   5   4  153.68   20.30
  -2   5   4  143.59    8.30
  -2   5   4  149.59    8.20
  -2   5   4  157.68    8.70
   1  -5  -4  431.86   20.90
   1  -5  -4  422.26   21.10
   1  -5  -4  411.96   31.00
   1  -5  -4  409.26   20.90
  -1   5   4  410.36   20.50
  -1   5   4  383.76   30.00
  -1   5   4  414.46   21.00
  -1   5   4  404.46   20.80
  -1   5   4  418.86   20.90
  -1   5   4  423.66   20.40
   0  -5  -4  836.02   39.60
   0  -5  -4  865.11   39.60
   0  -5  -4  742.13   48.10
   0  -5  -4  825.12   39.60
   0  -5  -4  772.62   39.60
   0  -5  -4  851.71   52.69
   0   5   4  825.12   39.60
   0   5   4  775.42   39.60
   0   5   4  755.42   39.30
  -1  -5  -4  511.95   24.70
  -1  -5  -4  531.75   25.00
  -1  -5  -4  518.75   24.80
  -1  -5  -4  518.75   24.80
  -1  -5  -4  482.55   24.80
  -1  -5  -4  453.15   24.70
  -1  -5  -4  511.35   33.40
  -1  -5  -4  431.06   32.20
  -1  -5  -4  520.65   24.70
   1   5   4  517.85   24.90
   1   5   4  519.25   25.00
   1   5   4  510.65   24.70
   1   5   4  444.96   24.70
  -2  -5  -4   19.80    1.50
  -2  -5  -4   17.00    7.10
  -2  -5  -4   21.60    2.20
  -2  -5  -4   18.20    7.20
  -2  -5  -4   23.40    2.30
  -2  -5  -4   18.90    1.90
   2   5   4   17.20    1.90
   2   5   4   21.30    1.90
   2   5   4   23.20    2.10
   2   5   4   19.20    2.10
  -3  -5  -4  374.66   20.20
  -3  -5  -4  417.76   19.90
  -3  -5  -4  366.16   28.30
  -3  -5  -4  431.16   20.60
  -3  -5  -4  375.96   20.20
  -3  -5  -4  405.26   20.20
   3   5   4  421.26   20.30
   3   5   4  417.16   20.20
   3   5   4  400.26   20.20
   3   5   4  354.06   28.00
   3   5   4  414.86   20.20
   3   5   4  428.46   20.30
  -4  -5  -4  298.77   23.30
  -4  -5  -4  241.98   13.60
  -4  -5  -4  263.77   13.60
  -4  -5  -4  260.27   13.40
  -4  -5  -4  268.17   13.10
   4   5   4  281.07   13.70
   4   5   4  260.17   13.50
   4   5   4  266.17   13.70
   4   5   4  264.37   22.60
   4   5   4  266.97   13.40
   4   5   4  267.87   13.70
  -5  -5  -4  368.86   20.40
  -5  -5  -4  436.66   31.20
  -5  -5  -4  440.46   20.50
  -5  -5  -4  416.76   20.10
  -5  -5  -4  373.76   19.90
   5   5   4  413.06   30.70
   5   5   4  392.06   20.30
  -6  -5  -4   57.69    4.60
  -6  -5  -4   56.49    4.10
  -6  -5  -4   50.29    3.30
  -6  -5  -4   78.29   15.20
   6   5   4   69.69    4.40
   6   5   4   54.99    4.10
   6   5   4   61.09    4.30
   6   5   4   55.39    4.50
  -7  -5  -4   82.79   22.20
  -7  -5  -4   59.49    4.00
  -7  -5  -4   59.49    4.50
   7   5   4   64.39    4.70
   7   5   4   59.49    4.40
   7   5   4   55.89   17.80
   7   5   4   56.19    4.80
  -8  -5  -4   58.49    4.90
   8   5   4   60.29    5.40
   8   5   4   63.29    5.00
   8   5   4   53.49    4.40
  -9  -5  -4    0.60    1.80
   9   5   4   -0.80    1.80
   9   5   4   -0.40    1.50
   9   5   4    1.50    2.30
 -10  -5  -4   -2.20    1.70
  10   5   4   -1.50    2.10
  10   5   4    0.50    2.00
  10   5   4    2.80    2.10
   6  -6  -4    8.80    2.90
   6  -6  -4    5.70    2.30
  -6   6   4    5.20    3.00
   5  -6  -4  128.19    8.80
   5  -6  -4  131.79    8.40
  -5   6   4  129.29    9.10
   4  -6  -4  106.79    7.20
   4  -6  -4  103.79    7.50
  -4   6   4  107.29    7.80
  -4   6   4  115.29    6.90
   3  -6  -4   -1.30    1.70
   3  -6  -4    0.50    1.60
   3  -6  -4   11.20   14.50
  -3   6   4    3.70    1.50
  -3   6   4    1.60    1.80
  -3   6   4    1.30    1.50
  -3   6   4   -2.70   12.70
  -3   6   4    2.30    0.80
   2  -6  -4  106.89   20.80
   2  -6  -4  126.19    7.80
   2  -6  -4  142.39    7.80
  -2   6   4  132.19    6.70
  -2   6   4  126.99    7.80
  -2   6   4  117.39   19.70
  -2   6   4  114.89    7.30
  -2   6   4  128.49    7.60
   1  -6  -4  219.68   12.00
  -1   6   4  208.78   11.10
  -1   6   4  215.28   11.70
  -1   6   4  233.18   13.00
  -1   6   4  223.08   11.80
  -1   6   4  225.68   11.20
   0  -6  -4   73.79   14.50
   0  -6  -4  112.39   16.60
   0  -6  -4   76.99    4.90
   0  -6  -4   76.69    5.00
   0  -6  -4   67.39    4.70
   0  -6  -4   71.99    5.00
   0   6   4   84.19    5.00
   0   6   4   76.09    4.30
   0   6   4   75.29    4.50
   0   6   4   77.29    4.70
   0   6   4   75.19    4.80
  -1  -6  -4  105.19   15.90
  -1  -6  -4   77.49    4.30
  -1  -6  -4  111.79   16.60
  -1  -6  -4   69.69    4.50
  -1  -6  -4   69.69    4.80
  -1  -6  -4   82.49    5.00
   1   6   4   67.79    4.60
   1   6   4   77.89    4.90
   1   6   4   72.69    4.60
   1   6   4   77.39    4.40
  -2  -6  -4  296.97   16.00
  -2  -6  -4  324.07   16.20
  -2  -6  -4  317.67   15.50
  -2  -6  -4  300.07   15.70
  -2  -6  -4  334.27   26.20
  -2  -6  -4  294.67   15.70
  -2  -6  -4  304.07   25.60
   2   6   4  318.87   16.00
   2   6   4  313.57   16.00
   2   6   4  328.47   15.90
  -3  -6  -4  317.27   16.20
  -3  -6  -4  300.47   26.10
  -3  -6  -4  322.37   15.60
  -3  -6  -4  303.47   16.00
  -3  -6  -4  329.37   26.60
  -3  -6  -4  315.07   15.80
  -3  -6  -4  332.67   16.50
   3   6   4  312.47   16.20
   3   6   4  302.47   16.00
   3   6   4  329.17   16.20
   3   6   4  316.37   15.90
  -4  -6  -4   -1.70    1.40
  -4  -6  -4   -0.30    0.50
  -4  -6  -4   -2.40    8.60
  -4  -6  -4   -0.30    0.50
  -4  -6  -4    0.40    1.20
  -4  -6  -4    0.80    1.30
  -4  -6  -4   -0.80    0.50
   4   6   4    0.20    0.90
   4   6   4   -1.40    1.20
   4   6   4   -3.50    0.90
   4   6   4   -1.50    1.00
   4   6   4   -2.20    1.40
   4   6   4   -9.10    8.40
   4   6   4   -1.90    1.10
  -5  -6  -4  165.28    8.80
  -5  -6  -4  154.98    8.20
  -5  -6  -4  149.59   20.30
  -5  -6  -4  159.98    8.70
   5   6   4  158.28    8.40
   5   6   4  155.68    8.80
   5   6   4  160.98    8.90
   5   6   4  165.88    8.90
   5   6   4  148.09    8.60
   5   6   4  135.19   19.40
  -6  -6  -4   46.80    4.00
  -6  -6  -4   33.20   14.30
  -6  -6  -4   38.80    2.80
  -6  -6  -4   46.90    3.50
  -6  -6  -4   41.50    3.10
   6   6   4   46.70    3.90
   6   6   4   48.50    4.70
   6   6   4   45.40    3.90
   6   6   4   39.10   15.20
   6   6   4   37.20    4.00
  -7  -6  -4   18.40    2.10
  -7  -6  -4   14.50    1.30
  -7  -6  -4   -9.10   15.00
  -7  -6  -4   14.60    2.00
   7   6   4    5.50   16.10
   7   6   4   13.00    2.30
   7   6   4   13.10    2.50
   7   6   4   17.10    2.40
   8   6   4    5.60    2.30
   8   6   4    2.70    2.00
   8   6   4    3.10    2.00
  -9  -6  -4  169.48    9.90
   9   6   4  161.18    9.80
   9   6   4  175.18   10.30
   9   6   4  183.08   10.70
 -10  -6  -4    2.50    1.80
  10   6   4    2.40    2.10
  10   6   4   -0.40    2.30
  10   6   4    2.40    1.70
  -6   7   4   -1.10    2.70
   5  -7  -4   30.70    4.30
   5  -7  -4   26.20    3.80
  -5   7   4   34.90    4.70
   4  -7  -4   10.90    2.80
   4  -7  -4   10.30    2.90
  -4   7   4    6.30    1.90
  -4   7   4   12.10    2.50
   3  -7  -4    1.80    2.10
   3  -7  -4   -0.10    2.10
   3  -7  -4   20.70   23.00
  -3   7   4    4.70    2.30
  -3   7   4    6.30    1.90
  -3   7   4    3.50    1.90
  -3   7   4    0.00   20.90
   2  -7  -4    9.80    2.20
   2  -7  -4   12.80    2.60
   2  -7  -4   28.00   17.80
  -2   7   4   11.10    2.20
  -2   7   4    5.40   15.00
  -2   7   4   12.40    1.40
  -2   7   4    9.30    2.00
  -2   7   4    9.40    2.20
   1  -7  -4  308.27   16.60
   1  -7  -4  306.27   32.30
   1  -7  -4  325.97   16.80
  -1   7   4  293.17   15.80
  -1   7   4  329.87   16.60
  -1   7   4  317.07   15.90
  -1   7   4  319.77   16.50
  -1   7   4  315.27   16.80
   0  -7  -4   27.70    3.20
   0  -7  -4   28.50    3.00
   0  -7  -4   18.10   12.80
   0  -7  -4   45.00   14.30
   0  -7  -4   33.30    4.60
   0   7   4   30.80    3.30
   0   7   4   28.50    2.50
   0   7   4   40.20    3.60
   0   7   4   29.20    2.80
   0   7   4   33.30    2.80
  -1  -7  -4  386.96   19.20
  -1  -7  -4  387.76   31.50
  -1  -7  -4  362.26   18.90
  -1  -7  -4  352.26   18.50
  -1  -7  -4  364.86   18.60
  -1  -7  -4  333.77   31.20
   1   7   4  348.27   18.60
   1   7   4  360.76   18.90
   1   7   4  380.66   18.50
   1   7   4  394.76   19.00
  -2  -7  -4   93.09   16.70
  -2  -7  -4   61.39   14.10
  -2  -7  -4   69.79    4.00
  -2  -7  -4   78.89    5.00
  -2  -7  -4   73.79    4.50
   2   7   4   69.09    4.80
   2   7   4   71.89    5.50
   2   7   4   75.49    4.80
  -3  -7  -4  361.96   29.80
  -3  -7  -4  372.26   18.00
  -3  -7  -4  315.47   29.10
  -3  -7  -4  349.27   17.70
  -3  -7  -4  378.16   18.70
   3   7   4  361.86   17.90
   3   7   4  310.17   17.70
   3   7   4  338.47   17.90
  -4  -7  -4   59.39    4.70
  -4  -7  -4   55.99    4.20
  -4  -7  -4   58.39   13.30
  -4  -7  -4   52.79    3.20
  -4  -7  -4   63.59    4.10
  -4  -7  -4   59.49   16.00
   4   7   4   53.69    4.10
   4   7   4   57.49    4.30
   4   7   4   53.09    4.70
   4   7   4   52.59    4.20
  -5  -7  -4  142.39    8.00
  -5  -7  -4  153.28   22.10
  -5  -7  -4  140.79    8.00
   5   7   4  139.89    8.10
   5   7   4  125.89    7.70
   5   7   4  143.89    8.20
   5   7   4  150.88    8.30
  -6  -7  -4   49.30    3.90
  -6  -7  -4   46.60    4.10
  -6  -7  -4   56.99   16.10
   6   7   4   27.60   16.20
   6   7   4   47.20    4.30
   6   7   4   52.39    4.30
   6   7   4   55.69    4.50
  -7  -7  -4  138.89   29.10
  -7  -7  -4  194.88   10.70
  -7  -7  -4  184.08   10.20
   7   7   4  208.88   11.20
   7   7   4  213.88   11.50
   7   7   4  204.68   11.20
  -8  -7  -4   10.10    1.60
   8   7   4   12.00    2.80
   8   7   4   16.90    3.90
   8   7   4    8.30    2.30
  -9  -7  -4   -0.60    1.10
   9   7   4   -4.20    1.80
   9   7   4    1.60    2.00
   9   7   4    0.20    2.40
  10   7   4   -1.00    2.40
  10   7   4    1.40    1.90
  10   7   4   -0.50    2.40
   5  -8  -4   29.50    6.10
  -5   8   4   18.90    4.00
   4  -8  -4   22.70    3.70
   4  -8  -4   21.10    3.40
  -4   8   4   20.20    3.10
  -4   8   4   20.60    3.70
   3  -8  -4   38.30    4.80
   3  -8  -4   55.29    5.40
  -3   8   4   47.90    5.00
  -3   8   4   42.50    4.30
  -3   8   4   54.19    4.80
   2  -8  -4  124.89    7.80
   2  -8  -4  154.58   31.60
   2  -8  -4  115.39    7.90
  -2   8   4  103.19    7.40
  -2   8   4  111.29    7.50
  -2   8   4  119.69    7.30
  -2   8   4  109.59    6.20
   1  -8  -4   -8.90   16.60
   1  -8  -4   16.40    3.00
   1  -8  -4   17.20    2.80
   1  -8  -4   14.50   21.50
   1  -8  -4   13.70    2.30
  -1   8   4   15.90    2.50
  -1   8   4   21.00    3.10
  -1   8   4   18.00    2.00
  -1   8   4   16.90    2.40
   0  -8  -4   27.60   17.70
   0  -8  -4    7.00    2.30
   0  -8  -4    7.10    2.30
   0  -8  -4    9.90    2.00
   0  -8  -4   -5.10   13.60
   0   8   4    8.50    1.70
   0   8   4    8.60    1.70
   0   8   4    7.50    2.20
   0   8   4    7.10    2.10
  -1  -8  -4  233.58   28.60
  -1  -8  -4  266.47   13.90
  -1  -8  -4  272.67   14.60
  -1  -8  -4  266.17   30.80
   1   8   4  263.37   13.90
   1   8   4  271.57   14.30
  -2  -8  -4  111.99    6.30
  -2  -8  -4   95.69   21.20
  -2  -8  -4   97.59   19.60
  -2  -8  -4  115.29    6.90
  -2  -8  -4  103.09    7.00
   2   8   4  100.89    6.50
   2   8   4  105.59    6.80
   2   8   4  109.39    6.80
  -3  -8  -4  122.19    7.50
  -3  -8  -4  106.89    6.50
  -3  -8  -4   89.79   19.00
  -3  -8  -4  111.69    7.00
  -3  -8  -4  123.89   21.30
   3   8   4  118.59    7.00
   3   8   4  117.29    7.10
   3   8   4  114.39    7.10
  -4  -8  -4   46.20   15.70
  -4  -8  -4   45.00    4.60
  -4  -8  -4   53.99   15.20
  -4  -8  -4   46.50    4.00
  -4  -8  -4   36.70    2.70
  -4  -8  -4   48.50    3.50
   4   8   4   40.70    3.90
   4   8   4   47.50    4.00
   4   8   4   45.20    4.00
   4   8   4   44.60    4.00
  -5  -8  -4  -25.70   12.30
  -5  -8  -4   -2.20    1.40
  -5  -8  -4    1.50   14.60
  -5  -8  -4   -0.70    1.30
   5   8   4    0.90    1.70
   5   8   4   -0.20    1.80
   5   8   4   -1.30    1.70
   5   8   4    0.70    1.30
  -6  -8  -4    9.20   16.20
  -6  -8  -4   29.60    2.90
  -6  -8  -4   -7.20   15.70
   6   8   4   21.20    3.10
   6   8   4   18.30    2.70
   6   8   4   22.10    3.10
   6   8   4   20.60    2.40
  -7  -8  -4  -19.00   20.90
  -7  -8  -4    1.00    1.30
   7   8   4   -0.40    2.00
   7   8   4    0.00    1.80
   7   8   4    2.30    2.20
   8   8   4    0.60    2.00
   8   8   4    1.90    2.40
   8   8   4   -0.20    2.30
   9   8   4    8.50    2.70
   9   8   4    7.80    2.40
   9   8   4   13.20    3.20
  10   8   4    0.50    2.60
  10   8   4   -1.80    1.90
  10   8   4    0.10    2.20
   4  -9  -4    6.20    3.00
   4  -9  -4   -0.50    2.40
  -4   9   4    2.70    2.40
   3  -9  -4   18.50    3.40
   3  -9  -4   26.10    4.20
  -3   9   4   15.50    3.00
  -3   9   4   16.70    3.10
   2  -9  -4   11.50    2.40
   2  -9  -4    9.50    3.50
   2  -9  -4    9.20    2.90
  -2   9   4    6.30    2.40
  -2   9   4    7.10    2.30
  -2   9   4    9.90    1.50
  -2   9   4    3.30    2.00
   1  -9  -4   13.70    3.10
   1  -9  -4   15.90    2.60
   1  -9  -4    3.10   25.60
   1  -9  -4   15.30    2.90
  -1   9   4   18.80    3.10
  -1   9   4   18.40    2.20
  -1   9   4   15.70    2.50
  -1   9   4   19.50    2.80
   0  -9  -4   13.60    2.90
   0  -9  -4   15.00    2.30
   0  -9  -4   13.70    2.70
   0  -9  -4  -12.10   20.20
   0   9   4   14.70    2.20
   0   9   4   12.30    2.50
   0   9   4   12.60    2.90
  -1  -9  -4   94.59   24.90
  -1  -9  -4   88.19   23.50
  -1  -9  -4  116.49    7.60
  -1  -9  -4  109.59    7.30
   1   9   4   98.59    7.10
   1   9   4  104.69    6.60
   1   9   4  108.49    7.20
  -2  -9  -4   53.19   21.10
  -2  -9  -4   55.09    5.20
  -2  -9  -4   33.20   18.20
  -2  -9  -4   44.80    6.20
  -2  -9  -4   56.09    4.00
   2   9   4   52.99    4.50
   2   9   4   55.89    4.80
   2   9   4   53.89    4.80
  -3  -9  -4   11.70    2.40
  -3  -9  -4   19.40   18.00
  -3  -9  -4   15.00   16.00
  -3  -9  -4   17.00    2.10
  -3  -9  -4   13.20    3.00
   3   9   4   13.20    2.50
   3   9   4   13.80    2.50
   3   9   4   12.50    2.60
  -4  -9  -4   10.00    2.90
  -4  -9  -4   45.00   18.90
  -4  -9  -4    4.40    1.20
  -4  -9  -4   18.80   17.40
  -4  -9  -4    7.30    1.60
  -4  -9  -4    9.10    2.20
   4   9   4    9.10    2.30
   4   9   4    7.60    2.10
  -5  -9  -4   25.90   19.10
  -5  -9  -4   39.00   34.60
  -5  -9  -4   26.60    2.80
  -5  -9  -4   28.70    3.00
  -5  -9  -4   26.40    3.80
   5   9   4   25.60    3.30
   5   9   4   19.80    3.10
   5   9   4   30.20    3.50
   5   9   4   24.70    2.90
  -6  -9  -4    0.10    1.60
  -6  -9  -4    0.00    1.30
  -6  -9  -4  -13.20   20.00
   6   9   4   -1.20    1.90
   6   9   4   -0.60    2.30
   6   9   4   -2.10    1.30
   6   9   4   -1.00    2.20
   7   9   4   94.79    7.00
   7   9   4   93.99    6.80
   7   9   4  100.79    7.80
   8   9   4    5.20    2.50
   8   9   4    3.70    2.20
   8   9   4    1.50    2.50
   9   9   4    2.00    2.80
   9   9   4   -0.30    2.30
   9   9   4    1.70    2.10
   3 -10  -4   -0.80    3.20
   3 -10  -4    0.80    2.80
   3 -10  -4    1.40    2.10
  -3  10   4    1.50    2.20
  -3  10   4    0.70    1.90
   2 -10  -4   25.40    4.00
   2 -10  -4   26.60    3.50
   2 -10  -4   23.20    4.30
  -2  10   4   20.80    3.20
  -2  10   4   20.20    3.30
  -2  10   4   17.10    3.40
   1 -10  -4    1.40    2.50
   1 -10  -4   -0.50    1.80
   1 -10  -4    3.30    2.70
  -1  10   4    2.50    1.70
  -1  10   4    3.10    2.20
  -1  10   4    0.90    2.40
  -1  10   4    0.50    1.40
   0 -10  -4    6.50    2.90
   0 -10  -4   15.50   39.40
   0 -10  -4   12.50    2.20
   0 -10  -4   10.30   29.50
   0  10   4    4.50    2.60
   0  10   4   13.30    2.20
   0  10   4    6.30    1.70
   0  10   4    8.90    2.60
  -1 -10  -4   42.30    3.90
  -1 -10  -4   45.20   27.00
  -1 -10  -4   49.10    5.30
  -1 -10  -4   35.80    4.20
   1  10   4   47.60    4.20
   1  10   4   53.19    5.00
  -2 -10  -4   37.10    3.90
  -2 -10  -4   32.80   25.20
  -2 -10  -4   12.90   29.50
  -2 -10  -4   27.00    3.90
  -2 -10  -4   35.40    3.50
   2  10   4   33.80    3.90
   2  10   4   32.30    3.60
   2  10   4   33.00    3.80
  -3 -10  -4   24.50    3.30
  -3 -10  -4   28.60    3.80
  -3 -10  -4   31.20    3.10
  -3 -10  -4   60.79   26.50
   3  10   4   23.60    3.30
   3  10   4   27.80    3.60
   3  10   4   27.00    3.30
  -4 -10  -4   94.29    6.10
  -4 -10  -4  112.99   28.70
  -4 -10  -4  110.69    7.80
  -4 -10  -4  114.19   28.40
  -4 -10  -4  102.79    7.10
   4  10   4  107.59    7.10
   4  10   4  114.69    7.00
   4  10   4  102.29    7.10
  -5 -10  -4  -13.40   25.40
  -5 -10  -4    2.30    1.90
  -5 -10  -4    0.60    1.10
  -5 -10  -4    0.40    2.50
   5  10   4   -2.30    2.10
   5  10   4    1.00    1.90
   5  10   4   -1.30    2.00
   5  10   4   -1.10    2.60
  -6 -10  -4    1.10    1.10
  -6 -10  -4   -2.20    1.50
   6  10   4   -0.20    1.60
   6  10   4    0.60    2.40
   6  10   4    1.70    2.30
   7  10   4    9.00    2.00
   7  10   4    9.10    2.70
   7  10   4   14.60    3.20
   7  10   4   11.30    2.70
   8  10   4    1.10    2.10
   8  10   4   -1.10    2.20
   8  10   4    0.70    2.40
   9  10   4    3.70    4.60
   9  10   4    1.10    3.10
   9  10   4    2.90    2.70
   1 -11  -4    3.10    2.90
   1 -11  -4   10.50    3.20
   1 -11  -4    7.40    2.30
  -1  11   4    6.30    2.50
  -1  11   4    6.80    2.30
  -1  11   4   12.00    3.10
   0 -11  -4   14.00    3.20
   0 -11  -4   15.20    3.50
   0 -11  -4   14.90    2.40
   0  11   4   16.10    2.50
   0  11   4   13.60    2.90
   0  11   4   11.40    3.20
  -1 -11  -4   10.90    3.20
  -1 -11  -4    3.80    2.80
  -1 -11  -4    7.10    1.90
  -1 -11  -4  -13.60   39.60
   1  11   4    4.40    2.70
   1  11   4    4.20    2.10
   1  11   4    6.80    2.60
  -2 -11  -4    0.10    2.40
  -2 -11  -4    1.50    1.50
  -2 -11  -4    1.80    2.60
   2  11   4   -1.60    2.20
   2  11   4   -4.60    2.10
   2  11   4   -0.40    3.20
  -3 -11  -4    1.70    2.40
  -3 -11  -4    1.00    2.90
  -3 -11  -4    1.20    1.30
   3  11   4    5.90    2.40
   3  11   4   -0.30    1.70
   3  11   4    1.80    2.20
  -4 -11  -4    1.70    1.10
  -4 -11  -4    4.00    2.70
  -4 -11  -4   -0.40    2.10
   4  11   4    3.00    2.40
   4  11   4    6.10    2.20
   4  11   4    5.00    2.40
  -5 -11  -4   -2.20    1.80
  -5 -11  -4   -1.10    2.50
   5  11   4   -2.30    2.00
   5  11   4   -2.00    2.20
   5  11   4   -3.10    2.20
   5  11   4   -4.70    1.70
   6  11   4   -0.70    2.30
   6  11   4   -0.70    1.70
   6  11   4    3.40    2.60
   6  11   4   -3.10    2.10
   7  11   4    5.30    2.90
   7  11   4    7.20    2.80
   7  11   4    7.20    2.10
   7  11   4    6.80    2.70
   8  11   4   11.70    3.40
   8  11   4    9.40    2.90
   8  11   4    8.40    3.40
  -1 -12  -4    1.30    2.70
  -1 -12  -4   -0.40    2.60
   1  12   4    0.60    2.50
   1  12   4   -2.50    1.80
   1  12   4    0.30    2.50
  -2 -12  -4    3.30    2.90
  -2 -12  -4    4.30    2.80
   2  12   4    4.20    2.60
   2  12   4    2.50    2.60
   2  12   4    3.00    2.30
  -3 -12  -4   -0.40    2.40
  -3 -12  -4    0.10    2.80
   3  12   4    2.60    2.00
   3  12   4    0.90    2.50
   3  12   4   -2.60    2.20
  -4 -12  -4   29.80    4.60
   4  12   4   16.70    3.00
   4  12   4   21.60    3.70
   4  12   4   25.10    3.70
   4  12   4   24.20    3.70
   5  12   4   -0.60    2.50
   5  12   4    0.00    2.10
   5  12   4   -3.40    2.40
   5  12   4    0.40    2.10
   6  12   4    1.60    2.70
   6  12   4    1.10    2.60
   6  12   4    1.50    2.50
   6  12   4    3.50    2.20
   7  12   4    1.40    2.70
   7  12   4   -0.50    1.80
   7  12   4    0.00    3.30
   6  11  -5    6.40    4.00
   6  11  -5    2.90    2.30
   5  11  -5   11.60    3.00
   5  11  -5    4.40    2.30
   5  11  -5    5.40    2.80
   4  11  -5   -0.10    2.30
   4  11  -5    2.80    2.40
   4  11  -5    0.50    2.40
   3  11  -5   -4.10    2.20
   3  11  -5   -0.30    2.60
   3  11  -5   -0.90    2.40
   2  11  -5    3.60    2.50
   2  11  -5   -0.70    2.50
   2  11  -5    0.80    2.30
   1  11  -5    5.20    2.60
   1  11  -5    2.30    2.90
   1  11  -5    5.80    2.90
   7  10  -5    3.20    3.00
   7  10  -5    3.80    2.00
   7  10  -5    1.10    2.60
   7  10  -5    3.80    2.00
   6  10  -5   -1.10    2.60
   6  10  -5    2.00    2.10
   5  10  -5    5.30    2.50
   5  10  -5    3.20    2.20
   5  10  -5   11.10    3.10
   4  10  -5    1.80    2.20
   4  10  -5   -3.80    2.20
   4  10  -5    0.70    2.10
   3  10  -5   10.90    2.90
   3  10  -5    6.20    2.70
   3  10  -5    4.40    2.70
   2  10  -5    6.40    2.60
   2  10  -5    4.70    2.60
   2  10  -5    6.20    2.50
  -2 -10   5    9.30    2.10
   1  10  -5    3.50    2.20
   1  10  -5   -0.10    2.20
   1  10  -5   -2.60    2.20
  -1 -10   5    2.50    1.80
   0  10  -5   11.50    3.00
   0  10  -5   15.10    2.80
   0  10  -5   18.40    3.40
   0 -10   5   10.30    3.00
   0 -10   5   14.70    2.50
  -1  10  -5    8.50    2.90
  -1  10  -5    5.40    2.80
  -1  10  -5   11.60    3.40
  -1  10  -5    8.10    2.20
   1 -10   5    5.20    2.80
   1 -10   5    5.20    2.20
   8   9  -5   -3.10    2.10
   8   9  -5   -1.80    1.60
   8   9  -5    0.80    2.30
   7   9  -5    9.60    3.00
   7   9  -5    9.30    2.70
   7   9  -5   10.50    2.20
   7   9  -5   11.30    2.30
   6   9  -5    4.60    2.60
   6   9  -5    1.10    1.90
   5   9  -5   28.20    3.50
   5   9  -5   33.50    3.90
   5   9  -5   31.70    3.40
  -5  -9   5   45.30   24.60
   4   9  -5   16.20    2.90
  -4  -9   5   18.70   22.40
   3   9  -5    9.70    2.50
   3   9  -5   11.60    2.90
   3   9  -5   12.00    2.90
  -3  -9   5    1.50   24.60
   2   9  -5    4.10    2.40
   2   9  -5    1.70    1.60
   2   9  -5    4.40    2.40
   2   9  -5    4.40    2.20
  -2  -9   5  -29.00   25.70
  -2  -9   5    0.90    1.50
   1   9  -5   19.10   28.10
   1   9  -5   21.50    3.30
   1   9  -5   21.50    3.10
   1   9  -5   12.80    2.50
   1   9  -5   15.20    1.70
   1   9  -5   14.80    3.40
  -1  -9   5   14.60   26.90
  -1  -9   5   22.00    2.80
  -1  -9   5   14.70    2.60
   0   9  -5    7.30    2.60
   0   9  -5    5.10    2.10
   0   9  -5    5.20    2.40
   0  -9   5    6.50    2.00
   0  -9   5   14.50   37.00
   0  -9   5    4.20    4.00
  -1   9  -5   18.50    2.70
  -1   9  -5   21.80    3.60
  -1   9  -5   21.00    3.40
  -1   9  -5   16.10    2.50
   1  -9   5   19.00    2.80
   1  -9   5   19.50    3.50
  -2   9  -5    1.40    2.30
  -2   9  -5    5.40    1.90
  -2   9  -5    3.90    2.10
  -2   9  -5    2.50    2.70
   2  -9   5    2.90    2.10
   2  -9   5    5.70    2.90
  -3   9  -5    5.50    3.00
  -3   9  -5   -0.50    2.40
  -3   9  -5    2.60    2.10
   3  -9   5    3.40    2.30
   3  -9   5    3.50    2.90
   9   8  -5    2.10    2.10
   9   8  -5    2.40    1.70
   8   8  -5   -0.70    1.40
   8   8  -5    1.20    2.40
   8   8  -5    1.00    2.10
   7   8  -5   22.70    2.80
   7   8  -5   32.70    4.00
   7   8  -5   26.50    2.80
   7   8  -5   22.80    3.40
   6   8  -5    1.30    1.70
   6   8  -5   -0.40    2.60
  -6  -8   5   -7.30   19.10
   5   8  -5    4.60    2.00
   5   8  -5    5.20    1.80
   5   8  -5    6.50    2.50
  -5  -8   5  -12.30   16.00
   4   8  -5  125.09    7.90
   4   8  -5  118.09    7.40
   4   8  -5  124.39    7.80
  -4  -8   5  107.49   22.30
   3   8  -5    9.20    1.60
   3   8  -5    9.00    2.20
   3   8  -5   11.40    2.50
   3   8  -5   11.00    2.70
  -3  -8   5   11.60   16.90
  -3  -8   5    0.80   12.90
   2   8  -5   55.69    5.10
   2   8  -5   55.19    4.70
   2   8  -5   52.49    4.70
   2   8  -5   55.79    4.20
  -2  -8   5   60.09   18.40
  -2  -8   5   53.79    4.30
  -2  -8   5   57.29    4.20
   1   8  -5    0.80    1.70
   1   8  -5    2.30    2.10
   1   8  -5    1.50    2.20
   1   8  -5    7.00    1.30
   1   8  -5   21.70   31.90
   1   8  -5    3.70    2.00
  -1  -8   5    4.80    1.90
  -1  -8   5    3.20    1.60
  -1  -8   5   10.80   21.20
   0   8  -5   88.19    6.60
   0   8  -5  105.59    7.00
   0   8  -5   83.39    5.80
   0   8  -5   81.39   25.20
   0   8  -5   87.59    6.70
   0   8  -5   94.59    6.40
   0  -8   5  103.69    6.00
   0  -8   5   95.79   27.30
   0  -8   5  103.19    6.70
  -1   8  -5    1.40   24.90
  -1   8  -5    9.40    2.30
  -1   8  -5    3.40    2.20
  -1   8  -5   14.60    3.00
  -1   8  -5   11.10    2.80
  -1   8  -5    7.00    2.00
   1  -8   5    9.50    2.00
   1  -8   5  -33.60   26.40
  -2   8  -5    2.30    1.60
  -2   8  -5   63.49   33.90
  -2   8  -5    5.70    2.70
  -2   8  -5    7.60    2.70
  -2   8  -5    3.30    2.30
  -2   8  -5    6.30    2.10
   2  -8   5    4.20    2.60
   2  -8   5    0.90    1.80
  -3   8  -5  132.19    8.20
  -3   8  -5  107.39    6.90
  -3   8  -5  116.49    8.80
  -3   8  -5  106.39    8.00
   3  -8   5  121.39    7.80
   3  -8   5  133.19    8.70
  -4   8  -5   21.50    3.60
  -4   8  -5   27.30    4.00
  -4   8  -5   22.90    3.30
   4  -8   5   27.40    4.30
   4  -8   5   22.30    3.40
   9   7  -5   -5.50    1.90
   9   7  -5    0.30    1.70
   9   7  -5    2.20    1.40
   8   7  -5    0.00    2.30
   8   7  -5    1.30    1.30
   8   7  -5    0.50    1.90
   7   7  -5   10.30    2.00
   7   7  -5    9.20    2.40
   7   7  -5    9.20    3.60
   7   7  -5   12.70    1.90
   6   7  -5    3.30    1.60
   6   7  -5    5.40    2.20
   6   7  -5    2.50    1.20
   6   7  -5    0.20    2.00
  -6  -7   5    1.50   13.10
   5   7  -5    1.40    1.30
   5   7  -5   -0.40    1.90
   5   7  -5    2.40    1.70
   5   7  -5    1.80    1.40
  -5  -7   5  -26.90   10.40
  -5  -7   5  -17.80   11.40
   4   7  -5    4.70    1.00
   4   7  -5    7.60    2.20
   4   7  -5    4.90    1.40
   4   7  -5    8.20    1.90
   4   7  -5    4.80    1.60
  -4  -7   5    4.10    0.90
  -4  -7   5    5.80   11.90
  -4  -7   5   -2.60   12.00
   3   7  -5  241.08   12.30
   3   7  -5  229.68   11.90
   3   7  -5  208.88   12.10
   3   7  -5  246.58   12.50
   3   7  -5  234.28   12.50
  -3  -7   5  207.28   22.70
  -3  -7   5  239.48   26.40
  -3  -7   5  219.08   11.80
   2   7  -5   -0.10    1.50
   2   7  -5    3.20    1.30
   2   7  -5    5.90    2.10
   2   7  -5    4.40   11.40
   2   7  -5    4.70    1.90
   2   7  -5    4.50    0.70
   2   7  -5    5.60    1.40
   2   7  -5    3.80    0.70
  -2  -7   5    4.30    1.50
  -2  -7   5    3.10    1.30
   1   7  -5  360.16   18.70
   1   7  -5  342.77   18.10
   1   7  -5  356.96   18.90
   1   7  -5  372.16   33.40
   1   7  -5  352.66   18.70
   1   7  -5  359.66   18.70
  -1  -7   5  364.66   18.30
  -1  -7   5  394.46   18.70
  -1  -7   5  329.97   34.50
   0   7  -5    8.60    1.70
   0   7  -5   11.10    2.40
   0   7  -5   16.20    2.60
   0   7  -5   10.00    2.20
   0   7  -5    8.80    2.10
   0   7  -5   -0.60   13.90
   0  -7   5   13.30    1.90
   0  -7   5   29.50   15.50
   0  -7   5    9.60    1.30
   0  -7   5   12.80    2.20
  -1   7  -5   21.10    2.70
  -1   7  -5   18.40    2.90
  -1   7  -5   18.50    2.90
  -1   7  -5   18.00    2.50
  -1   7  -5    9.90   18.10
  -1   7  -5   16.60    2.70
   1  -7   5  -16.70   16.50
   1  -7   5   20.50    2.50
   1  -7   5   14.60    2.80
  -2   7  -5   36.40    4.10
  -2   7  -5   36.10    3.50
  -2   7  -5   32.70    3.80
  -2   7  -5   10.60   21.40
  -2   7  -5   32.30    4.10
  -2   7  -5   36.50    4.00
   2  -7   5   36.90    4.10
   2  -7   5   39.30    3.70
   2  -7   5   27.70   24.70
  -3   7  -5   56.29    5.00
  -3   7  -5   48.70    5.40
  -3   7  -5   49.40   30.10
  -3   7  -5   53.19    3.90
  -3   7  -5   49.50    5.10
  -3   7  -5   50.09    5.10
   3  -7   5   14.80   29.80
   3  -7   5   53.19    4.60
   3  -7   5   49.70    5.30
  -4   7  -5    6.30    1.40
  -4   7  -5    6.30    3.10
  -4   7  -5    3.10    2.50
  -4   7  -5    3.60    2.20
  -4   7  -5    2.60    2.30
   4  -7   5   12.10    5.10
   4  -7   5    7.00    2.30
  -5   7  -5    5.80    2.70
  -5   7  -5    7.70    2.30
  -5   7  -5    4.50    2.70
   5  -7   5    7.10    2.60
   5  -7   5    8.80    2.90
   9   6  -5   -1.90    1.10
   9   6  -5    0.40    1.60
   9   6  -5   -0.90    2.30
   8   6  -5   26.20    2.70
   8   6  -5   21.00    3.20
   8   6  -5   26.10    3.10
   7   6  -5   38.50    3.70
   7   6  -5   34.00    2.90
   7   6  -5   35.30    2.80
   7   6  -5   35.30    3.80
   7   6  -5   38.30    3.10
   6   6  -5   47.50    4.00
   6   6  -5   45.70    4.40
   6   6  -5   48.00    3.40
   6   6  -5   44.10    3.40
   6   6  -5   37.50    2.40
   6   6  -5   37.80    3.00
  -6  -6   5   41.30   10.50
  -6  -6   5   43.00   10.60
   5   6  -5  115.89    6.70
   5   6  -5  129.39    7.40
   5   6  -5  124.59    6.90
   5   6  -5  118.49    7.40
  -5  -6   5  146.09   16.70
  -5  -6   5  109.79   15.20
   4   6  -5   16.50    1.80
   4   6  -5   11.70    1.80
   4   6  -5   13.70    1.50
   4   6  -5   27.30    4.40
   4   6  -5   18.00    2.60
  -4  -6   5   23.90    9.00
  -4  -6   5   19.50   10.00
   3   6  -5   29.70    3.10
   3   6  -5   29.50    2.40
   3   6  -5   29.70    2.60
   3   6  -5   30.10    2.30
   3   6  -5   29.80    2.80
   3   6  -5   31.60    3.30
  -3  -6   5   40.80   12.90
  -3  -6   5   23.70    2.20
  -3  -6   5   29.80    9.20
   2   6  -5   39.60    3.40
   2   6  -5   36.70   10.20
   2   6  -5   35.50    2.60
   2   6  -5   40.90    3.60
   2   6  -5   42.00    2.60
   2   6  -5   40.40    3.10
   2   6  -5   40.90    3.80
   2   6  -5   39.20    3.20
  -2  -6   5   42.40    3.00
  -2  -6   5   39.80   12.40
  -2  -6   5   42.80    3.00
   1   6  -5  219.88   11.50
   1   6  -5  200.18   11.30
   1   6  -5  231.18   11.80
   1   6  -5  218.38   11.50
   1   6  -5  197.88   11.10
   1   6  -5  222.88   11.50
   1   6  -5  212.48   11.00
   1   6  -5  212.28   22.70
  -1  -6   5  217.88   11.10
  -1  -6   5  210.38   22.90
   0   6  -5  110.49    6.70
   0   6  -5  110.29    7.10
   0   6  -5  113.49    7.00
   0   6  -5  125.59    7.10
   0   6  -5  114.99    6.60
   0   6  -5  104.89   22.60
   0  -6   5  109.09    6.10
   0  -6   5  120.49    6.90
   0  -6   5  115.89   31.70
   0  -6   5  114.69    6.40
  -1   6  -5    0.60    1.70
  -1   6  -5    1.10    1.80
  -1   6  -5   -1.00    1.40
  -1   6  -5    0.50    1.30
  -1   6  -5   -2.00    1.70
  -1   6  -5    8.40   13.10
   1  -6   5    5.10   12.70
   1  -6   5    1.80    1.70
   1  -6   5    0.60    1.20
  -2   6  -5  212.28   12.00
  -2   6  -5  215.58   12.10
  -2   6  -5  207.58   28.90
  -2   6  -5  214.38   12.10
  -2   6  -5  232.08   12.50
  -2   6  -5  215.98   11.50
   2  -6   5  236.08   32.80
   2  -6   5  208.78   11.60
   2  -6   5  222.78   14.60
  -3   6  -5   99.79    7.00
  -3   6  -5   90.39    6.60
  -3   6  -5   99.19    6.70
  -3   6  -5   89.49    5.60
  -3   6  -5   88.19   24.90
  -3   6  -5   86.19    6.20
   3  -6   5   92.79    6.00
   3  -6   5   95.49    6.70
   3  -6   5   87.29   26.50
  -4   6  -5   86.19    6.30
  -4   6  -5   78.39    6.50
  -4   6  -5   72.59    5.70
  -4   6  -5   79.19    6.70
   4  -6   5   81.79    6.60
   4  -6   5   76.69    5.70
  -5   6  -5    4.50    2.80
  -5   6  -5    3.30    2.30
  -5   6  -5    3.30    2.40
  -5   6  -5    2.20    2.00
   5  -6   5    7.60    4.20
   5  -6   5    8.90    2.80
  -6   6  -5   16.50    3.70
   6  -6   5   15.30    3.10
   6  -6   5   10.60    3.20
   9   5  -5    7.50    2.50
   9   5  -5    9.30    1.70
   9   5  -5    7.80    1.80
  -9  -5   5    4.10    2.00
   8   5  -5    1.40    1.20
   8   5  -5   -1.00    1.30
   8   5  -5    3.30    3.10
  -8  -5   5    2.10    1.50
   7   5  -5    3.30    2.10
   7   5  -5    0.30    0.90
   7   5  -5   -0.50    1.50
   7   5  -5   -1.10    1.00
   7   5  -5    2.90    0.90
   6   5  -5   -2.10    0.90
   6   5  -5    0.00    1.60
   6   5  -5    0.90    0.90
   6   5  -5   -2.50    1.30
   6   5  -5    0.30    0.80
  -6  -5   5   -1.40    5.90
  -6  -5   5    4.10    5.70
   5   5  -5   33.30    2.80
   5   5  -5   35.20    2.60
   5   5  -5   29.30    2.40
   5   5  -5   36.60    3.40
   5   5  -5   28.30    2.10
  -5  -5   5   36.20    8.10
  -5  -5   5   42.60    8.80
   4   5  -5    3.60    1.80
   4   5  -5    5.20    1.00
   4   5  -5    2.60    1.20
   4   5  -5    4.90    1.70
   4   5  -5    4.70    0.80
  -4  -5   5    4.50    5.90
  -4  -5   5    1.50    6.20
   3   5  -5  331.37   16.40
   3   5  -5  323.97   16.50
   3   5  -5  336.17   16.80
   3   5  -5  314.47   16.10
   3   5  -5  319.77   16.40
   3   5  -5  316.87   16.70
   3   5  -5  338.57   16.30
  -3  -5   5  335.67   24.10
  -3  -5   5  331.87   16.10
  -3  -5   5  312.57   23.00
   2   5  -5   74.89    4.50
   2   5  -5   69.99    4.30
   2   5  -5   69.79    4.30
   2   5  -5   67.49    4.70
   2   5  -5   71.19    4.00
   2   5  -5   71.99    4.10
   2   5  -5   79.09   11.70
   2   5  -5   83.19    4.90
  -2  -5   5   71.29    4.30
  -2  -5   5   71.19   12.20
   1   5  -5  346.17   18.00
   1   5  -5  361.86   18.10
   1   5  -5  342.57   26.80
   1   5  -5  362.76   18.10
   1   5  -5  330.67   17.60
   1   5  -5  363.26   18.20
  -1  -5   5  370.36   17.80
  -1  -5   5  367.06   17.90
   0   5  -5  168.98   18.80
   0   5  -5  153.38    8.90
   0   5  -5  153.38    8.80
   0   5  -5  154.58    9.00
   0   5  -5  169.18    8.90
   0  -5   5  176.98   19.30
   0  -5   5  171.58    8.50
   0  -5   5  156.28    8.30
   0  -5   5  168.08    8.80
  -1   5  -5  143.19   20.40
  -1   5  -5  151.18    8.50
  -1   5  -5  151.68    8.80
  -1   5  -5  150.28    8.60
   1  -5   5  137.19    8.00
   1  -5   5  158.98    8.60
   1  -5   5  158.28    8.10
   1  -5   5  197.88   22.00
  -2   5  -5   78.99   17.20
  -2   5  -5   86.89    6.00
  -2   5  -5   80.59    5.60
   2  -5   5   85.99    5.20
   2  -5   5   86.99    5.80
   2  -5   5   80.09   19.00
  -3   5  -5  427.66   21.50
  -3   5  -5  351.06   38.10
  -3   5  -5  418.26   21.80
  -3   5  -5  392.06   21.20
  -3   5  -5  415.56   21.70
   3  -5   5  398.36   60.29
   3  -5   5  436.06   21.70
   3  -5   5  419.56   21.50
  -4   5  -5   20.80   21.00
  -4   5  -5    4.90    2.50
  -4   5  -5    4.10    1.80
  -4   5  -5    5.60    2.40
  -4   5  -5    4.30    2.20
   4  -5   5    3.80    2.00
   4  -5   5    4.70    2.00
  -5   5  -5  113.79    7.30
  -5   5  -5   89.49    5.70
  -5   5  -5  112.49    6.70
  -5   5  -5  109.49    9.70
  -5   5  -5  105.19    7.80
   5  -5   5  110.29    7.50
   5  -5   5  109.89    7.20
   5  -5   5   86.49   40.70
  -6   5  -5    0.90    1.50
  -6   5  -5   -1.40    1.90
  -6   5  -5   -0.30    2.50
   6  -5   5   -2.30    2.10
   6  -5   5    0.80    2.40
  -7   5  -5   22.00    4.30
   7  -5   5   25.10    3.90
   7  -5   5   15.20    4.30
   9   4  -5    0.40    1.80
   9   4  -5   -0.40    1.00
   9   4  -5   -0.80    1.20
  -9  -4   5   -0.10    1.70
   8   4  -5    6.10    1.50
   8   4  -5    4.10    1.30
   8   4  -5    3.00    1.60
   8   4  -5    4.60    2.10
  -8  -4   5    7.00    2.00
   7   4  -5   74.59    4.20
   7   4  -5   61.09    4.20
   7   4  -5   74.29    4.60
   7   4  -5   62.39    3.70
   7   4  -5   74.79    5.10
   6   4  -5    0.00    0.40
   6   4  -5    0.00    0.90
   6   4  -5   -0.10    0.80
   6   4  -5   -0.90    1.30
   6   4  -5   -0.50    0.70
   6   4  -5    0.70    1.70
  -6  -4   5   -0.80    1.10
   5   4  -5  267.77   13.40
   5   4  -5  271.67   13.80
   5   4  -5  252.57   13.90
   5   4  -5  257.57   13.40
   5   4  -5  283.37   14.10
   5   4  -5  291.87   14.30
   5   4  -5  266.57   13.60
   5   4  -5  287.87   13.80
  -5  -4   5  288.57   17.10
  -5  -4   5  266.37   16.70
   4   4  -5   40.60    2.50
   4   4  -5   41.30    3.00
   4   4  -5   43.30    2.60
   4   4  -5   41.20    2.70
   4   4  -5   44.40    2.70
   4   4  -5   41.90    3.30
  -4  -4   5   37.20    6.60
  -4  -4   5   43.60    6.90
   3   4  -5   24.90    2.00
   3   4  -5   23.70    1.80
   3   4  -5   23.80    1.90
   3   4  -5   21.70    1.70
   3   4  -5   24.70    1.90
   3   4  -5   22.20    2.40
   3   4  -5   27.80    2.60
  -3  -4   5   24.80    7.10
  -3  -4   5   21.30    6.00
   2   4  -5  109.29    5.70
   2   4  -5  112.89    5.90
   2   4  -5  108.19    6.20
   2   4  -5  106.39    5.80
   2   4  -5  106.79    5.70
   2   4  -5  121.19   12.10
   2   4  -5  106.49    5.90
  -2  -4   5  111.29    5.90
  -2  -4   5  107.29    5.60
  -2  -4   5  102.79   11.70
   1   4  -5  600.04   29.20
   1   4  -5  579.34   29.40
   1   4  -5  601.84   29.30
   1   4  -5  594.64   36.70
   1   4  -5  596.14   29.40
   1   4  -5  570.54   28.90
  -1  -4   5  601.94   29.40
  -1  -4   5  607.74   29.20
  -1  -4   5  589.14   29.00
   0   4  -5   14.80    1.70
   0   4  -5   17.10    1.80
   0   4  -5   30.90    8.40
   0   4  -5   11.60    1.70
   0   4  -5   19.50    2.20
   0  -4   5   18.00    7.30
   0  -4   5   12.70    2.00
   0  -4   5   14.50    1.30
  -1   4  -5   58.19    4.00
  -1   4  -5   61.19    4.10
  -1   4  -5   71.89   13.10
  -1   4  -5   59.19    3.90
  -1   4  -5   58.09    4.20
   1  -4   5   59.79    4.00
   1  -4   5   61.69    3.90
   1  -4   5   55.59    3.50
   1  -4   5   62.09   13.10
  -2   4  -5  139.29    8.10
  -2   4  -5  139.59    8.30
  -2   4  -5  180.28   20.70
  -2   4  -5  139.49    8.20
   2  -4   5  146.79    7.80
   2  -4   5  150.68    8.20
   2  -4   5  181.98   23.10
  -3   4  -5  324.67   16.90
  -3   4  -5  307.57   16.60
  -3   4  -5  334.57   17.20
  -3   4  -5  342.57   17.20
  -3   4  -5  303.97   30.10
   3  -4   5  332.97   32.00
   3  -4   5  318.07   16.60
   3  -4   5  316.47   16.90
  -4   4  -5  257.77   13.20
  -4   4  -5  246.78   13.40
  -4   4  -5  254.07   30.50
  -4   4  -5  249.97   13.80
  -4   4  -5  245.38   13.80
   4  -4   5  242.18   13.50
   4  -4   5  234.28   13.20
   4  -4   5  255.57   13.40
   4  -4   5  265.47   32.60
  -5   4  -5   36.20    4.30
  -5   4  -5   36.70    4.50
  -5   4  -5   30.20    3.10
  -5   4  -5   78.69   24.50
  -5   4  -5   32.30    3.80
   5  -4   5   32.10    3.70
   5  -4   5   31.50    3.50
   5  -4   5   50.09   25.50
   5  -4   5   38.30    3.90
  -6   4  -5   37.40    3.20
  -6   4  -5   32.70    4.30
  -6   4  -5   30.60    4.30
  -6   4  -5   31.50    4.40
   6  -4   5   44.10    5.10
   6  -4   5   40.40    4.30
   6  -4   5   24.10    4.30
  -7   4  -5   -3.00    2.40
   7  -4   5    0.00    1.80
   7  -4   5    0.10    2.20
   7  -4   5   -1.90    2.20
   9   3  -5   69.39    5.40
   9   3  -5   65.99    4.60
  -9  -3   5   76.39    7.50
   8   3  -5   16.80    2.00
   8   3  -5   16.40    1.90
   8   3  -5   15.50    2.60
  -8  -3   5   18.90    3.00
   7   3  -5   65.69    4.30
   7   3  -5   76.69    4.40
   7   3  -5   76.59    4.50
   7   3  -5   68.69    5.10
  -7  -3   5   75.59    5.40
   6   3  -5   -2.10    1.20
   6   3  -5   -0.10    0.60
   6   3  -5    0.00    0.70
   6   3  -5    0.80    0.80
   6   3  -5   -1.30    1.00
   6   3  -5   -0.80    0.60
  -6  -3   5    0.80    1.30
   5   3  -5  102.39    5.90
   5   3  -5   97.39    5.60
   5   3  -5   95.69    5.20
   5   3  -5   94.59    5.20
   5   3  -5   99.49    5.30
   5   3  -5   95.89    5.10
   5   3  -5   98.59    5.20
  -5  -3   5  100.69    5.80
   4   3  -5   83.29    4.20
   4   3  -5   84.29    4.60
   4   3  -5   78.19    4.20
   4   3  -5   81.69    4.40
   4   3  -5   80.49    4.70
   4   3  -5   77.79    4.50
  -4  -3   5   77.09    6.10
  -4  -3   5   80.99    4.70
  -4  -3   5   71.79    6.10
   3   3  -5   47.20    2.60
   3   3  -5   46.10    2.70
   3   3  -5   46.70    2.60
   3   3  -5   44.60    3.10
   3   3  -5   45.20    3.00
   3   3  -5   44.10    2.90
   3   3  -5   44.90    2.80
  -3  -3   5   48.40    6.10
  -3  -3   5   42.40    5.60
   2   3  -5    2.00    0.60
   2   3  -5    3.20    1.00
   2   3  -5    2.30    0.70
   2   3  -5    3.10    0.40
   2   3  -5    2.60    0.70
   2   3  -5    4.20    0.70
   2   3  -5    4.40    0.90
  -2  -3   5    2.90    0.40
  -2  -3   5    2.50    0.40
   1   3  -5  308.17   13.80
   1   3  -5  272.97   14.10
   1   3  -5  280.97   13.90
   1   3  -5  281.47   14.10
   1   3  -5  277.77   13.90
   1   3  -5  260.87   18.90
  -1  -3   5  239.28   18.90
  -1  -3   5  263.27   13.80
  -1  -3   5  289.27   14.00
   0   3  -5 1353.36   61.29
   0   3  -5 1241.38   68.29
   0  -3   5 1133.19   67.69
  -1   3  -5  989.70   55.49
   1  -3   5  918.81   46.40
   1  -3   5  951.40   55.59
  -2   3  -5  287.97   15.40
  -2   3  -5  321.57   15.70
  -2   3  -5  376.06   26.80
  -2   3  -5  295.57   15.30
   2  -3   5  260.67   15.30
   2  -3   5  285.97   15.10
   2  -3   5  304.97   25.70
   2  -3   5  312.47   15.50
   2  -3   5  329.07   15.70
  -3   3  -5  764.22   39.40
  -3   3  -5  895.91   53.39
  -3   3  -5  814.62   39.90
  -3   3  -5  802.02   39.60
   3  -3   5  828.42   39.60
   3  -3   5  829.42   52.99
   3  -3   5  791.42   39.60
   3  -3   5  739.13   39.30
  -4   3  -5   36.20    3.10
  -4   3  -5   38.00    4.00
  -4   3  -5   42.60   14.90
  -4   3  -5   36.30    3.80
  -4   3  -5   33.10    3.60
   4  -3   5   34.90    3.40
   4  -3   5   54.49   16.50
   4  -3   5   29.50    3.30
   4  -3   5   41.40    3.50
  -5   3  -5  706.33   56.29
  -5   3  -5  793.52   40.30
  -5   3  -5  821.52   39.70
  -5   3  -5  810.22   39.30
  -5   3  -5  828.52   40.20
   5  -3   5  906.81   87.09
   5  -3   5  829.82   39.80
   5  -3   5  756.82   39.70
   5  -3   5  745.73   39.80
  -6   3  -5   40.70    4.70
  -6   3  -5   45.90    3.30
  -6   3  -5   47.70    5.30
  -6   3  -5   51.49   30.40
  -6   3  -5   42.90    4.40
   6  -3   5   39.50    4.30
   6  -3   5   41.60    4.40
   6  -3   5   46.50    4.60
   6  -3   5   41.50   29.60
  -7   3  -5   72.99    7.20
   7  -3   5   87.29    6.60
   7  -3   5   83.49    6.20
   7  -3   5   90.69    6.70
  -8   3  -5    3.10    3.80
   8  -3   5    3.30    2.80
   8  -3   5    2.90    2.30
   8  -3   5    2.50    2.50
   9   2  -5    6.60    1.60
   9   2  -5    7.90    2.10
  -9  -2   5    8.20    2.70
   8   2  -5    4.10    1.40
   8   2  -5    2.60    1.70
   8   2  -5    4.00    0.80
  -8  -2   5    5.60    2.20
   7   2  -5   33.10    3.20
   7   2  -5   27.80    2.30
   7   2  -5   25.80    2.10
   7   2  -5   31.60    2.50
  -7  -2   5   23.50    3.10
   6   2  -5   18.20    1.70
   6   2  -5   15.00    1.20
   6   2  -5   17.40    1.20
   6   2  -5   21.50    1.80
   6   2  -5   15.50    2.00
   6   2  -5   15.70    2.20
   6   2  -5   18.20    1.80
  -6  -2   5   11.70    2.70
   5   2  -5  239.68   11.90
   5   2  -5  239.68   12.00
   5   2  -5  239.08   11.90
   5   2  -5  247.28   12.40
   5   2  -5  237.58   12.10
  -5  -2   5  226.88   12.60
   4   2  -5  849.32   40.40
   4   2  -5  847.12   40.50
  -4  -2   5  772.72   40.50
   3   2  -5  242.48   12.20
   3   2  -5  251.37   12.70
   3   2  -5  254.07   12.60
   3   2  -5  260.37   12.20
   3   2  -5  250.87   12.50
  -3  -2   5  235.68   12.60
  -2  -2   5  903.41   46.10
   1   2  -5  211.38   10.80
   1   2  -5  211.68   14.50
   1   2  -5  224.38   10.40
   1   2  -5  209.78   10.60
   1   2  -5  214.88   10.50
   1   2  -5  213.88   10.60
   1   2  -5  207.28   10.80
  -1  -2   5  197.38   14.40
  -1  -2   5  221.38   10.70
  -1  -2   5  212.28   10.50
  -1  -2   5  201.58   10.40
   0  -2   5  324.77   15.80
  -1   2  -5 3523.95  168.48
   1  -2   5 3106.49  167.68
  -2   2  -5  945.11   44.90
  -2   2  -5  966.20   54.39
   2  -2   5  875.71   53.49
   2  -2   5  980.70   45.10
   2  -2   5  815.72   44.80
  -3   2  -5    1.10    1.30
  -3   2  -5    1.40    1.10
  -3   2  -5    2.80    0.80
  -3   2  -5    2.20    7.00
  -3   2  -5    1.00    1.10
   3  -2   5    3.90    1.30
   3  -2   5   -3.80    7.10
   3  -2   5    0.60    1.20
  -4   2  -5   92.39    5.10
  -4   2  -5   85.59    4.90
  -4   2  -5   89.19    6.00
  -4   2  -5   98.99   17.90
  -4   2  -5   83.59    5.50
  -4   2  -5   92.09    6.10
   4  -2   5  103.49    7.30
   4  -2   5   83.29    5.60
   4  -2   5   89.99   17.10
  -5   2  -5  128.19    8.10
  -5   2  -5  126.09    6.80
  -5   2  -5  129.39    7.90
  -5   2  -5  128.79   22.70
  -5   2  -5  127.69    7.40
  -5   2  -5  120.59    6.60
   5  -2   5  101.39   21.50
   5  -2   5  127.89    7.60
   5  -2   5  118.39    7.40
  -6   2  -5   14.70    2.90
  -6   2  -5   19.90    3.60
  -6   2  -5   17.20    1.80
  -6   2  -5   20.10    2.60
   6  -2   5   20.20   21.60
   6  -2   5   16.70    2.60
   6  -2   5   14.10    2.70
  -7   2  -5   46.40    4.90
  -7   2  -5   32.80    3.70
  -7   2  -5   46.40    5.30
   7  -2   5   43.50    4.30
   7  -2   5   42.50    4.60
   7  -2   5   43.60    4.90
  -8   2  -5   25.20    4.50
   8  -2   5   27.70    3.50
   8  -2   5   22.60    3.80
   8  -2   5   30.50    3.90
   9   1  -5   39.30    3.90
   9   1  -5   44.60    3.80
  -9  -1   5   52.59    5.90
   8   1  -5  190.78   11.40
  -8  -1   5  232.68   12.80
   7   1  -5   57.09    4.00
   7   1  -5   42.70    3.30
   7   1  -5   33.60    9.20
   7   1  -5   51.49    3.60
   7   1  -5   48.20    2.80
  -7  -1   5   75.39    9.70
  -7  -1   5   56.29    5.00
   6   1  -5  327.27   16.80
   6   1  -5  349.77   16.50
   6   1  -5  317.47   16.20
   6   1  -5  323.27   20.70
   6   1  -5  315.67   16.40
   6   1  -5  314.27   16.00
  -6  -1   5  331.97   17.40
  -6  -1   5  355.86   20.40
   5   1  -5  115.39    5.90
   5   1  -5  114.39    5.90
   5   1  -5  111.69    5.80
   5   1  -5  114.49    5.90
   5   1  -5  117.09    5.90
   5   1  -5  117.39    6.30
   5   1  -5  104.39    8.70
  -5  -1   5  105.39    8.30
  -5  -1   5  102.89    6.80
   4   1  -5   14.50    1.10
   4   1  -5   14.00    1.20
   4   1  -5   15.10    1.40
   4   1  -5   17.90    1.70
  -4  -1   5   10.00    1.70
   1   1  -5    5.20    0.60
   1   1  -5    4.60    0.50
   1   1  -5    4.50    0.80
   1   1  -5    5.10    0.80
   1   1  -5    7.00    2.30
  -1  -1   5    4.40    2.20
   0   1  -5   77.19    4.30
   0   1  -5   81.19    4.20
   0   1  -5   80.29    4.40
   0   1  -5   79.69    4.20
   0   1  -5   79.89    4.20
   0   1  -5   70.89    7.60
   0  -1   5   87.09    4.40
   0  -1   5   79.69    4.20
   0  -1   5   77.39    4.20
  -1   1  -5  202.78   10.40
  -1   1  -5  200.28   10.40
  -1   1  -5  213.08   10.50
  -1   1  -5  212.28   10.60
  -1   1  -5  210.98   16.00
  -1   1  -5  204.98   10.40
  -1   1  -5  203.18   10.40
   1  -1   5  217.08   10.40
   1  -1   5  210.58   10.60
   1  -1   5  212.08   10.50
   1  -1   5  205.38   10.40
   1  -1   5  194.98   10.40
   1  -1   5  181.78   15.30
  -2   1  -5 1021.30   56.59
   2  -1   5  930.41   58.29
  -3   1  -5  122.99   14.90
  -3   1  -5  117.69    6.90
  -3   1  -5  140.29    7.20
  -3   1  -5  124.69    6.70
   3  -1   5  121.89    6.90
   3  -1   5   94.99   14.40
   3  -1   5  130.09    6.90
   3  -1   5  132.99    7.00
  -4   1  -5    0.10    1.40
  -4   1  -5    1.10    0.70
  -4   1  -5    1.60    8.00
  -4   1  -5    1.50    0.90
  -4   1  -5   -2.00    1.10
   4  -1   5    0.40    1.20
   4  -1   5   -5.70    7.90
   4  -1   5   -0.60    1.10
  -5   1  -5  407.06   20.40
  -5   1  -5  367.26   19.20
  -5   1  -5  369.36   20.00
  -5   1  -5  395.96   19.80
  -5   1  -5  406.56   34.80
  -5   1  -5  392.36   19.20
   5  -1   5  340.57   32.90
   5  -1   5  389.46   19.90
   5  -1   5  398.76   19.90
  -6   1  -5  198.48   11.70
  -6   1  -5  172.98   10.80
  -6   1  -5  206.98   29.20
  -6   1  -5  195.78   11.30
  -6   1  -5  210.58   10.90
  -6   1  -5  194.88    9.90
   6  -1   5  206.58   29.70
   6  -1   5  188.08   10.90
   6  -1   5  210.08   11.20
  -7   1  -5  375.06   19.20
  -7   1  -5  329.07   18.50
  -7   1  -5  358.06   19.70
   7  -1   5  372.26   19.10
   7  -1   5  349.47   18.90
  -8   1  -5   69.89    6.70
   8  -1   5   62.79    5.50
   8  -1   5   72.29    5.80
  -9   1  -5   31.40    6.30
   9  -1   5   51.89    5.70
   9  -1   5   54.59    5.10
   9   0  -5    7.60    2.10
   9   0  -5    3.30    2.60
   9   0  -5    4.50    1.80
  -9   0   5    4.00    2.70
   8   0  -5   52.09    5.20
   8   0  -5   46.00    3.80
   8   0  -5   43.40    3.80
  -8   0   5   53.99    5.70
   7   0  -5   53.09    4.10
   7   0  -5   67.49    4.40
   7   0  -5   64.99    4.40
  -7   0   5   81.89    6.10
   6   0  -5  235.38   12.40
   6   0  -5  251.37   19.90
   6   0  -5  227.58   12.20
   6   0  -5  227.58   11.70
   6   0  -5  245.48   12.30
  -6   0   5  251.47   13.40
  -6   0   5  263.27   19.50
   5   0  -5  654.63   36.30
   5   0  -5  635.14   31.00
   5   0  -5  645.34   31.40
   5   0  -5  671.03   31.60
   5   0  -5  609.14   31.50
   5   0  -5  626.94   31.20
  -5   0   5  634.64   35.70
   4   0  -5   45.70    2.80
   4   0  -5   53.19    2.90
   4   0  -5   59.69    6.90
   4   0  -5   45.80    2.70
   4   0  -5   50.79    2.90
   4   0  -5   47.60    3.00
  -4   0   5   48.70    3.80
  -4   0   5   49.60    6.10
   3   0  -5  148.59    7.70
   3   0  -5  147.39    7.50
   3   0  -5  155.18    7.50
   3   0  -5  150.28    8.10
   3   0  -5  150.88    9.30
  -3   0   5  153.78    8.20
   2   0  -5 1342.77   65.09
   2   0  -5 1321.97   64.99
   1   0  -5  612.74   31.70
  -1   0   5  618.14   31.60
   0   0  -5   41.60    2.30
   0   0  -5   38.60    2.30
   0   0  -5   44.10    2.50
   0   0  -5   37.50    2.10
   0   0  -5   39.20    5.00
   0   0  -5   40.40    2.30
   0   0   5   34.20    5.20
   0   0   5   42.10    2.20
   0   0   5   41.30    2.40
   0   0   5   42.90    2.30
   0   0   5   37.90    2.10
  -1   0  -5 3180.78  158.68
   1   0   5 3164.28  158.68
  -2   0  -5 4480.15  216.88
   2   0   5 4191.08  216.48
  -3   0  -5  976.60   53.19
  -3   0  -5  892.31   44.10
   3   0   5  895.61   44.40
   3   0   5  853.81   52.19
  -4   0  -5  708.43   44.70
  -4   0  -5  686.53   33.30
  -4   0  -5  662.83   33.70
  -4   0  -5  652.43   33.80
  -4   0  -5  686.53   33.40
   4   0   5  686.33   33.80
   4   0   5  688.13   33.80
   4   0   5  715.43   33.80
   4   0   5  643.54   43.80
  -5   0  -5    0.00    0.60
  -5   0  -5   -1.90    8.90
  -5   0  -5   -0.10    0.70
  -5   0  -5   -3.50    1.20
  -5   0  -5   -0.50    1.40
  -5   0  -5   -1.40    1.10
   5   0   5   15.60   10.30
   5   0   5   -1.70    1.10
   5   0   5   -3.70    2.00
  -6   0  -5    7.30    0.70
  -6   0  -5    7.60    2.20
  -6   0  -5    5.50    2.10
  -6   0  -5   -0.40   12.00
  -6   0  -5    9.00    1.70
   6   0   5   12.90    2.30
   6   0   5    7.40    2.00
  -7   0  -5  516.55   44.70
  -7   0  -5  515.65   26.60
  -7   0  -5  459.85   25.50
  -7   0  -5  520.65   26.00
   7   0   5  495.05   25.80
   7   0   5  515.25   25.90
   7   0   5  564.14   50.49
  -8   0  -5   96.09    7.80
   8   0   5   97.59    6.90
   8   0   5   95.89    6.80
  -9   0  -5    0.60    2.60
   9   0   5    1.60    2.00
   9   0   5    4.20    2.20
   9  -1  -5   16.20    4.70
  -9   1   5   15.70    4.40
   8  -1  -5   25.60    4.10
   8  -1  -5   20.20    2.40
   8  -1  -5   17.30    2.50
  -8   1   5   18.00    3.50
   7  -1  -5   31.80    3.40
   7  -1  -5   33.80    3.00
   7  -1  -5   32.20    3.90
  -7   1   5   30.70    3.90
   6  -1  -5  112.29    6.80
   6  -1  -5  140.69   17.10
   6  -1  -5  105.59    5.90
   6  -1  -5   85.09    5.10
   6  -1  -5   88.89    5.60
   6  -1  -5  102.69    5.70
  -6   1   5  101.49    7.10
  -6   1   5  137.69   16.80
   5  -1  -5  123.99    6.60
   5  -1  -5  133.89   15.40
   5  -1  -5  119.29    7.60
   5  -1  -5  123.79    6.90
   5  -1  -5  125.69    6.80
   5  -1  -5  124.29    6.80
  -5   1   5  147.79   14.80
  -5   1   5  133.29    7.90
   4  -1  -5  617.44   36.60
   4  -1  -5  639.44   31.20
   4  -1  -5  635.34   31.20
   4  -1  -5  608.94   31.20
   4  -1  -5  648.84   31.20
  -4   1   5  628.74   36.30
  -4   1   5  672.03   32.00
   3  -1  -5 1541.25   79.29
  -3   1   5 1558.34   78.99
   2  -1  -5 3737.53  183.78
   1  -1  -5 1002.60   52.79
   1  -1  -5 1064.99   52.89
  -1  -1  -5  418.06   25.60
  -1  -1  -5  451.65   21.30
   1   1   5  429.26   21.20
   1   1   5  423.16   25.80
  -2  -1  -5  549.74   32.20
   2   1   5  505.75   31.70
  -3  -1  -5 1144.59   60.89
   3   1   5 1009.20   59.89
  -4  -1  -5 1063.09   59.89
  -4  -1  -5  999.80   49.99
  -4  -1  -5 1086.69   49.90
   4   1   5  910.11   58.79
  -5  -1  -5   13.80    1.10
  -5  -1  -5   15.00    1.80
  -5  -1  -5   11.80    1.90
   5   1   5   15.90    1.90
   5   1   5   14.40    2.10
   5   1   5   19.30   18.90
   5   1   5   15.80    1.60
   5   1   5   14.80    2.10
  -6  -1  -5   13.50   12.20
  -6  -1  -5   21.40    3.00
  -6  -1  -5   25.30    2.80
  -6  -1  -5   28.90    2.70
   6   1   5   23.80    2.70
   6   1   5   29.50    3.00
  -7  -1  -5  158.38    8.80
  -7  -1  -5  144.69    8.40
  -7  -1  -5  152.18    9.60
  -7  -1  -5  151.78   26.90
   7   1   5  146.09    8.90
   7   1   5  146.39    8.90
   7   1   5  130.89   26.20
  -8  -1  -5  196.58   11.90
  -8  -1  -5  159.18   10.80
   8   1   5  206.98   12.40
   8   1   5  197.98   11.30
  -9  -1  -5    9.10    3.20
   9   1   5    3.20    2.20
   9   1   5    1.90    2.10
   8  -2  -5   58.49    5.80
   8  -2  -5   56.69    4.70
   8  -2  -5   56.09    4.10
  -8   2   5   59.89    6.50
   7  -2  -5    2.00    1.20
   7  -2  -5    2.80    1.60
   7  -2  -5   -2.30    1.90
  -7   2   5    2.20    2.30
   6  -2  -5  652.73   31.70
   6  -2  -5  648.14   32.40
   6  -2  -5  567.74   31.50
   6  -2  -5  614.44   31.30
  -6   2   5  690.73   32.80
   5  -2  -5    5.70    1.00
   5  -2  -5   11.00   14.10
   5  -2  -5   11.20    2.30
   5  -2  -5    6.80    1.20
   5  -2  -5    5.00    1.40
  -5   2   5    5.30    2.00
  -5   2   5    1.50    8.30
   4  -2  -5  230.98   11.40
   4  -2  -5  228.48   11.60
   4  -2  -5  219.68   11.50
   4  -2  -5  208.88   12.50
  -4   2   5  242.48   19.30
  -4   2   5  236.08   13.00
   3  -2  -5    2.70    0.90
   3  -2  -5    3.20    4.80
   3  -2  -5    3.80    0.60
   3  -2  -5    1.70    0.80
   3  -2  -5    1.50    1.30
   3  -2  -5    3.10    0.90
  -3   2   5    2.00    4.10
  -3   2   5    1.70    1.30
   2  -2  -5   23.00    2.10
   2  -2  -5   25.00    1.40
   2  -2  -5   26.00    1.80
   2  -2  -5   22.40    1.80
   2  -2  -5   22.00    2.20
   2  -2  -5   27.40    1.50
   2  -2  -5   23.90    1.80
   2  -2  -5   44.90    7.30
  -2   2   5   25.80    1.60
  -2   2   5   23.30    2.30
   1  -2  -5    6.70    0.90
   1  -2  -5    6.60    1.20
   1  -2  -5    5.60    0.90
   1  -2  -5    9.00    3.50
   1  -2  -5    5.10    1.10
   1  -2  -5    8.00    0.80
   1  -2  -5    5.80    3.10
   1  -2  -5    6.60    0.80
  -1   2   5    9.00    0.80
  -1   2   5    5.30    1.00
  -1   2   5    5.00    1.00
   0  -2  -5 5466.45  268.67
  -1  -2  -5  208.88   10.50
  -1  -2  -5  221.88   10.70
  -1  -2  -5  214.58   10.60
  -1  -2  -5  219.78   10.80
  -1  -2  -5  213.68   10.70
  -1  -2  -5  210.08   10.60
  -1  -2  -5  202.98   15.10
  -1  -2  -5  205.58   10.70
   1   2   5  220.88   10.60
   1   2   5  219.48   10.70
   1   2   5  206.48   10.50
   1   2   5  190.58   15.00
   1   2   5  217.38   10.70
   1   2   5  212.48   10.60
   1   2   5  202.58   10.60
  -2  -2  -5   15.50    1.60
  -2  -2  -5   11.70    4.90
  -2  -2  -5   17.40    1.50
  -2  -2  -5   15.20    1.40
  -2  -2  -5   16.30    1.70
  -2  -2  -5   17.90    1.50
  -2  -2  -5   18.00    1.40
  -2  -2  -5   18.80    1.70
   2   2   5   22.30    1.70
   2   2   5   16.40    1.50
   2   2   5   16.30    1.50
   2   2   5   18.00    1.50
   2   2   5   17.10    1.60
   2   2   5   16.40    5.00
   2   2   5   18.00    1.50
  -3  -2  -5  376.36   18.10
  -3  -2  -5  361.56   18.00
  -3  -2  -5  337.67   24.70
  -3  -2  -5  363.36   17.90
  -3  -2  -5  335.37   17.90
  -3  -2  -5  321.57   17.80
  -3  -2  -5  355.56   17.90
   3   2   5  374.66   17.90
   3   2   5  365.86   17.90
   3   2   5  398.16   18.20
   3   2   5  357.66   17.80
   3   2   5  343.67   17.80
   3   2   5  368.96   17.90
   3   2   5  368.76   18.00
   3   2   5  328.27   24.40
  -4  -2  -5 1420.26   69.09
  -4  -2  -5 1471.05   78.79
   4   2   5 1372.06   78.29
  -5  -2  -5  151.48   19.70
  -5  -2  -5  147.29    7.20
  -5  -2  -5  144.69    8.40
  -5  -2  -5  136.99    7.90
  -5  -2  -5  151.58    8.00
  -5  -2  -5  142.99    7.20
   5   2   5  149.79   19.00
   5   2   5  148.29    8.10
   5   2   5  140.09    7.70
   5   2   5  131.39    7.90
   5   2   5  154.08    8.10
   5   2   5  153.08    7.80
  -6  -2  -5   65.89   16.00
  -6  -2  -5   62.29    4.10
  -6  -2  -5   61.49    4.20
  -6  -2  -5   57.89    4.80
   6   2   5   54.89    4.50
   6   2   5   65.29    4.50
   6   2   5   58.09    3.80
  -7  -2  -5  222.28   12.50
  -7  -2  -5  221.88   11.70
   7   2   5  201.68   11.20
   7   2   5  213.18   12.00
   7   2   5  221.68   11.90
  -8  -2  -5  239.68   13.40
  -8  -2  -5  200.08   11.90
   8   2   5  220.18   12.70
   8   2   5  241.78   12.80
  -9  -2  -5   -1.30    2.20
   9   2   5   -0.80    1.80
   9   2   5   -1.70    1.90
 -10  -2  -5   57.39    6.20
  10   2   5   33.90    6.60
  10   2   5   61.79    7.30
   8  -3  -5    1.20    2.50
   8  -3  -5    5.40    2.10
  -8   3   5    3.50    2.90
   7  -3  -5   62.49    4.20
   7  -3  -5   67.69    5.10
   7  -3  -5   63.69    5.90
  -7   3   5   66.39    6.50
   6  -3  -5  101.19    6.40
   6  -3  -5   95.79    5.60
   6  -3  -5  102.39    7.20
  -6   3   5   95.79    7.50
   5  -3  -5    7.20    2.20
   5  -3  -5   12.70   11.60
   5  -3  -5    7.30    1.60
   5  -3  -5    4.40    1.30
   5  -3  -5    7.90    1.20
  -5   3   5   -5.40   10.60
  -5   3   5    6.20    0.90
  -5   3   5   10.40    2.70
   4  -3  -5   44.20    3.80
   4  -3  -5   38.50    2.60
   4  -3  -5   41.50    3.20
   4  -3  -5   39.00    3.00
  -4   3   5   46.40    4.20
  -4   3   5   44.60   10.90
   3  -3  -5  168.08    9.40
   3  -3  -5  176.98   17.70
   3  -3  -5  161.98    8.90
   3  -3  -5  166.88    8.50
   3  -3  -5  172.88    9.00
  -3   3   5  190.08   17.10
  -3   3   5  172.68    8.80
  -3   3   5  173.08    8.50
  -3   3   5  170.08    9.60
   2  -3  -5   15.40    1.60
   2  -3  -5   16.30    1.70
   2  -3  -5   14.30    1.90
   2  -3  -5   19.90    6.80
   2  -3  -5   16.90    1.60
  -2   3   5   14.60    2.00
  -2   3   5   17.40    1.00
  -2   3   5   22.10    6.70
   1  -3  -5   28.00    2.00
   1  -3  -5   26.00    5.80
   1  -3  -5   25.60    2.20
   1  -3  -5   28.90    6.90
   1  -3  -5   26.70    1.70
   1  -3  -5   30.30    2.10
   1  -3  -5   26.80    2.10
   1  -3  -5   28.80    2.30
  -1   3   5   30.90    1.90
  -1   3   5   31.40    2.00
  -1   3   5   25.90    2.40
  -1   3   5   27.90    2.20
  -1   3   5   23.70    1.80
   0  -3  -5 2689.03  135.69
   0  -3  -5 2670.23  135.59
  -1  -3  -5  172.68    8.40
  -1  -3  -5  165.08    8.30
  -1  -3  -5  170.78    8.40
  -1  -3  -5  166.58    8.40
  -1  -3  -5  170.18    8.50
  -1  -3  -5  155.38   13.60
  -1  -3  -5  160.88    8.40
  -1  -3  -5  169.98    8.50
   1   3   5  160.58    8.40
   1   3   5  163.78    8.40
   1   3   5  148.29    8.20
   1   3   5  172.28    8.50
   1   3   5  155.58   13.60
   1   3   5  150.58    8.40
   1   3   5  161.48    8.30
  -2  -3  -5  726.53   41.90
   2   3   5  708.63   42.20
  -3  -3  -5  425.86   21.10
  -3  -3  -5  443.56   21.00
  -3  -3  -5  438.66   28.70
  -3  -3  -5  393.16   21.10
  -3  -3  -5  427.46   21.10
  -3  -3  -5  427.26   21.10
  -3  -3  -5  379.06   20.90
   3   3   5  441.36   21.20
   3   3   5  438.46   21.10
   3   3   5  441.46   21.20
   3   3   5  442.36   21.10
   3   3   5  425.96   21.30
   3   3   5  399.86   28.20
   3   3   5  430.16   21.20
  -4  -3  -5  367.16   18.70
  -4  -3  -5  357.76   18.90
  -4  -3  -5  392.86   18.60
  -4  -3  -5  387.96   19.20
  -4  -3  -5  387.76   27.60
   4   3   5  387.06   19.00
   4   3   5  339.37   26.80
   4   3   5  409.66   19.00
   4   3   5  354.76   18.80
   4   3   5  371.76   18.90
  -5  -3  -5   68.99    4.20
  -5  -3  -5   63.69   12.90
  -5  -3  -5   69.39    3.90
  -5  -3  -5   64.99    3.40
  -5  -3  -5   62.79    4.60
   5   3   5   65.09    4.30
   5   3   5   45.10   11.30
   5   3   5   66.19    4.40
   5   3   5   60.29    4.10
   5   3   5   59.69    4.10
   5   3   5   60.39    3.70
  -6  -3  -5    4.80    9.50
  -6  -3  -5    2.50    1.40
  -6  -3  -5    0.10    1.00
   6   3   5    0.60    0.70
   6   3   5    0.70    1.10
   6   3   5   12.00    9.90
   6   3   5    0.40    1.10
   6   3   5    0.80    1.50
   6   3   5    4.00    1.50
  -7  -3  -5  302.67   38.40
  -7  -3  -5  322.17   17.50
  -7  -3  -5  349.77   17.40
  -7  -3  -5  330.37   18.20
   7   3   5  354.56   18.10
   7   3   5  341.17   17.90
   7   3   5  361.96   17.90
  -8  -3  -5    6.70    1.60
  -8  -3  -5    5.60    2.60
   8   3   5   10.90    1.80
   8   3   5   11.80    2.60
   8   3   5   10.40    2.40
  -9  -3  -5   -3.10    2.80
   9   3   5    0.60    1.90
   9   3   5   -4.50    1.70
 -10  -3  -5    8.10    2.70
  10   3   5    8.60    2.70
  10   3   5    1.60    2.60
   7  -4  -5    4.70    2.80
   7  -4  -5    1.70    1.90
  -7   4   5    6.80    3.20
   6  -4  -5   75.19    5.50
   6  -4  -5   69.19    6.20
  -6   4   5   80.19    6.70
   5  -4  -5    0.50    1.60
   5  -4  -5    1.00    2.20
  -5   4   5    2.90    2.20
  -5   4   5   -1.10    0.80
   4  -4  -5  289.37   14.60
   4  -4  -5  276.07   14.10
   4  -4  -5  238.68   13.90
   4  -4  -5  306.17   28.60
  -4   4   5  245.48   13.40
  -4   4   5  281.77   14.80
  -4   4   5  280.17   14.60
  -4   4   5  274.27   26.70
   3  -4  -5  538.15   27.40
   3  -4  -5  505.65   38.00
   3  -4  -5  567.04   27.50
   3  -4  -5  578.64   27.90
  -3   4   5  588.24   37.90
  -3   4   5  539.45   28.00
  -3   4   5  535.85   26.90
  -3   4   5  550.74   27.20
   2  -4  -5  330.77   16.80
   2  -4  -5  339.87   16.90
   2  -4  -5  331.57   17.20
  -2   4   5  352.26   16.30
  -2   4   5  344.27   16.30
  -2   4   5  297.37   27.40
  -2   4   5  336.07   16.70
  -2   4   5  309.37   16.90
  -2   4   5  329.37   17.20
   1  -4  -5  231.38   19.90
   1  -4  -5  251.57   12.50
   1  -4  -5  252.87   13.10
   1  -4  -5  257.77   20.70
   1  -4  -5  248.58   12.80
   1  -4  -5  263.87   12.90
  -1   4   5  238.68   12.50
  -1   4   5  257.37   13.00
  -1   4   5  240.18   13.10
  -1   4   5  275.77   12.40
  -1   4   5  247.68   12.80
   0  -4  -5   64.99    4.00
   0  -4  -5   54.09    9.30
   0  -4  -5   90.89   12.10
   0  -4  -5   60.19    4.00
   0  -4  -5   64.89    3.90
   0  -4  -5   64.89    3.80
   0  -4  -5   65.89    4.20
   0  -4  -5   63.89    3.60
   0  -4  -5   65.89    3.90
   0   4   5   66.19    4.00
   0   4   5   76.29    4.30
   0   4   5   65.59    3.80
   0   4   5   57.59    3.70
   0   4   5   70.79    4.00
  -1  -4  -5   16.80    1.60
  -1  -4  -5   17.30    1.80
  -1  -4  -5   22.20    1.90
  -1  -4  -5   25.60    6.70
  -1  -4  -5   16.30    1.50
  -1  -4  -5   17.30    1.80
  -1  -4  -5   17.10    1.70
   1   4   5   17.40    1.70
   1   4   5   14.10    1.50
   1   4   5   13.10    1.60
   1   4   5   18.30    1.80
   1   4   5   12.20    1.40
  -2  -4  -5   -0.40    1.00
  -2  -4  -5    0.00    0.80
  -2  -4  -5    1.30    0.80
  -2  -4  -5   -0.10    0.50
  -2  -4  -5    0.20    0.90
  -2  -4  -5   -1.60    0.70
  -2  -4  -5   -5.20    3.20
   2   4   5   -0.10    0.70
   2   4   5   -3.20    3.20
   2   4   5   -2.00    0.80
   2   4   5    0.10    0.80
   2   4   5    0.00    0.70
   2   4   5    1.80    0.90
  -3  -4  -5  273.07   14.80
  -3  -4  -5  310.27   15.20
  -3  -4  -5  318.37   15.30
  -3  -4  -5  311.47   15.00
  -3  -4  -5  274.47   15.00
  -3  -4  -5  266.27   22.30
   3   4   5  291.77   15.00
   3   4   5  317.37   15.30
   3   4   5  301.87   15.10
   3   4   5  284.17   22.50
   3   4   5  292.87   15.00
   3   4   5  307.77   15.10
  -4  -4  -5 1016.60   59.19
  -4  -4  -5 1031.90   49.60
   4   4   5  962.10   58.49
  -5  -4  -5  166.48    8.10
  -5  -4  -5  150.18    8.00
  -5  -4  -5  159.28    8.50
  -5  -4  -5  151.88    8.80
   5   4   5  148.59    8.50
   5   4   5  169.28    8.60
   5   4   5  118.89   27.20
   5   4   5  154.58    8.60
   5   4   5  149.09    8.40
  -6  -4  -5   -2.80    1.20
  -6  -4  -5   -0.40    1.60
  -6  -4  -5    0.30    0.50
  -6  -4  -5   -1.20    9.40
  -6  -4  -5   -0.50    0.80
   6   4   5   -2.10    1.40
   6   4   5  -11.50    9.80
   6   4   5   -1.40    1.40
   6   4   5   -0.70    1.00
  -7  -4  -5   30.90   18.00
  -7  -4  -5   13.40    1.90
  -7  -4  -5   11.20    2.30
   7   4   5   10.30    2.10
   7   4   5    9.90    1.80
   7   4   5   10.70    2.50
  -8  -4  -5  233.48   12.40
  -8  -4  -5  182.18   11.20
   8   4   5  211.18   11.40
   8   4   5  215.08   11.80
   8   4   5  220.78   12.20
  -9  -4  -5   10.50    2.80
   9   4   5   17.10    2.30
   9   4   5   17.70    3.00
   9   4   5   18.90    3.30
 -10  -4  -5   65.89    6.10
  10   4   5   52.89    5.70
  10   4   5   61.99    5.70
   7  -5  -5   22.60    3.80
   7  -5  -5   22.50    4.50
  -7   5   5   18.50    3.90
   6  -5  -5   55.89    4.80
   6  -5  -5   43.60    5.30
  -6   5   5   43.80    5.20
   5  -5  -5    3.90    1.90
   5  -5  -5   10.20    2.90
  -5   5   5    3.50    2.40
   4  -5  -5    2.90    1.60
   4  -5  -5    7.70   15.50
   4  -5  -5    3.00    2.30
  -4   5   5   -3.40   13.90
  -4   5   5    1.40    0.80
  -4   5   5    1.20    1.00
  -4   5   5   -0.10    1.90
   3  -5  -5  150.98    8.60
   3  -5  -5  167.18    9.10
   3  -5  -5  136.69    8.40
   3  -5  -5  158.18   22.30
  -3   5   5  160.08    8.30
  -3   5   5  157.18    9.20
  -3   5   5  144.49    7.70
  -3   5   5  179.18   23.10
   2  -5  -5   28.10    9.60
   2  -5  -5   21.10    2.20
   2  -5  -5   18.00    2.50
  -2   5   5   17.20    9.10
  -2   5   5   13.10    2.20
  -2   5   5   19.00    1.40
  -2   5   5   20.30    2.90
  -2   5   5   17.10    2.40
   1  -5  -5  620.54   30.20
   1  -5  -5  591.64   39.70
   1  -5  -5  602.74   30.30
   1  -5  -5  553.14   39.80
   1  -5  -5  580.44   30.70
   1  -5  -5  606.14   29.70
  -1   5   5  631.94   29.60
  -1   5   5  605.54   29.70
  -1   5   5  582.14   30.30
  -1   5   5  629.14   30.10
  -1   5   5  634.54   30.20
   0  -5  -5 1432.76   84.59
   0  -5  -5 1671.73   85.49
  -1  -5  -5   81.09    5.00
  -1  -5  -5   83.29    5.10
  -1  -5  -5   95.09    5.10
  -1  -5  -5   92.39   13.20
  -1  -5  -5   85.69    5.20
  -1  -5  -5   88.39   13.20
  -1  -5  -5   86.29    4.80
  -1  -5  -5   82.69    4.80
   1   5   5   87.49    4.90
   1   5   5   81.29    5.00
   1   5   5   93.19    5.20
  -2  -5  -5 1549.24   87.49
  -2  -5  -5 1661.13   79.29
  -3  -5  -5   27.90    8.50
  -3  -5  -5   20.40    2.30
  -3  -5  -5   15.70    1.90
  -3  -5  -5   16.40    1.50
  -3  -5  -5   15.70    1.90
  -3  -5  -5   19.30    2.00
   3   5   5   18.40    2.00
   3   5   5   16.50    1.80
   3   5   5   15.10    7.20
   3   5   5   15.10    1.80
   3   5   5   17.20    1.80
   3   5   5   21.80    2.00
   3   5   5   13.60    1.70
  -4  -5  -5   28.10    2.80
  -4  -5  -5   27.00    2.20
  -4  -5  -5   21.90    9.00
  -4  -5  -5   31.10    2.70
   4   5   5   21.50    8.40
   4   5   5   31.00    2.80
   4   5   5   28.60    2.50
   4   5   5   29.50    2.80
   4   5   5   29.00    2.70
  -5  -5  -5    5.60    8.50
  -5  -5  -5    4.40    1.70
  -5  -5  -5    5.40    0.80
  -5  -5  -5    3.30    1.30
  -5  -5  -5    4.10    1.30
   5   5   5   -3.80    8.10
   5   5   5    6.10    1.40
   5   5   5    3.50    1.70
  -6  -5  -5 1313.07   60.79
  -6  -5  -5 1193.88   59.99
  -6  -5  -5 1164.88   61.49
  -6  -5  -5 1277.57   74.79
  -6  -5  -5 1224.28   60.19
   6   5   5 1275.87   60.99
   6   5   5 1232.38   60.69
  -7  -5  -5    4.80    1.70
  -7  -5  -5    5.20    1.60
   7   5   5    3.40    1.70
   7   5   5    6.90   15.60
   7   5   5    8.30    2.00
   7   5   5    5.10    2.20
  -8  -5  -5   23.10    3.00
   8   5   5   17.20    2.60
   8   5   5   17.00    3.00
   8   5   5   17.60    2.70
  -9  -5  -5    0.80    1.90
   9   5   5    1.90    1.60
   9   5   5    4.00    2.00
   9   5   5   -0.40    2.10
 -10  -5  -5   11.20    2.90
  10   5   5   12.10    3.20
  10   5   5    6.60    2.10
  10   5   5    6.60    2.50
   6  -6  -5    5.90    3.00
   6  -6  -5    3.80    2.30
  -6   6   5    6.50    3.00
   5  -6  -5    1.90    2.50
   5  -6  -5    0.20    1.90
  -5   6   5    0.80    2.40
   4  -6  -5  177.98   10.30
   4  -6  -5  193.48   10.90
  -4   6   5  160.68    9.60
  -4   6   5  184.68   11.10
   3  -6  -5  272.07   14.90
   3  -6  -5  296.07   15.40
  -3   6   5  295.57   15.40
  -3   6   5  281.37   14.60
  -3   6   5  347.27   36.50
  -3   6   5  258.77   14.00
  -3   6   5  275.17   14.80
   2  -6  -5  149.99    9.20
   2  -6  -5  163.28    9.00
  -2   6   5  169.78    8.80
  -2   6   5  145.59    8.00
  -2   6   5  166.38    9.20
  -2   6   5  160.68    8.00
  -2   6   5  141.89    8.80
   1  -6  -5   64.39   15.00
   1  -6  -5   65.69    4.80
   1  -6  -5   65.29    4.70
  -1   6   5   62.49    4.70
  -1   6   5   62.79    4.50
  -1   6   5   75.49    4.80
  -1   6   5   74.29    4.00
  -1   6   5   67.19    3.80
   0  -6  -5  338.67   17.50
   0  -6  -5  316.57   17.30
   0  -6  -5  376.26   28.80
   0  -6  -5  354.06   17.70
   0  -6  -5  312.47   27.90
   0   6   5  333.47   16.90
   0   6   5  352.66   17.40
   0   6   5  328.67   17.10
   0   6   5  369.96   17.60
   0   6   5  333.87   17.40
  -1  -6  -5   32.20    3.00
  -1  -6  -5   27.80    2.70
  -1  -6  -5   30.90    3.10
  -1  -6  -5   48.00   11.90
  -1  -6  -5   31.50   10.30
   1   6   5   25.50    2.60
   1   6   5   30.20    2.90
   1   6   5   33.10    3.10
  -2  -6  -5 1720.43   93.99
  -2  -6  -5 1678.73   93.69
  -3  -6  -5  363.66   28.90
  -3  -6  -5  327.07   18.00
  -3  -6  -5  375.26   18.40
  -3  -6  -5  373.56   17.80
  -3  -6  -5  356.46   17.60
  -3  -6  -5  356.36   18.10
   3   6   5  339.67   17.90
   3   6   5  350.16   18.10
   3   6   5  371.66   18.10
   3   6   5  347.77   18.00
  -4  -6  -5   39.10    3.40
  -4  -6  -5   36.90    2.50
  -4  -6  -5   45.50   12.30
  -4  -6  -5   34.40    4.80
  -4  -6  -5   40.20    3.30
  -4  -6  -5   41.20    2.50
   4   6   5   37.20    3.30
   4   6   5   46.20    3.50
   4   6   5   43.20   11.70
   4   6   5   39.70    3.00
  -5  -6  -5   11.40    1.00
  -5  -6  -5   10.50    1.90
  -5  -6  -5   14.40    2.00
  -5  -6  -5   19.00   10.70
   5   6   5    1.60   11.30
   5   6   5   11.00    2.10
   5   6   5    8.70    2.00
   5   6   5    9.80    2.00
  -6  -6  -5    5.30    1.60
  -6  -6  -5    5.60    1.40
  -6  -6  -5    3.50    1.00
  -6  -6  -5    5.30   13.00
   6   6   5    5.50    2.00
   6   6   5    2.60    1.70
   6   6   5    4.20    2.00
   6   6   5   -1.10   12.10
  -7  -6  -5   38.00    2.60
  -7  -6  -5   56.89   19.70
  -7  -6  -5   48.50    3.70
  -7  -6  -5   39.50    3.50
   7   6   5   43.60    4.10
   7   6   5   47.20    4.40
   7   6   5   44.80    4.00
   7   6   5   38.60   17.90
  -8  -6  -5    0.90    1.50
   8   6   5    2.60    1.90
   8   6   5    0.40    1.90
   8   6   5    1.10    2.10
  -9  -6  -5   13.50    2.40
   9   6   5   14.10    3.00
   9   6   5   13.60    2.70
   9   6   5   16.80    2.70
  10   6   5   14.40    3.00
  10   6   5   17.40    2.60
  10   6   5   14.40    3.30
   5  -7  -5   -0.70    2.00
   5  -7  -5    1.90    2.80
  -5   7   5    5.40    2.60
   4  -7  -5   13.10    2.90
   4  -7  -5   13.60    3.30
  -4   7   5   11.60    3.20
   3  -7  -5   -1.90    2.00
   3  -7  -5   -0.20    1.90
  -3   7   5   -1.40    1.90
  -3   7   5   -3.30    1.60
  -3   7   5    0.00    1.40
   2  -7  -5  231.18   31.30
   2  -7  -5  232.38   12.60
   2  -7  -5  223.48   12.80
  -2   7   5  223.58   12.40
  -2   7   5  233.28   12.20
  -2   7   5  230.38   11.40
  -2   7   5  213.68   12.60
   1  -7  -5  183.98   26.80
   1  -7  -5  170.78    9.90
   1  -7  -5  184.48   26.10
   1  -7  -5  177.88   10.30
   1  -7  -5  175.08   10.00
  -1   7   5  167.68    9.20
  -1   7   5  181.98   10.10
  -1   7   5  183.78    9.90
  -1   7   5  178.38   10.50
   0  -7  -5  126.59    7.30
   0  -7  -5  117.19    6.90
   0  -7  -5  105.39    7.10
   0  -7  -5   99.99   19.30
   0  -7  -5  131.99   25.10
   0   7   5  120.89    7.00
   0   7   5  121.59    7.20
   0   7   5  110.49    6.20
   0   7   5  111.09    6.70
   0   7   5  122.19    6.60
  -1  -7  -5   16.20    2.40
  -1  -7  -5   29.40   11.80
  -1  -7  -5    8.10    1.90
  -1  -7  -5    9.50    1.80
  -1  -7  -5   11.50    1.40
  -1  -7  -5    9.30   10.70
   1   7   5   11.80    2.20
   1   7   5   11.90    1.80
   1   7   5   11.00    2.00
  -2  -7  -5  175.88   23.30
  -2  -7  -5  157.98   21.80
  -2  -7  -5  146.39    8.10
  -2  -7  -5  154.28    8.70
  -2  -7  -5  166.68    9.10
  -2  -7  -5  151.88    8.50
   2   7   5  152.48    8.70
   2   7   5  163.48    8.70
   2   7   5  161.38    8.80
  -3  -7  -5   99.79    6.00
  -3  -7  -5   96.59   16.70
  -3  -7  -5  126.99   19.60
  -3  -7  -5   95.09    5.80
  -3  -7  -5   91.89    5.00
  -3  -7  -5   97.09    6.30
  -3  -7  -5   85.59    5.30
   3   7   5   94.69    5.70
   3   7   5   96.19    6.40
   3   7   5   94.89    5.90
   3   7   5  105.59    5.90
  -4  -7  -5    2.00    0.70
  -4  -7  -5    2.60    1.60
  -4  -7  -5    3.90    1.70
  -4  -7  -5    7.90    9.70
  -4  -7  -5  -12.40    9.70
  -4  -7  -5    2.20    0.60
  -4  -7  -5    1.70    1.80
   4   7   5    2.70    1.80
   4   7   5    1.60    1.50
   4   7   5    1.70    1.60
  -5  -7  -5   30.90    3.30
  -5  -7  -5   21.30   12.60
  -5  -7  -5   32.80    2.80
  -5  -7  -5   30.10    3.20
  -5  -7  -5   25.70    1.90
   5   7   5   29.10    2.80
   5   7   5   26.00    2.90
   5   7   5   32.10    3.10
   5   7   5   26.10    3.00
  -6  -7  -5  433.26   21.20
  -6  -7  -5  432.96   37.30
  -6  -7  -5  425.26   21.80
  -6  -7  -5  382.86   23.70
   6   7   5  443.36   22.10
   6   7   5  399.76   36.50
   6   7   5  451.15   22.10
   6   7   5  430.56   22.00
  -7  -7  -5    2.00    2.00
  -7  -7  -5   17.60   18.70
  -7  -7  -5    3.00    1.50
  -7  -7  -5    1.70    1.00
   7   7   5    1.00    1.90
   7   7   5    2.00    2.10
   7   7   5    3.50    1.90
  -8  -7  -5   23.70    2.60
   8   7   5   20.50    3.30
   8   7   5   25.10    3.30
   8   7   5   26.40    3.80
  -9  -7  -5   37.20    3.40
   9   7   5   36.70    4.40
   9   7   5   31.70    3.80
   9   7   5   29.90    3.60
  10   7   5    2.00    1.90
  10   7   5    0.70    3.30
  10   7   5    4.30    3.80
  -5   8   5    3.00    3.00
   4  -8  -5    1.90    2.50
   4  -8  -5    0.60    2.40
  -4   8   5    2.40    2.30
   3  -8  -5   10.40    2.80
   3  -8  -5   10.60    2.90
  -3   8   5   11.80    2.80
  -3   8   5    9.20    2.10
  -3   8   5   12.40    2.50
   2  -8  -5    5.40    2.50
   2  -8  -5   11.80   24.40
   2  -8  -5   -6.50   22.70
   2  -8  -5    7.40    2.40
  -2   8   5    6.30    1.90
  -2   8   5    3.80    2.00
  -2   8   5    8.30    1.20
  -2   8   5    7.90    2.30
   1  -8  -5   94.59    6.40
   1  -8  -5   98.39    6.80
   1  -8  -5   62.49   20.10
   1  -8  -5   97.29    6.90
   1  -8  -5  102.69   23.60
  -1   8   5  100.29    6.70
  -1   8   5  107.19    6.50
  -1   8   5   92.09    6.30
  -1   8   5   97.19    5.70
   0  -8  -5   71.09    5.20
   0  -8  -5   70.49    5.60
   0  -8  -5  100.39   20.10
   0  -8  -5   81.79    5.90
   0  -8  -5  100.99   23.50
   0   8   5   73.59    4.80
   0   8   5   72.49    5.50
   0   8   5   73.39    5.40
   0   8   5   72.49    5.00
  -1  -8  -5   47.80    4.60
  -1  -8  -5   49.80   15.70
  -1  -8  -5   57.89   21.40
  -1  -8  -5   43.30    4.40
  -1  -8  -5   42.10    3.80
   1   8   5   49.70    4.30
   1   8   5   43.00    4.30
   1   8   5   52.19    3.90
  -2  -8  -5  220.28   26.40
  -2  -8  -5  205.58   11.60
  -2  -8  -5  232.68   12.70
  -2  -8  -5  232.38   12.00
  -2  -8  -5  232.28   12.50
  -2  -8  -5  250.17   29.10
   2   8   5  219.18   12.10
   2   8   5  228.68   12.80
   2   8   5  247.48   12.50
  -3  -8  -5  323.67   32.40
  -3  -8  -5  356.76   17.90
  -3  -8  -5  351.86   17.10
  -3  -8  -5  340.37   17.40
  -3  -8  -5  299.77   31.30
  -3  -8  -5  297.07   16.40
   3   8   5  322.87   17.30
   3   8   5  331.47   17.30
   3   8   5  353.86   18.30
  -4  -8  -5   79.29    5.00
  -4  -8  -5   78.39    5.30
  -4  -8  -5  101.69   21.40
  -4  -8  -5   68.49    4.40
  -4  -8  -5   83.59   19.60
  -4  -8  -5   82.99    5.90
   4   8   5   70.29    5.10
   4   8   5   73.29    5.40
   4   8   5   74.09    5.20
   4   8   5   75.49    5.30
  -5  -8  -5   24.00    2.70
  -5  -8  -5   56.89   17.30
  -5  -8  -5   39.50   16.50
  -5  -8  -5   21.40    2.60
   5   8   5   28.70    3.40
   5   8   5   22.00    2.60
   5   8   5   21.90    2.80
   5   8   5   25.00    3.00
  -6  -8  -5   15.30   18.20
  -6  -8  -5   16.40    4.10
  -6  -8  -5   19.80    2.50
  -6  -8  -5   17.60   18.50
   6   8   5   22.60    3.00
   6   8   5   27.20    3.10
   6   8   5   28.00    3.30
  -7  -8  -5   -1.80    1.70
  -7  -8  -5    0.70    1.50
   7   8   5    2.20    2.10
   7   8   5   -0.20    2.10
   7   8   5   -0.40    1.90
   8   8   5   30.00    3.90
   8   8   5   37.10    3.90
   8   8   5   36.20    3.80
   9   8   5    0.50    2.00
   9   8   5    4.40    2.70
   9   8   5    2.70    2.10
  10   8   5   -1.60    1.90
  10   8   5    0.50    2.70
  10   8   5   -3.70    1.90
   4  -9  -5   -0.70    4.00
   4  -9  -5   -0.50    3.10
  -4   9   5   -1.30    2.20
   3  -9  -5    5.60    2.50
   3  -9  -5    6.50    3.10
   3  -9  -5    3.40    2.70
  -3   9   5    3.70    2.40
  -3   9   5    4.10    2.40
   2  -9  -5   54.39    5.60
   2  -9  -5   57.49    5.20
   2  -9  -5   72.79    6.10
  -2   9   5   51.49    3.50
  -2   9   5   66.99    5.40
  -2   9   5   51.29    5.10
   1  -9  -5   84.29    6.20
   1  -9  -5   55.09   31.60
   1  -9  -5   76.29    5.60
   1  -9  -5   77.29    6.30
   1  -9  -5   44.90   27.10
  -1   9   5   62.89    5.20
  -1   9   5   67.99    4.80
  -1   9   5   76.39    6.00
  -1   9   5   68.39    5.50
   0  -9  -5  -14.90   22.40
   0  -9  -5    1.40    2.20
   0  -9  -5  -10.00   21.20
   0  -9  -5    3.00    2.40
   0  -9  -5    1.40    1.70
   0   9   5   -0.30    1.50
   0   9   5   -1.50    2.00
   0   9   5    3.10    1.60
   0   9   5    1.20    1.80
  -1  -9  -5   65.89    5.50
  -1  -9  -5   79.39    6.00
  -1  -9  -5   63.19    4.70
  -1  -9  -5   65.69   23.20
  -1  -9  -5   64.39   21.50
   1   9   5   62.89    4.80
   1   9   5   61.39    5.20
   1   9   5   65.89    5.40
  -2  -9  -5    0.50    2.00
  -2  -9  -5   -0.50    1.30
  -2  -9  -5    3.90   18.60
  -2  -9  -5    5.20    2.30
  -2  -9  -5  -12.40   15.40
   2   9   5    0.50    1.90
   2   9   5    0.10    1.80
   2   9   5    1.60    1.80
  -3  -9  -5   33.70    4.20
  -3  -9  -5   38.60   19.90
  -3  -9  -5   22.00    3.00
  -3  -9  -5    2.30   17.10
  -3  -9  -5   27.30    2.80
   3   9   5   29.70    3.50
   3   9   5   21.20    2.50
   3   9   5   27.80    3.40
  -4  -9  -5    2.10    1.50
  -4  -9  -5    1.40    1.90
  -4  -9  -5    2.90    2.40
  -4  -9  -5    1.80    1.00
  -4  -9  -5   12.70   20.40
  -4  -9  -5   -6.90   16.00
   4   9   5    1.40    2.10
   4   9   5    0.60    2.00
   4   9   5    1.20    2.00
   4   9   5    0.30    1.80
  -5  -9  -5    6.80    1.80
  -5  -9  -5   13.10   19.30
  -5  -9  -5    5.60    2.60
  -5  -9  -5    4.40    1.90
  -5  -9  -5   20.00   21.60
   5   9   5    4.80    2.30
   5   9   5    2.70    2.10
   5   9   5    5.40    1.90
   5   9   5    2.30    2.20
  -6  -9  -5    3.70    1.90
  -6  -9  -5    5.20   23.20
   6   9   5    2.70    2.10
   6   9   5    6.70    1.80
   6   9   5    4.30    2.50
   6   9   5   10.80    2.60
  -7  -9  -5    8.10   25.50
   7   9   5   14.90    3.10
   7   9   5   15.50    4.20
   7   9   5   14.30    2.90
   8   9   5   22.80    3.60
   8   9   5   17.40    3.20
   8   9   5   19.20    3.40
   9   9   5    4.50    3.00
   9   9   5    8.10    2.60
   9   9   5    5.50    2.40
   3 -10  -5    6.70    3.80
   3 -10  -5    6.50    2.50
  -3  10   5    6.80    2.50
  -3  10   5    8.80    2.90
   2 -10  -5    7.70    3.30
   2 -10  -5   -0.20    2.60
   2 -10  -5   -0.90    2.10
  -2  10   5    1.00    1.80
  -2  10   5    3.40    2.50
   1 -10  -5    5.20    2.70
   1 -10  -5    3.60    2.00
   1 -10  -5    4.10    2.90
  -1  10   5    1.80    2.00
  -1  10   5    4.30    1.50
  -1  10   5    5.60    2.60
  -1  10   5    3.20    1.70
   0 -10  -5  -48.00   29.40
   0 -10  -5    3.30    2.50
   0 -10  -5   -1.70    2.30
   0 -10  -5    0.20    1.60
   0 -10  -5    1.10   30.40
   0  10   5    2.50    2.10
   0  10   5    0.40    1.60
   0  10   5   -0.80    2.10
   0  10   5   -0.30    1.40
  -1 -10  -5    9.80   24.90
  -1 -10  -5   10.30    2.20
  -1 -10  -5    8.90    2.90
  -1 -10  -5   19.70   29.20
  -1 -10  -5   12.30    3.00
   1  10   5   11.10    2.60
   1  10   5    9.10    2.10
  -2 -10  -5    0.40    2.20
  -2 -10  -5    7.30    2.90
  -2 -10  -5   48.00   25.60
  -2 -10  -5   50.29   26.30
  -2 -10  -5    3.40    1.60
   2  10   5   -1.10    2.00
   2  10   5   -0.20    2.30
   2  10   5    1.90    2.00
  -3 -10  -5   63.89    6.10
  -3 -10  -5   44.80   26.50
  -3 -10  -5   24.60   24.30
  -3 -10  -5   57.59    5.50
  -3 -10  -5   62.19    4.70
   3  10   5   63.49    5.20
   3  10   5   57.19    5.40
   3  10   5   64.59    4.80
  -4 -10  -5   36.60   24.50
  -4 -10  -5   12.80    2.10
  -4 -10  -5    9.60    3.20
  -4 -10  -5   11.60   24.40
  -4 -10  -5   17.50    2.90
   4  10   5   12.10    2.80
   4  10   5    9.20    2.60
   4  10   5   11.50    2.70
   4  10   5   18.70    2.70
  -5 -10  -5   31.40    3.60
  -5 -10  -5   34.70    4.40
  -5 -10  -5    9.40   26.60
  -5 -10  -5   29.70    3.20
   5  10   5   32.70    3.80
   5  10   5   36.10    3.80
   5  10   5   27.80    4.40
   5  10   5   30.60    3.60
  -6 -10  -5    0.80    1.70
  -6 -10  -5    2.80    1.80
   6  10   5    0.50    1.70
   6  10   5    4.30    2.30
   6  10   5    0.10    2.30
   6  10   5   -1.60    2.40
   7  10   5   32.20    4.00
   7  10   5   37.00    4.40
   7  10   5   50.49    5.00
   8  10   5    7.20    2.60
   8  10   5    2.30    2.70
   8  10   5    6.00    2.60
   9  10   5   -2.00    4.40
   9  10   5    5.50    3.20
   1 -11  -5   12.20    2.70
   1 -11  -5   14.90    3.50
   1 -11  -5   22.60    4.20
  -1  11   5   15.90    3.10
  -1  11   5   12.80    3.00
   0 -11  -5    6.90    2.10
   0 -11  -5    2.80    2.80
   0 -11  -5    6.20    3.10
   0  11   5    5.40    2.90
   0  11   5    5.80    2.60
   0  11   5    3.90    1.70
  -1 -11  -5   28.90    4.10
  -1 -11  -5   23.30    3.00
  -1 -11  -5   22.60    3.70
   1  11   5   32.10    3.60
   1  11   5   31.20    4.00
   1  11   5   24.40    3.80
  -2 -11  -5   20.20    2.60
  -2 -11  -5   43.30   37.10
  -2 -11  -5   28.20   40.70
  -2 -11  -5   29.50    4.30
  -2 -11  -5   27.60    3.90
   2  11   5   19.90    3.40
   2  11   5   28.00    3.80
   2  11   5   21.90    2.60
   2  11   5   25.50    3.90
  -3 -11  -5   33.60   39.60
  -3 -11  -5    5.70    1.70
  -3 -11  -5    2.50    2.40
  -3 -11  -5    2.60    2.80
   3  11   5    7.50    2.80
   3  11   5    6.70    2.10
   3  11   5    7.60    2.40
  -4 -11  -5   -1.50    2.20
  -4 -11  -5   -0.20    1.30
  -4 -11  -5    2.40    2.60
   4  11   5    1.00    1.90
   4  11   5    1.60    3.10
   4  11   5   -1.10    2.10
   4  11   5    4.80    2.50
  -5 -11  -5   -1.30    2.00
  -5 -11  -5   -1.30    2.50
  -5 -11  -5    0.60    1.10
   5  11   5   -6.30    3.90
   5  11   5    1.80    2.10
   5  11   5    1.80    2.40
   5  11   5   -0.80    2.20
   6  11   5    2.90    2.00
   6  11   5    7.70    2.90
   6  11   5   -1.30    2.20
   6  11   5    2.50    2.60
   7  11   5   17.50    3.40
   7  11   5   12.90    3.00
   7  11   5   16.70    3.40
   8  11   5    1.10    2.60
   8  11   5    2.60    2.80
   8  11   5    0.60    2.60
   0 -12  -5    2.40    2.10
  -1 -12  -5   -1.30    2.70
  -1 -12  -5    2.60    2.30
  -1 -12  -5    0.60    2.70
   1  12   5   -0.50    2.40
   1  12   5    1.70    2.50
   1  12   5    0.20    2.00
   1  12   5   -0.10    1.50
  -2 -12  -5    0.60    2.50
   2  12   5   -4.40    1.90
   2  12   5   -2.00    1.70
   2  12   5   -2.30    2.30
  -3 -12  -5    0.00    3.00
  -3 -12  -5    0.30    2.50
   3  12   5   -2.60    2.10
   3  12   5   -0.20    2.30
   3  12   5   -0.30    2.10
  -4 -12  -5    3.90    2.40
  -4 -12  -5   11.80    3.60
   4  12   5    3.20    2.30
   4  12   5    4.30    2.30
   4  12   5    7.90    2.70
   4  12   5    8.20    3.00
  -5 -12  -5    0.90    2.90
   5  12   5    4.50    2.40
   5  12   5    3.00    2.70
   5  12   5    3.30    2.70
   5  12   5    0.20    2.20
   6  12   5   -0.80    2.00
   6  12   5    3.80    2.80
   6  12   5   -3.50    2.00
   6  12   5    0.00    2.50
   7  12   5    4.30    2.70
   7  12   5    4.40    4.00
   5  11  -6    3.50    2.40
   4  11  -6   -3.10    2.00
   4  11  -6   -3.30    2.50
   4  11  -6    4.00    2.60
   3  11  -6    2.30    2.70
   3  11  -6    0.30    2.40
   3  11  -6    0.60    2.40
   2  11  -6    8.00    3.00
   2  11  -6    8.50    3.50
   2  11  -6    9.20    3.00
   1  11  -6    0.10    3.20
   1  11  -6   -0.70    2.80
   1  11  -6    1.60    2.20
   7  10  -6    5.80    4.00
   7  10  -6    2.10    2.00
   6  10  -6    2.60    2.70
   6  10  -6    3.10    2.20
   5  10  -6   31.60    4.00
   5  10  -6   44.80    4.50
   5  10  -6   26.30    4.00
   4  10  -6    2.90    2.10
   4  10  -6    4.90    2.50
   4  10  -6   -0.70    2.70
   3  10  -6    7.30    2.70
   3  10  -6    8.90    2.60
   3  10  -6   13.90    3.10
   2  10  -6    3.30    2.60
   2  10  -6    2.20    2.60
   2  10  -6   -1.10    2.30
   1  10  -6    7.00    2.60
   1  10  -6    2.00    2.60
   1  10  -6   -2.90    2.30
  -1 -10   6    4.30    1.70
   0  10  -6    3.80    2.20
   0  10  -6    6.20    2.80
   0  10  -6    2.30    2.70
  -1  10  -6    4.30    2.00
  -1  10  -6    1.20    2.50
  -1  10  -6    3.60    2.80
   8   9  -6    1.30    2.20
   8   9  -6    0.40    1.60
   8   9  -6    2.20    4.20
   7   9  -6   -3.00    2.20
   7   9  -6    0.80    2.00
   7   9  -6    2.70    2.40
   7   9  -6    0.20    1.60
   6   9  -6    1.10    2.40
   6   9  -6   -2.10    1.80
   5   9  -6   -1.00    1.70
   5   9  -6    8.90    3.00
   5   9  -6    2.60    2.20
   4   9  -6   12.50    3.10
   4   9  -6    9.20    2.40
   4   9  -6   12.30    3.30
  -4  -9   6    1.60   26.70
   3   9  -6   11.60    4.00
   3   9  -6    6.80    1.70
   3   9  -6    6.20    2.30
  -3  -9   6   11.00   25.40
   2   9  -6   92.29    7.90
   2   9  -6   85.99    6.10
   2   9  -6   97.99    6.90
  -2  -9   6   82.49    6.70
  -2  -9   6  121.59   32.40
   1   9  -6    4.30    2.60
   1   9  -6    2.30    1.90
   1   9  -6    6.20    1.30
   1   9  -6    6.00    2.50
   1   9  -6    7.70    2.60
  -1  -9   6    4.30    1.80
  -1  -9   6    6.50    2.20
   0   9  -6    5.40    3.50
   0   9  -6    4.10    2.60
   0   9  -6    8.60    2.60
   0   9  -6    5.00    1.50
   0   9  -6   19.70    4.90
   0  -9   6    4.70    1.60
   0  -9   6    7.70    2.50
  -1   9  -6    8.10    2.00
  -1   9  -6    6.40    2.80
  -1   9  -6    6.40    2.60
  -1   9  -6    5.00    2.40
   1  -9   6    3.00    1.80
   1  -9   6    4.30    2.80
  -2   9  -6    0.70    1.70
  -2   9  -6    2.30    2.60
  -2   9  -6   -0.10    2.40
  -2   9  -6    4.00    2.10
   2  -9   6    3.70    2.70
   2  -9   6    0.70    1.80
  -3   9  -6    0.80    2.60
  -3   9  -6    3.90    2.20
  -3   9  -6   -1.80    2.00
   3  -9   6    5.80    3.10
   8   8  -6   -1.30    1.30
   8   8  -6   -2.70    2.40
   8   8  -6    2.30    2.40
   7   8  -6    4.50    2.50
   7   8  -6    0.90    1.60
   7   8  -6    1.80    1.50
   7   8  -6   -0.20    2.20
   6   8  -6   27.60    3.30
   6   8  -6   35.10    4.00
  -6  -8   6   21.60   19.60
  -5  -8   6   28.80   18.80
   4   8  -6    0.20    0.90
   4   8  -6    0.10    2.20
   4   8  -6    0.00    1.70
   4   8  -6   -1.80    1.80
  -4  -8   6  -14.50   16.40
   3   8  -6    1.20    2.10
   3   8  -6   -2.20    1.60
   3   8  -6   -2.30    2.00
   3   8  -6    1.50    1.20
  -3  -8   6    0.20    1.90
  -3  -8   6   -9.90   17.90
   2   8  -6   11.80    2.60
   2   8  -6   14.40    2.90
   2   8  -6    9.40    2.20
   2   8  -6    9.50    1.10
   2   8  -6   12.20    2.10
  -2  -8   6   10.10    1.80
   1   8  -6   -0.50    2.20
   1   8  -6   14.10   19.00
   1   8  -6    1.50    1.60
   1   8  -6    2.30    2.00
   1   8  -6    3.70    2.20
   1   8  -6    1.40    1.00
  -1  -8   6    2.40    1.70
  -1  -8   6   15.80   18.90
  -1  -8   6    2.50    1.40
   0   8  -6   26.30    3.30
   0   8  -6   15.70    2.80
   0   8  -6   21.40    3.40
   0   8  -6   18.80    2.40
   0   8  -6   -2.50   22.00
   0   8  -6   26.60    3.30
   0  -8   6   23.70    2.50
   0  -8   6   20.00    2.90
   0  -8   6   41.40   24.70
  -1   8  -6  103.69    6.50
  -1   8  -6   95.49    7.00
  -1   8  -6   85.29    6.20
  -1   8  -6  102.89    7.20
  -1   8  -6   49.10   29.10
   1  -8   6   89.69    6.00
   1  -8   6  102.59    7.00
   1  -8   6   23.30   30.50
  -2   8  -6   13.90    3.20
  -2   8  -6    7.00    2.70
  -2   8  -6   11.70    2.30
  -2   8  -6    8.50    2.40
  -2   8  -6   10.50    2.70
   2  -8   6    7.30    2.10
   2  -8   6   14.80    3.30
  -3   8  -6    7.10    2.90
  -3   8  -6    4.20    1.70
  -3   8  -6    1.20    2.30
  -3   8  -6    2.50    2.10
  -3   8  -6    9.00    3.10
   3  -8   6    6.10    2.90
   3  -8   6    4.80    2.10
  -4   8  -6    2.80    2.60
  -4   8  -6    4.00    2.30
  -4   8  -6    3.90    2.40
   4  -8   6    4.30    3.00
   4  -8   6    2.50    2.20
   9   7  -6    4.50    2.00
   9   7  -6    1.30    2.40
   9   7  -6    2.30    1.30
   8   7  -6   -0.80    1.20
   8   7  -6   -1.60    1.70
   8   7  -6   -2.00    2.20
   7   7  -6    5.70    2.50
   7   7  -6    5.60    1.60
   7   7  -6    9.30    2.70
   6   7  -6   -2.00    1.90
  -6  -7   6   26.50   13.50
   5   7  -6    5.40    1.80
   5   7  -6    6.00    1.40
   5   7  -6    5.80    2.30
   5   7  -6    9.10    1.80
  -5  -7   6    3.60   12.70
   4   7  -6   22.10    2.50
   4   7  -6   27.50    2.70
   4   7  -6   25.70    2.20
   4   7  -6   28.40    3.20
   4   7  -6   28.00    3.20
  -4  -7   6   16.70   12.10
  -4  -7   6   29.70   14.00
   3   7  -6   49.10    3.90
   3   7  -6   49.80    4.50
   3   7  -6   54.39    3.80
   3   7  -6   62.39    4.80
   3   7  -6   52.39    4.30
  -3  -7   6   50.19    3.80
  -3  -7   6   52.69   22.00
   2   7  -6   41.50    2.80
   2   7  -6   44.80    4.30
   2   7  -6   46.00    3.60
   2   7  -6   39.50    3.90
   2   7  -6   39.30    2.90
   2   7  -6   43.70    4.00
   2   7  -6   32.70   13.40
   2   7  -6   38.60    2.50
   2   7  -6   38.80    3.40
  -2  -7   6   40.70    3.20
  -2  -7   6   31.80   13.90
   1   7  -6   -1.40   12.70
   1   7  -6   -0.70    1.60
   1   7  -6    0.60    1.80
   1   7  -6   -2.20    1.80
   1   7  -6    0.20    1.60
   1   7  -6    0.90    1.00
  -1  -7   6    2.00    1.20
  -1  -7   6   -6.40   14.80
  -1  -7   6    0.10    1.50
   0   7  -6  150.68    8.70
   0   7  -6  156.38    9.10
   0   7  -6  160.68    9.30
   0   7  -6  166.38    9.50
   0   7  -6  164.68    9.40
   0   7  -6  202.98   30.30
   0  -7   6  137.99   26.40
   0  -7   6  160.18    8.60
   0  -7   6  172.18    9.20
   0  -7   6  140.99    8.10
  -1   7  -6    5.50    2.30
  -1   7  -6    0.70    2.00
  -1   7  -6    3.40    1.70
  -1   7  -6   24.90   20.40
  -1   7  -6    2.80    2.00
  -1   7  -6    4.50    1.90
   1  -7   6   10.80   20.10
   1  -7   6    3.40    1.50
   1  -7   6    2.10    2.10
  -2   7  -6   43.80   25.90
  -2   7  -6   61.09    5.60
  -2   7  -6   55.39    5.20
  -2   7  -6   54.79    4.50
  -2   7  -6   66.49    5.60
  -2   7  -6   66.39    5.40
   2  -7   6   61.89   33.00
   2  -7   6   61.99    4.60
   2  -7   6   64.79    5.60
  -3   7  -6   26.40    3.50
  -3   7  -6   83.09   33.50
  -3   7  -6   26.90    3.90
  -3   7  -6   31.90    3.20
  -3   7  -6   27.80    3.50
  -3   7  -6   24.70    3.60
   3  -7   6   35.40    3.60
   3  -7   6   35.20   34.60
   3  -7   6   30.90    3.80
  -4   7  -6   66.29    4.60
  -4   7  -6   62.79    6.60
  -4   7  -6   63.89    6.30
  -4   7  -6   69.49    6.30
  -4   7  -6   78.79    6.00
   4  -7   6   85.09    7.50
   4  -7   6   83.59    5.70
  -5   7  -6    9.60    3.10
  -5   7  -6    9.40    2.50
  -5   7  -6    9.90    2.80
   5  -7   6    9.50    3.10
   5  -7   6    8.60    2.50
   9   6  -6   -1.00    1.10
   9   6  -6    1.20    2.10
   9   6  -6   -0.40    1.50
   8   6  -6    2.00    1.80
   8   6  -6    0.20    1.10
   8   6  -6    1.30    2.00
   7   6  -6    3.50    2.20
   7   6  -6    7.00    1.40
   7   6  -6    8.70    2.20
   7   6  -6    6.90    1.50
   7   6  -6    4.20    1.30
   6   6  -6   62.59    4.40
   6   6  -6   69.79    5.20
   6   6  -6   77.89    4.60
   6   6  -6   80.99    5.70
   6   6  -6   76.59    5.40
  -6  -6   6   80.39   10.80
  -6  -6   6   79.29   10.70
   5   6  -6   -1.50    1.10
   5   6  -6   -0.30    1.80
   5   6  -6   -0.30    0.90
   5   6  -6    0.00    1.40
  -5  -6   6    2.10    9.90
   4   6  -6   87.19    5.60
   4   6  -6   86.99    5.20
   4   6  -6   96.29    5.90
   4   6  -6   83.69    4.80
   4   6  -6   80.79    5.00
  -4  -6   6  101.19   14.40
  -4  -6   6   80.79   13.90
   3   6  -6   11.00    2.10
   3   6  -6    9.70    1.50
   3   6  -6    9.30    1.60
   3   6  -6   12.00    1.10
   3   6  -6   10.40    1.40
   3   6  -6    9.50    2.20
   3   6  -6   10.90    1.80
  -3  -6   6    9.90    8.50
  -3  -6   6   11.70    1.20
  -3  -6   6   15.90   10.40
   2   6  -6   54.79    4.40
   2   6  -6   47.90    3.10
   2   6  -6   50.79    3.80
   2   6  -6   64.79    4.20
   2   6  -6   52.39    3.70
   2   6  -6   46.80    3.10
   2   6  -6   54.09   13.20
   2   6  -6   57.59    4.00
  -2  -6   6   37.60   12.70
   1   6  -6   33.90    3.60
   1   6  -6   38.90    3.50
   1   6  -6   38.70    3.50
   1   6  -6   21.80   12.60
   1   6  -6   43.60    3.60
   1   6  -6   35.20    3.10
  -1  -6   6   38.30    3.40
  -1  -6   6   37.80    2.70
  -1  -6   6   29.80   12.30
   0   6  -6  135.59    8.00
   0   6  -6  126.99    8.00
   0   6  -6  126.09    7.50
   0   6  -6  117.99   21.10
   0   6  -6  149.59    8.00
   0  -6   6  137.19    7.70
   0  -6   6  136.79    7.20
   0  -6   6  127.49    6.90
   0  -6   6  104.99   19.30
  -1   6  -6   16.70    2.80
  -1   6  -6   21.50    3.00
  -1   6  -6   14.40    2.60
  -1   6  -6   15.60    2.30
  -1   6  -6   26.20   14.60
   1  -6   6   21.30    2.70
   1  -6   6   17.30    2.00
   1  -6   6    3.90   14.20
  -2   6  -6    0.30    2.00
  -2   6  -6   -2.00    1.40
  -2   6  -6   -0.50    1.80
  -2   6  -6    0.00   18.00
  -2   6  -6   -1.00    1.90
   2  -6   6   -1.20    2.00
   2  -6   6  -10.50   17.30
   2  -6   6   -0.60    1.20
  -3   6  -6    8.00    1.80
  -3   6  -6    8.50    2.70
  -3   6  -6   12.80    2.60
  -3   6  -6   11.60   21.20
  -3   6  -6    6.30    2.40
  -3   6  -6    8.50    2.40
   3  -6   6   10.90    2.50
   3  -6   6   11.90    2.10
   3  -6   6  -30.40   22.00
  -4   6  -6   77.19    6.70
  -4   6  -6   79.19    6.20
  -4   6  -6   64.59    7.30
  -4   6  -6   76.39    5.70
  -4   6  -6   71.29    4.80
   4  -6   6   78.99    5.50
   4  -6   6   73.39    6.40
  -5   6  -6   -0.70    2.10
  -5   6  -6   -1.60    2.30
  -5   6  -6   -1.60    1.60
  -5   6  -6   -0.90    2.00
   5  -6   6   -0.50    2.50
   5  -6   6   -2.20    2.20
  -6   6  -6    5.10    5.00
  -6   6  -6    3.90    2.00
   6  -6   6    5.70    2.40
   6  -6   6    3.80    2.70
   9   5  -6    1.40    2.20
   9   5  -6    2.50    1.40
   9   5  -6   -0.40    1.10
   8   5  -6   67.29    5.40
   8   5  -6   61.49    5.80
   8   5  -6   66.99    4.70
   7   5  -6   13.40    1.60
   7   5  -6   11.60    2.40
   7   5  -6   12.90    2.30
   7   5  -6   13.30    1.60
   7   5  -6   11.40    1.50
   6   5  -6   -0.80    1.00
   6   5  -6    0.30    0.90
   6   5  -6   -3.60    1.40
   6   5  -6   -2.20    0.70
   6   5  -6    1.60    1.70
   6   5  -6    1.20    0.80
   5   5  -6   71.19    4.30
   5   5  -6   53.69    3.30
   5   5  -6   67.79    4.60
   5   5  -6   62.69    3.70
   5   5  -6   59.69    3.30
   5   5  -6   57.29    3.80
   5   5  -6   62.89    3.40
   5   5  -6   66.99    3.80
  -5  -5   6   69.69    9.00
   4   5  -6   90.59    5.30
   4   5  -6   97.89    5.80
   4   5  -6  106.69    6.10
   4   5  -6   94.29    5.20
   4   5  -6   88.79    5.10
   4   5  -6   99.59    5.40
  -4  -5   6  114.39   12.70
  -4  -5   6   92.49   12.40
   3   5  -6    0.60    1.50
   3   5  -6    3.40    1.00
   3   5  -6    2.90    1.00
   3   5  -6    4.10    0.80
   3   5  -6    0.90    1.70
   3   5  -6    4.80    1.10
  -3  -5   6    2.90    0.60
  -3  -5   6   -5.30    6.00
  -3  -5   6    5.20    6.00
   2   5  -6    7.70    1.00
   2   5  -6   12.70    7.40
   2   5  -6    7.00    1.40
   2   5  -6    7.30    1.30
   2   5  -6    6.80    1.00
   2   5  -6    5.30    1.60
   2   5  -6    7.40    2.30
  -2  -5   6    8.40    1.40
  -2  -5   6   12.60    8.20
  -2  -5   6    4.80    1.10
   1   5  -6    6.10    7.60
   1   5  -6    7.00    1.50
   1   5  -6   10.30    1.10
   1   5  -6    7.70    1.50
   1   5  -6   10.20    2.40
  -1  -5   6    9.10    1.50
  -1  -5   6   11.70    1.30
   0   5  -6  657.23   33.60
   0   5  -6  674.43   32.90
   0   5  -6  650.73   32.90
   0   5  -6  615.34   43.30
   0   5  -6  622.14   32.70
   0  -5   6  669.93   32.60
   0  -5   6  665.83   44.90
   0  -5   6  689.13   32.30
   0  -5   6  659.33   32.20
  -1   5  -6  315.07   17.30
  -1   5  -6  369.96   32.40
  -1   5  -6  332.07   17.10
  -1   5  -6  330.97   17.10
   1  -5   6  330.17   16.60
   1  -5   6  347.97   17.00
   1  -5   6  330.17   30.20
   1  -5   6  311.27   16.60
  -2   5  -6  140.29    8.60
  -2   5  -6  145.39    8.40
  -2   5  -6  133.39    8.30
  -2   5  -6  144.49    8.30
  -2   5  -6  122.49   22.10
   2  -5   6  137.79   23.50
   2  -5   6  135.69    7.70
   2  -5   6  148.99    8.40
  -3   5  -6    1.40    2.00
  -3   5  -6   17.40   32.10
  -3   5  -6    3.50    1.80
  -3   5  -6    3.00    1.90
  -3   5  -6    1.90    2.10
   3  -5   6    4.30    2.00
   3  -5   6    6.70    1.70
  -4   5  -6  253.67   13.70
  -4   5  -6  257.57   14.50
  -4   5  -6  247.18   14.00
  -4   5  -6  260.57   14.50
  -4   5  -6  284.27   39.50
   4  -5   6  260.57   14.20
   4  -5   6  239.28   13.60
  -5   5  -6    6.70    2.50
  -5   5  -6    2.50    2.60
  -5   5  -6    2.40    2.60
  -5   5  -6    2.90    1.30
  -5   5  -6   59.69   55.39
  -5   5  -6    3.60    2.00
   5  -5   6    6.60    2.30
   5  -5   6   10.00    2.70
   5  -5   6  -21.30   37.60
  -6   5  -6  177.58   11.70
  -6   5  -6  172.68    9.90
  -6   5  -6  171.78   10.70
  -6   5  -6  175.18   11.50
   6  -5   6  190.98   11.30
   6  -5   6  173.58   10.70
   9   4  -6    0.20    1.10
   9   4  -6   -0.10    1.80
   9   4  -6    0.20    1.80
  -9  -4   6   -0.50    1.90
   8   4  -6   31.20    3.60
   8   4  -6   28.10    2.60
   8   4  -6   32.40    2.90
   8   4  -6   23.20    2.40
  -8  -4   6   38.30    4.00
   7   4  -6   22.00    2.40
   7   4  -6   19.10    1.90
   7   4  -6   17.70    1.80
   7   4  -6   20.00    1.60
   7   4  -6   20.10    2.80
  -7  -4   6   25.20    2.80
   6   4  -6    7.00    1.70
   6   4  -6    6.70    0.80
   6   4  -6    7.40    1.90
   6   4  -6    8.20    1.20
   6   4  -6    5.60    1.30
   6   4  -6    7.60    1.10
  -6  -4   6   10.80    1.80
   5   4  -6   69.19    4.30
   5   4  -6   60.49    3.50
   5   4  -6   61.59    3.90
   5   4  -6   58.39    3.50
   4   4  -6  229.48   11.60
   4   4  -6  240.58   12.00
[truncated: 611,619 more chars]
