# Supplementary material for: Crystal structure and Hirshfeld surface analysis of 2-amino-5-{(1E)-1-[(carbamo­thioyl­amino)­imino]eth­yl}-4-methyl-1,3-thia­zol-3-ium chloride monohydrate
Source: Acta Crystallogr E Crystallogr Commun. 2023 Aug 17;79(Pt 9):808–12. doi: 10.1107/S2056989023007090 (PMC10483551; doi:10.1107/S2056989023007090)
Supplement: Supplementary file 2 [file e-79-00808-Isup2.hkl]

data_I                                                                          
_shelx_title ' E-37 in P-1'                                                     
_shelx_refln_list_code          4                                               
_shelx_F_calc_maximum       72.68                                               
_exptl_crystal_F_000       296.00                                               
_reflns_d_resolution_high  0.6003                                               
                                                                                
loop_                                                                           
 _space_group_symop_operation_xyz                                               
 'x, y, z'                                                                      
 '-x, -y, -z'                                                                   
                                                                                
_cell_length_a     6.3279                                                       
_cell_length_b     7.7816                                                       
_cell_length_c    14.1342                                                       
_cell_angle_alpha  77.191                                                       
_cell_angle_beta   83.660                                                       
_cell_angle_gamma  67.860                                                       
                                                                                
_shelx_F_squared_multiplier     1.000                                           
                                                                                
loop_                                                                           
 _refln_index_h                                                                 
 _refln_index_k                                                                 
 _refln_index_l                                                                 
 _refln_F_squared_calc                                                          
 _refln_F_squared_meas                                                          
 _refln_F_squared_sigma                                                         
 _refln_observed_status                                                         
   1   0   0        852.14        770.16        27.01 o                         
   2   0   0        368.97        373.80        14.22 o                         
   3   0   0         39.28         38.93         0.63 o                         
   4   0   0        335.14        339.93         7.25 o                         
   5   0   0        698.21        698.76        21.56 o                         
   6   0   0        134.07        141.99         3.15 o                         
   7   0   0         77.94         76.21         2.00 o                         
   8   0   0          4.93          6.87         0.97 o                         
   9   0   0         21.64         23.34         1.47 o                         
  -9   1   0         17.25         14.81         1.04 o                         
  -8   1   0         10.59         10.61         0.96 o                         
  -7   1   0         33.08         32.94         1.74 o                         
  -6   1   0         72.56         77.51         3.99 o                         
  -5   1   0         54.28         51.70         1.95 o                         
  -4   1   0       2040.29       1978.13        71.23 o                         
  -3   1   0        608.82        654.99        25.16 o                         
  -2   1   0       1340.52       1408.50        70.69 o                         
   1   1   0        118.22        113.73         4.58 o                         
   2   1   0        151.16        196.61         7.88 o                         
   3   1   0       1189.02       1237.77        50.41 o                         
   4   1   0         53.76         50.96         0.82 o                         
   5   1   0        185.39        195.99         3.28 o                         
   6   1   0         47.48         52.19         1.27 o                         
   7   1   0         48.20         45.85         1.29 o                         
   8   1   0         37.64         38.86         2.88 o                         
   9   1   0         28.70         30.69         1.64 o                         
  10   1   0         31.25         30.66         2.25 o                         
  -9   2   0         14.12         15.58         1.23 o                         
  -8   2   0        117.89        124.03         3.65 o                         
  -7   2   0         17.44         15.74         1.07 o                         
  -6   2   0          0.29         -0.57         0.57 o                         
  -5   2   0          4.59          4.89         0.47 o                         
  -4   2   0        103.78        105.41         2.02 o                         
  -3   2   0        106.87        126.15         2.06 o                         
  -2   2   0         32.09         30.50         0.57 o                         
  -1   2   0       1350.91       1419.66        97.16 o                         
   0   2   0       1655.45       1694.34        59.38 o                         
   1   2   0       2938.51       3183.91       155.51 o                         
   2   2   0        145.95        153.09         2.24 o                         
   3   2   0        962.86       1027.45        36.92 o                         
   4   2   0        234.67        241.93         3.55 o                         
   5   2   0        102.85        113.12         2.10 o                         
   6   2   0        768.76        765.81        15.55 o                         
   7   2   0          6.98          8.34         0.84 o                         
   8   2   0          7.39          8.97         0.62 o                         
   9   2   0          1.53          1.49         0.64 o                         
  10   2   0          4.09          4.52         1.05 o                         
  -8   3   0          0.98          0.99         0.60 o                         
  -7   3   0         34.33         34.69         1.50 o                         
  -6   3   0          0.07         -0.37         0.37 o                         
  -5   3   0         25.07         21.15         1.10 o                         
  -4   3   0         77.47         80.84         1.62 o                         
  -3   3   0        305.07        299.00         4.10 o                         
  -2   3   0        748.71        746.35        29.10 o                         
  -1   3   0        626.58        627.91        24.33 o                         
   0   3   0          0.51          0.19         0.17 o                         
   1   3   0        586.91        553.89        20.90 o                         
   2   3   0        755.61        747.61        38.88 o                         
   3   3   0          1.18          0.21         0.10 o                         
   5   3   0          1.33          0.95         0.26 o                         
   6   3   0         30.26         30.28         0.85 o                         
   7   3   0          4.30          3.71         0.32 o                         
   8   3   0          0.10         -0.36         0.36 o                         
   9   3   0          4.34          4.82         0.53 o                         
  10   3   0          9.00          8.81         0.97 o                         
  -8   4   0         24.61         21.78         2.76 o                         
  -7   4   0         35.49         38.44         1.65 o                         
  -6   4   0         40.39         43.04         2.26 o                         
  -5   4   0        161.94        164.35         3.44 o                         
  -4   4   0         20.40         16.02         0.66 o                         
  -3   4   0         49.00         42.87         1.33 o                         
  -2   4   0        113.36        110.28         1.87 o                         
  -1   4   0        114.89        112.18         1.70 o                         
   0   4   0          1.21          1.23         0.19 o                         
   1   4   0        299.28        332.66        12.05 o                         
   2   4   0        959.45        902.82        41.18 o                         
   3   4   0        255.00        254.00         3.68 o                         
   4   4   0          8.19          9.51         0.46 o                         
   5   4   0         41.62         43.96         1.15 o                         
   6   4   0        279.44        289.75         5.63 o                         
   7   4   0          8.65         10.96         0.67 o                         
   8   4   0         35.76         33.18         1.29 o                         
   9   4   0         66.45         76.15         3.12 o                         
  10   4   0         17.42         18.34         1.26 o                         
  -7   5   0          0.63         -0.66         0.73 o                         
  -6   5   0         26.39         24.52         2.00 o                         
  -5   5   0         12.42         12.22         0.90 o                         
  -4   5   0          7.50          6.45         1.90 o                         
  -3   5   0          0.01         -0.66         0.66 o                         
  -2   5   0        261.82        257.96         4.67 o                         
  -1   5   0        550.08        528.82        11.61 o                         
   0   5   0        133.22        154.68         2.52 o                         
   1   5   0        287.46        277.78         4.13 o                         
   2   5   0         53.34         45.93         0.96 o                         
   3   5   0         10.88          9.53         0.31 o                         
   4   5   0         78.02         75.06         1.75 o                         
   5   5   0        379.07        372.79         6.65 o                         
   6   5   0          0.61          1.70         0.61 o                         
   7   5   0          6.23          5.86         1.76 o                         
   8   5   0          6.50          6.12         0.61 o                         
   9   5   0          1.92          1.60         0.51 o                         
  10   5   0          0.65          0.58         0.55 o                         
  -6   6   0         27.53         29.21         1.82 o                         
  -5   6   0         70.58         72.36         2.41 o                         
  -4   6   0          6.72          6.74         0.74 o                         
  -3   6   0          9.87          8.36         0.69 o                         
  -2   6   0        116.29        110.79         2.64 o                         
  -1   6   0         43.86         39.27         1.26 o                         
   0   6   0          1.22          0.14         0.52 o                         
   1   6   0        177.70        166.65         3.06 o                         
   2   6   0         83.93         78.00         1.48 o                         
   3   6   0        310.42        349.04         5.88 o                         
   4   6   0         15.53         12.65         0.62 o                         
   5   6   0          8.32          7.38         0.39 o                         
   6   6   0         12.09         10.69         0.66 o                         
   7   6   0          2.84          1.97         0.96 o                         
   8   6   0        129.63        142.21         5.10 o                         
   9   6   0         10.59          9.34         0.73 o                         
  10   6   0          0.12          0.02         0.58 o                         
  -6   7   0          3.75          0.00         1.58 o                         
  -5   7   0          2.72          1.43         0.62 o                         
  -4   7   0          1.44         -0.23         0.81 o                         
  -3   7   0         33.40         31.15         1.29 o                         
  -2   7   0         39.40         41.96         1.68 o                         
  -1   7   0        141.68        142.73         3.02 o                         
   0   7   0          0.57         -0.28         0.42 o                         
   1   7   0         24.20         21.35         0.73 o                         
   2   7   0          4.69          5.97         0.71 o                         
   3   7   0         20.45         19.81         1.01 o                         
   4   7   0        183.47        181.58         4.00 o                         
   5   7   0        119.99        118.19         4.08 o                         
   6   7   0          0.01          0.19         0.53 o                         
   7   7   0         21.98         21.85         1.53 o                         
   8   7   0          1.52          1.72         1.79 o                         
   9   7   0          0.02         -0.58         0.58 o                         
  10   7   0          0.83          0.67         0.88 o                         
  -5   8   0         23.66         22.18         2.16 o                         
  -4   8   0          0.29          1.16         0.58 o                         
  -3   8   0         12.75         12.43         0.67 o                         
  -2   8   0          0.05         -0.57         0.67 o                         
  -1   8   0        156.07        165.73         3.83 o                         
   0   8   0        102.60        103.81         2.30 o                         
   1   8   0         51.93         50.62         1.20 o                         
   2   8   0          3.55          4.83         0.60 o                         
   3   8   0          4.73          4.52         0.49 o                         
   4   8   0         62.03         65.31         1.56 o                         
   5   8   0          0.11         -0.56         1.04 o                         
   6   8   0          0.05         -0.51         0.84 o                         
   7   8   0          1.96          2.24         1.69 o                         
   8   8   0          5.05          4.81         0.78 o                         
   9   8   0         25.62         23.65         2.17 o                         
  -4   9   0          2.05          2.82         0.74 o                         
  -3   9   0         43.11         48.91         1.75 o                         
  -2   9   0          0.03         -0.64         1.26 o                         
  -1   9   0          1.11          1.47         1.03 o                         
   0   9   0          0.28          0.04         0.55 o                         
   1   9   0          0.11         -0.72         1.25 o                         
   2   9   0          8.98          8.82         0.95 o                         
   3   9   0          2.17          1.81         0.51 o                         
   4   9   0          0.15          0.51         1.75 o                         
   5   9   0         14.77         16.84         1.08 o                         
   6   9   0          1.80          0.80         0.56 o                         
   7   9   0         22.04         22.97         1.14 o                         
   8   9   0          0.08          0.30         0.46 o                         
   9   9   0          1.97          1.65         0.88 o                         
  -2  10   0          0.01         -0.56         0.56 o                         
  -1  10   0          0.10          0.27         0.39 o                         
   0  10   0          0.01          0.90         0.71 o                         
   1  10   0         12.73         13.11         0.70 o                         
   2  10   0          1.76          0.74         0.74 o                         
   3  10   0         25.26         29.43         1.27 o                         
   4  10   0          0.26          0.21         0.62 o                         
   5  10   0          7.28          7.66         1.11 o                         
   6  10   0          0.63          0.99         0.60 o                         
   7  10   0          0.69          1.06         0.84 o                         
   8  10   0          0.16         -0.13         0.70 o                         
  -1  11   0          6.76          6.85         0.89 o                         
   0  11   0         15.80         13.74         0.90 o                         
   1  11   0          4.41          5.03         0.71 o                         
   2  11   0          9.38          9.18         0.80 o                         
   3  11   0          1.35          1.25         0.59 o                         
   4  11   0          0.48          0.88         0.69 o                         
   5  11   0          1.29          0.10         0.85 o                         
   6  11   0          0.97          0.43         0.63 o                         
   7  11   0          2.65          2.00         0.66 o                         
   8  11   0          0.77          0.16         0.92 o                         
   1  12   0          5.84          5.77         0.88 o                         
   2  12   0          2.70          1.99         0.74 o                         
   3  12   0          0.19         -0.01         0.68 o                         
   4  12   0          2.66          2.60         0.89 o                         
   5  12   0          1.37          1.40         0.86 o                         
   6  12   0          0.22          1.29         0.93 o                         
  -6 -12   1          3.17          1.55         1.13 o                         
  -5 -12   1          0.83          0.93         1.03 o                         
  -4 -12   1          0.56          1.02         0.79 o                         
  -3 -12   1          0.34          0.23         0.72 o                         
  -2 -12   1          3.64          3.44         0.81 o                         
  -1 -12   1          1.96          1.72         0.73 o                         
  -7 -11   1          1.28          1.66         0.68 o                         
  -6 -11   1          3.20          2.63         0.83 o                         
  -5 -11   1          0.09         -0.66         0.69 o                         
  -4 -11   1          0.19          0.12         0.73 o                         
  -3 -11   1          0.00         -0.67         0.67 o                         
  -2 -11   1          0.88          0.91         0.56 o                         
  -1 -11   1          0.33          0.49         0.61 o                         
   0 -11   1          1.07          1.44         0.59 o                         
   1 -11   1          0.01          0.00         0.59 o                         
  -8 -10   1          0.02         -0.53         0.53 o                         
  -7 -10   1          2.66          1.71         0.63 o                         
  -6 -10   1          0.00          0.17         0.57 o                         
  -5 -10   1         24.05         23.89         1.46 o                         
  -4 -10   1          0.13         18.46        14.97 o                         
  -3 -10   1          2.68          1.93         0.56 o                         
  -2 -10   1          0.31          1.00         5.95 o                         
  -1 -10   1          8.29          7.53         0.75 o                         
   0 -10   1         76.48         88.99         2.49 o                         
   1 -10   1          3.04          3.61         0.52 o                         
   2 -10   1          0.80          0.55         0.43 o                         
  -9  -9   1          0.02          0.30         0.72 o                         
  -8  -9   1          2.16          1.59         0.52 o                         
  -7  -9   1          1.21          1.36         0.58 o                         
  -6  -9   1          7.23          6.52         0.95 o                         
  -5  -9   1         13.11         10.21         0.89 o                         
  -4  -9   1         16.80         17.89         2.31 o                         
  -3  -9   1          6.26          7.23         1.28 o                         
  -2  -9   1          0.28          0.58         0.49 o                         
  -1  -9   1          0.77         -0.14         0.72 o                         
   0  -9   1         36.06         38.74         1.65 o                         
   1  -9   1          4.07          2.77         1.20 o                         
   2  -9   1          0.15          0.28         1.00 o                         
   3  -9   1         13.35         12.25         0.94 o                         
   4  -9   1          4.29          3.82         0.85 o                         
  -9  -8   1         12.47         11.47         1.00 o                         
  -8  -8   1         11.33         11.09         0.74 o                         
  -7  -8   1          9.17          8.77         1.30 o                         
  -6  -8   1          3.32          2.16         0.54 o                         
  -5  -8   1          3.16          2.22         0.61 o                         
  -4  -8   1         57.93         59.82         1.57 o                         
  -3  -8   1          0.67          0.43         1.05 o                         
  -2  -8   1          0.49         -0.33         1.26 o                         
  -1  -8   1         22.91         22.74         0.99 o                         
   0  -8   1         49.75         50.52         1.24 o                         
   1  -8   1         38.90         43.14         2.33 o                         
   2  -8   1          5.03          3.46         1.46 o                         
   3  -8   1          0.00         -0.07         0.38 o                         
   4  -8   1         11.79          9.36         0.78 o                         
   5  -8   1          0.45         -0.59         0.59 o                         
 -10  -7   1          1.14          0.79         0.90 o                         
  -9  -7   1          4.98          3.42         0.70 o                         
  -8  -7   1          3.26          3.48         0.72 o                         
  -7  -7   1          1.89          2.14         0.47 o                         
  -6  -7   1         18.72         15.39         0.91 o                         
  -5  -7   1          1.99          2.34         0.50 o                         
  -4  -7   1         48.59         47.08         1.43 o                         
  -3  -7   1         12.37         10.58         0.47 o                         
  -2  -7   1         86.88         89.40         1.94 o                         
  -1  -7   1          2.34          1.74         0.38 o                         
   0  -7   1         90.79         89.38         2.00 o                         
   1  -7   1          7.53          6.93         1.10 o                         
   2  -7   1         34.73         36.37         1.12 o                         
   3  -7   1         30.55         30.59         1.67 o                         
   4  -7   1          1.24         -0.15         0.62 o                         
   5  -7   1          6.58          6.11         1.02 o                         
 -10  -6   1          7.21          7.23         0.82 o                         
  -9  -6   1          0.02         -0.42         0.42 o                         
  -8  -6   1         32.72         39.38         1.46 o                         
  -7  -6   1        107.98        109.92         3.90 o                         
  -6  -6   1         27.87         27.94         0.83 o                         
  -5  -6   1          4.37          4.80         0.49 o                         
  -4  -6   1         18.30         15.97         0.99 o                         
  -3  -6   1         21.76         22.02         0.65 o                         
  -2  -6   1        389.89        399.56         8.01 o                         
  -1  -6   1        112.04        111.27         1.93 o                         
   0  -6   1         22.67         18.11         0.89 o                         
   1  -6   1          7.16          7.45         0.49 o                         
   2  -6   1          3.70          2.24         0.58 o                         
   3  -6   1         74.48         66.67         1.65 o                         
   4  -6   1          4.75          3.25         1.13 o                         
   5  -6   1          0.66         -0.32         0.57 o                         
   6  -6   1         49.90         53.80         2.00 o                         
 -10  -5   1          0.43         -0.39         0.73 o                         
  -9  -5   1          1.89          1.15         0.49 o                         
  -8  -5   1         10.64          9.99         0.70 o                         
  -7  -5   1          0.06         -0.90         1.02 o                         
  -6  -5   1         19.96         19.80         0.67 o                         
  -5  -5   1        137.03        145.56         2.87 o                         
  -4  -5   1          9.83          8.73         0.34 o                         
  -3  -5   1         77.54         70.13         1.23 o                         
  -2  -5   1        395.55        400.92         7.26 o                         
  -1  -5   1         98.33        100.51         1.60 o                         
   0  -5   1          3.69          4.36         0.27 o                         
   1  -5   1         48.64         50.95         1.24 o                         
   2  -5   1        449.17        436.28         7.58 o                         
   3  -5   1         38.82         38.48         1.15 o                         
   4  -5   1          2.15          2.08         0.70 o                         
   5  -5   1         32.76         28.31         1.16 o                         
   6  -5   1          2.32          1.07         0.52 o                         
   7  -5   1          3.55          1.24         0.83 o                         
 -10  -4   1          0.01         -0.45         0.59 o                         
  -9  -4   1          5.74          6.07         0.70 o                         
  -8  -4   1          9.36          9.60         0.69 o                         
  -7  -4   1        254.77        259.23         5.88 o                         
  -6  -4   1          2.43          1.36         0.31 o                         
  -5  -4   1        227.24        226.85         3.86 o                         
  -4  -4   1         43.34         37.13         0.75 o                         
  -3  -4   1          7.91          7.06         0.36 o                         
  -2  -4   1       2478.24       2644.25       131.26 o                         
  -1  -4   1        537.14        481.21        41.07 o                         
   0  -4   1        123.56        136.62         1.94 o                         
   1  -4   1        415.68        419.85         7.20 o                         
   2  -4   1          0.00         -0.19         0.24 o                         
   3  -4   1        399.96        395.67         6.51 o                         
   4  -4   1         46.56         43.25         0.90 o                         
   5  -4   1         24.63         24.59         0.91 o                         
   6  -4   1          1.56          0.45         0.43 o                         
   7  -4   1         53.97         60.62         2.53 o                         
   8  -4   1         53.66         64.20         5.23 o                         
 -10  -3   1          2.43          2.45         0.69 o                         
  -9  -3   1         52.39         51.88         1.73 o                         
  -8  -3   1          0.80          0.82         0.41 o                         
  -7  -3   1          9.98          9.04         0.88 o                         
  -6  -3   1        202.48        209.57         4.13 o                         
  -5  -3   1        104.73        101.21         1.86 o                         
  -4  -3   1         96.20         84.94         1.40 o                         
  -3  -3   1         82.12         77.90         1.21 o                         
  -2  -3   1        266.60        293.57         8.66 o                         
  -1  -3   1        428.91        327.91        16.12 o                         
   0  -3   1        360.95        381.42        15.44 o                         
   1  -3   1        168.17        200.47         2.88 o                         
   2  -3   1        279.67        278.70         4.14 o                         
   3  -3   1        962.91        948.97        37.02 o                         
   4  -3   1        236.68        236.77         3.80 o                         
   5  -3   1        346.42        363.39         6.91 o                         
   6  -3   1          3.75          3.65         0.62 o                         
   7  -3   1          0.96          0.61         0.53 o                         
   8  -3   1         35.71         32.14         2.77 o                         
 -10  -2   1         24.13         28.13         3.18 o                         
  -9  -2   1          0.72          1.01         0.65 o                         
  -8  -2   1         21.00         21.67         1.48 o                         
  -7  -2   1          0.09         -0.61         0.61 o                         
  -6  -2   1         83.94         84.33         2.47 o                         
  -5  -2   1        471.07        473.77         8.45 o                         
  -4  -2   1          7.33          4.79         0.21 o                         
  -2  -2   1        641.34        713.60        25.58 o                         
   0  -2   1       1895.09       1853.79        64.94 o                         
   1  -2   1       2580.19       2540.62        89.08 o                         
   2  -2   1        275.48        285.58         6.00 o                         
   3  -2   1        161.38        157.41         2.53 o                         
   4  -2   1        865.07        802.58        53.34 o                         
   5  -2   1        144.26        156.39         3.24 o                         
   6  -2   1          3.03          3.05         0.51 o                         
   7  -2   1         92.60         94.89         3.43 o                         
   8  -2   1          0.36          0.41         0.58 o                         
   9  -2   1         50.84         50.91         6.36 o                         
  -9  -1   1         30.14         34.05         1.86 o                         
  -8  -1   1         43.08         51.38         2.12 o                         
  -7  -1   1         10.02         10.60         1.79 o                         
  -6  -1   1         77.67         70.21         1.68 o                         
  -5  -1   1        759.50        746.25        22.44 o                         
  -4  -1   1         17.25         21.05         0.77 o                         
  -3  -1   1       3616.89       3848.88       132.92 o                         
  -2  -1   1        584.94        662.95        23.53 o                         
  -1  -1   1        224.47        244.91        12.60 o                         
   0  -1   1        158.26        142.27        17.58 o                         
   1  -1   1         24.07         29.90         0.48 o                         
   2  -1   1        536.04        541.18        20.76 o                         
   3  -1   1        364.69        384.63         7.46 o                         
   4  -1   1          0.71         -0.33         0.33 o                         
   5  -1   1         92.40        111.15         2.15 o                         
   6  -1   1         94.73         87.71         2.16 o                         
   7  -1   1         60.90         55.57         2.17 o                         
   8  -1   1         20.32         17.93         1.40 o                         
   9  -1   1         27.27         32.02         1.56 o                         
  -9   0   1         47.22         50.48         4.25 o                         
  -8   0   1          0.03         -0.34         0.60 o                         
  -7   0   1        117.56        113.38         3.69 o                         
  -6   0   1        131.78        133.53         3.31 o                         
  -5   0   1          3.59          3.66         0.55 o                         
  -4   0   1         39.09         46.77         0.83 o                         
  -3   0   1         36.92         43.06         0.68 o                         
  -2   0   1        324.08        353.21        13.27 o                         
  -1   0   1        238.02        226.60         8.24 o                         
   1   0   1        716.32        883.94        31.17 o                         
   2   0   1       2734.31       2847.60        98.92 o                         
   3   0   1        892.36        969.36        35.63 o                         
   4   0   1         89.13         98.54         1.57 o                         
   5   0   1        517.66        512.54         9.97 o                         
   6   0   1         71.67         60.97         1.70 o                         
   7   0   1        216.45        230.61         5.05 o                         
   8   0   1          3.63          2.62         0.75 o                         
   9   0   1          8.65          8.35         0.92 o                         
  -9   1   1          4.00          3.74         0.68 o                         
  -8   1   1         24.07         25.49         1.27 o                         
  -7   1   1          2.45          0.45         0.54 o                         
  -6   1   1          0.03         -0.10         0.36 o                         
  -5   1   1          5.15          3.82         0.63 o                         
  -4   1   1          6.63          8.93         0.48 o                         
  -3   1   1       2320.93       2355.70        83.01 o                         
  -2   1   1       1653.28       1816.08        63.87 o                         
  -1   1   1        173.89        175.90         7.20 o                         
   0   1   1       2815.59       2684.70       142.79 o                         
   1   1   1        351.47        371.22        14.35 o                         
   2   1   1       1176.67       1392.97        49.07 o                         
   3   1   1       1434.96       1472.61        52.50 o                         
   4   1   1         83.36         91.28         1.52 o                         
   5   1   1         23.31         26.01         0.66 o                         
   6   1   1         60.21         60.61         1.30 o                         
   7   1   1         11.89         11.12         0.95 o                         
   8   1   1          1.34          0.15         0.83 o                         
   9   1   1          0.05          0.09         0.70 o                         
  10   1   1          0.68          1.20         0.70 o                         
  -9   2   1         11.13         10.39         1.28 o                         
  -8   2   1          0.25          0.53         0.55 o                         
  -7   2   1        122.58        136.10         5.53 o                         
  -6   2   1        305.67        305.96         5.93 o                         
  -5   2   1         62.62         59.42         1.41 o                         
  -4   2   1          6.17          4.31         0.37 o                         
  -3   2   1          3.03          2.04         0.20 o                         
  -1   2   1       1441.88       1523.52        53.99 o                         
   0   2   1         44.41         49.74         0.69 o                         
   1   2   1       3522.39       3865.77       164.54 o                         
   2   2   1        104.77        137.02         1.94 o                         
   3   2   1          9.93          6.82         0.22 o                         
   4   2   1        408.66        423.36        15.57 o                         
   5   2   1        131.52        130.04         2.41 o                         
   6   2   1         70.10         66.86         1.68 o                         
   7   2   1        202.73        198.37         3.94 o                         
   8   2   1        156.67        174.22         6.26 o                         
   9   2   1         89.74        104.55         5.81 o                         
  10   2   1          1.00          0.72         0.92 o                         
  -8   3   1          3.56          2.03         0.69 o                         
  -7   3   1          2.57          2.16         0.58 o                         
  -6   3   1          0.02         -0.30         0.30 o                         
  -5   3   1         44.53         45.86         1.10 o                         
  -4   3   1         65.03         58.25         1.26 o                         
  -3   3   1        524.89        545.87        11.51 o                         
  -2   3   1        401.13        397.30        10.07 o                         
  -1   3   1         95.10        127.98         1.74 o                         
   0   3   1       2439.52       2373.55        83.35 o                         
   1   3   1         21.22         29.99         0.51 o                         
   2   3   1        372.76        381.96        15.08 o                         
   3   3   1        622.90        703.10        26.35 o                         
   4   3   1       1256.21       1314.98        47.68 o                         
   5   3   1        114.10        123.33         2.44 o                         
   6   3   1        138.29        138.15         2.65 o                         
   7   3   1         41.50         39.62         1.06 o                         
   8   3   1          2.60          2.16         0.46 o                         
   9   3   1          3.18          2.89         0.60 o                         
  10   3   1          3.00          3.06         0.77 o                         
  -8   4   1          5.62          5.78         1.16 o                         
  -7   4   1         56.36         53.43         1.97 o                         
  -6   4   1         48.48         46.52         2.81 o                         
  -5   4   1         10.72         11.59         1.90 o                         
  -4   4   1        155.34        165.01         3.43 o                         
  -3   4   1         50.18         42.81         0.93 o                         
  -2   4   1          1.30          1.57         0.27 o                         
  -1   4   1        125.10        103.93         1.58 o                         
   0   4   1        456.52        427.07        17.72 o                         
   1   4   1         41.68         36.97         0.58 o                         
   2   4   1        306.54        353.37         7.65 o                         
   3   4   1        407.82        397.83         7.14 o                         
   4   4   1          6.97          5.15         0.36 o                         
   5   4   1          1.99          1.21         0.27 o                         
   6   4   1          3.23          2.92         0.44 o                         
   7   4   1        394.46        407.30        10.08 o                         
   8   4   1         14.38         14.49         0.84 o                         
   9   4   1         26.13         29.91         1.28 o                         
  10   4   1          9.22         10.46         1.29 o                         
  -7   5   1          0.02         -0.65         0.75 o                         
  -6   5   1          0.70         -0.67         0.67 o                         
  -5   5   1         10.79         10.08         0.69 o                         
  -4   5   1         70.61         67.70         1.83 o                         
  -3   5   1          1.80          2.42         0.33 o                         
  -2   5   1         32.16         32.18         1.83 o                         
  -1   5   1        117.86        109.29         2.09 o                         
   0   5   1        411.26        387.99         7.64 o                         
   1   5   1          0.66          0.49         0.15 o                         
   2   5   1         35.86         38.79         0.81 o                         
   3   5   1        552.99        546.19        16.99 o                         
   4   5   1        256.44        255.42         3.89 o                         
   5   5   1        181.88        184.21         3.54 o                         
   6   5   1        250.86        259.20         5.33 o                         
   7   5   1          6.05          5.11         0.83 o                         
   8   5   1          0.19         -0.43         0.43 o                         
   9   5   1         12.08         13.27         0.96 o                         
  10   5   1          3.50          2.77         0.62 o                         
  -6   6   1          7.24          6.10         1.03 o                         
  -5   6   1         29.56         33.87         1.94 o                         
  -4   6   1        106.33        115.77         2.87 o                         
  -3   6   1         16.04         15.59         0.98 o                         
  -2   6   1        268.86        255.42         5.01 o                         
  -1   6   1        234.15        225.10         4.77 o                         
   0   6   1         99.88         90.21         2.03 o                         
   1   6   1        131.86        116.54         2.26 o                         
   2   6   1        275.27        291.34         4.81 o                         
   3   6   1         60.55         61.85         2.11 o                         
   4   6   1          2.59          1.47         0.41 o                         
   5   6   1         10.70         10.73         1.00 o                         
   6   6   1          2.09          2.73         0.32 o                         
   7   6   1          3.12          3.29         0.68 o                         
   8   6   1         20.57         19.13         1.49 o                         
   9   6   1          4.15          4.35         0.60 o                         
  10   6   1          7.88          8.66         0.77 o                         
  -6   7   1         13.97          9.33         2.04 o                         
  -5   7   1          4.54          5.68         0.77 o                         
  -4   7   1         98.82        105.24         3.77 o                         
  -3   7   1         42.22         44.66         1.88 o                         
  -2   7   1        133.28        135.37         2.96 o                         
  -1   7   1         32.27         34.56         1.43 o                         
   0   7   1          3.63          3.67         0.74 o                         
   1   7   1         49.31         47.05         1.45 o                         
   2   7   1          3.86          3.70         0.35 o                         
   3   7   1         20.38         18.63         0.96 o                         
   4   7   1          0.03         -0.29         0.29 o                         
   5   7   1         11.01         11.01         0.80 o                         
   6   7   1        181.99        189.78         4.14 o                         
   7   7   1          0.44          0.43         0.75 o                         
   8   7   1         22.01         23.27         1.02 o                         
   9   7   1          0.61         -0.44         0.60 o                         
  10   7   1          4.09          5.40         0.95 o                         
  -5   8   1          4.63          4.08         0.78 o                         
  -4   8   1         19.37         16.55         1.46 o                         
  -3   8   1          0.38         -0.11         0.36 o                         
  -2   8   1          1.53          0.40         0.65 o                         
  -1   8   1          0.22         -0.54         1.49 o                         
   0   8   1          0.12          0.02         0.40 o                         
   1   8   1          3.26          3.08         0.36 o                         
   2   8   1        271.77        283.00         5.48 o                         
   3   8   1          0.06         -0.43         0.86 o                         
   4   8   1         37.23         36.58         1.04 o                         
   5   8   1          0.04          0.19         0.53 o                         
   6   8   1          4.54          4.60         1.07 o                         
   7   8   1          5.64          5.77         0.86 o                         
   8   8   1          0.02          0.37         0.84 o                         
   9   8   1          3.27          4.37         0.83 o                         
  10   8   1          0.23          0.18         0.81 o                         
  -4   9   1          8.71          9.41         0.94 o                         
  -3   9   1          0.09         -0.10         0.55 o                         
  -2   9   1         62.79         72.56         2.06 o                         
  -1   9   1         71.07         75.83         2.11 o                         
   0   9   1         42.52         43.20         1.30 o                         
   1   9   1         21.82         23.22         1.79 o                         
   2   9   1          3.85          4.59         0.45 o                         
   3   9   1          5.91          6.06         0.61 o                         
   4   9   1         25.02         23.53         1.23 o                         
   5   9   1         14.86         13.79         3.83 o                         
   6   9   1         19.17         18.43         1.60 o                         
   7   9   1          1.79          1.78         0.55 o                         
   8   9   1          1.57          1.58         0.73 o                         
   9   9   1          9.76          8.80         1.00 o                         
  -3  10   1          1.98          1.08         0.62 o                         
  -2  10   1          2.45          1.15         0.62 o                         
  -1  10   1          5.97          5.17         0.50 o                         
   0  10   1          7.56          7.04         1.02 o                         
   1  10   1         20.92         19.30         1.53 o                         
   2  10   1          2.91          4.27         0.80 o                         
   3  10   1          6.08          5.47         1.04 o                         
   4  10   1          9.91          9.90         0.92 o                         
   5  10   1          0.12          0.00         1.19 o                         
   6  10   1          0.05         -0.13         0.58 o                         
   7  10   1          5.67          4.03         0.67 o                         
   8  10   1         15.09         13.51         1.15 o                         
   9  10   1          0.38         -0.80         0.80 o                         
  -1  11   1          3.21          2.86         0.55 o                         
   0  11   1          0.26          0.05         0.55 o                         
   1  11   1          7.41          8.09         0.79 o                         
   2  11   1          3.66          4.25         0.73 o                         
   3  11   1          3.02          2.37         0.63 o                         
   4  11   1         16.71         18.47         1.64 o                         
   5  11   1          5.61          6.71         0.92 o                         
   6  11   1          0.11         -0.58         0.58 o                         
   7  11   1          0.36          0.25         0.61 o                         
   8  11   1          0.15         -0.45         0.81 o                         
   1  12   1          0.41          1.66         0.74 o                         
   2  12   1          0.00         -0.38         0.67 o                         
   3  12   1          1.08          0.89         0.70 o                         
   4  12   1          2.56          1.84         0.74 o                         
   5  12   1          0.20         -0.43         0.75 o                         
   6  12   1          1.88          1.99         0.99 o                         
  -5 -12   2          0.06          0.00         1.24 o                         
  -4 -12   2          0.09          0.11         1.59 o                         
  -3 -12   2          1.22          0.71         0.73 o                         
  -2 -12   2          0.67          1.80         0.76 o                         
  -7 -11   2          0.01          0.96         0.80 o                         
  -6 -11   2          0.80          0.30         0.78 o                         
  -5 -11   2          0.96          1.04         0.75 o                         
  -4 -11   2          0.00          0.57         0.74 o                         
  -3 -11   2          1.00          0.53         0.66 o                         
  -2 -11   2          0.53          0.09         0.65 o                         
  -1 -11   2          2.58          3.37         0.80 o                         
   0 -11   2          0.08         -0.55         0.55 o                         
   1 -11   2          0.08         -0.58         0.66 o                         
  -8 -10   2          0.44          0.57         0.57 o                         
  -7 -10   2          0.13         -0.20         0.59 o                         
  -6 -10   2          3.33          1.91         0.75 o                         
  -5 -10   2          3.05          3.46         0.78 o                         
  -4 -10   2          2.39          2.26         1.39 o                         
  -3 -10   2          1.72          4.37         7.92 o                         
  -2 -10   2          4.09          4.20         1.74 o                         
  -1 -10   2          3.54          4.12         0.70 o                         
   0 -10   2          0.05          1.09         0.44 o                         
   1 -10   2          7.82          7.25         0.59 o                         
   2 -10   2          2.40          1.03         0.47 o                         
  -9  -9   2          1.81          0.56         1.13 o                         
  -8  -9   2          0.88          0.48         0.49 o                         
  -7  -9   2          0.11         -0.45         0.50 o                         
  -6  -9   2          1.39          1.59         1.71 o                         
  -5  -9   2          2.92          3.28         0.72 o                         
  -4  -9   2          5.41          5.74         1.38 o                         
  -3  -9   2         41.87         49.12         1.52 o                         
  -2  -9   2          4.92          5.04         1.90 o                         
  -1  -9   2          6.92          6.47         0.41 o                         
   0  -9   2          0.00          0.22         1.57 o                         
   1  -9   2          4.87          4.84         0.63 o                         
   2  -9   2          1.99          1.34         0.77 o                         
   3  -9   2          7.42          6.88         0.77 o                         
  -9  -8   2          8.60          9.14         0.90 o                         
  -8  -8   2          9.08          7.90         0.66 o                         
  -7  -8   2         21.47         24.12         1.44 o                         
  -6  -8   2          9.11         11.31         0.78 o                         
  -5  -8   2          0.43          0.01         0.65 o                         
  -4  -8   2          0.98          1.26         0.39 o                         
  -3  -8   2         94.25        100.19         2.77 o                         
  -2  -8   2         17.79         18.06         1.64 o                         
  -1  -8   2         18.14         18.25         1.08 o                         
   0  -8   2         13.20         12.76         0.58 o                         
   1  -8   2         27.40         26.58         1.01 o                         
   2  -8   2         41.60         39.67         1.26 o                         
   3  -8   2          0.04         -0.55         0.55 o                         
   4  -8   2          1.80          1.23         0.57 o                         
 -10  -7   2          2.23          2.54         0.89 o                         
  -9  -7   2          3.62          3.46         0.70 o                         
  -8  -7   2          0.01         -0.68         0.84 o                         
  -7  -7   2          1.94          2.21         0.46 o                         
  -6  -7   2         32.67         31.38         1.39 o                         
  -5  -7   2         10.89          9.32         1.14 o                         
  -4  -7   2          7.84          9.39         1.07 o                         
  -3  -7   2        153.06        156.76         4.41 o                         
  -2  -7   2         38.99         40.07         1.09 o                         
  -1  -7   2          0.01         -0.28         0.28 o                         
   0  -7   2         23.81         25.22         0.85 o                         
   1  -7   2         81.87         80.78         1.78 o                         
   2  -7   2          5.55          3.46         1.60 o                         
   3  -7   2         44.04         47.08         1.35 o                         
   4  -7   2         43.71         44.36         2.06 o                         
   5  -7   2          0.47         -0.06         0.66 o                         
 -10  -6   2          1.94          2.86         0.71 o                         
  -9  -6   2          0.06         -0.48         0.48 o                         
  -8  -6   2         31.87         29.87         3.61 o                         
  -7  -6   2         25.41         28.28         1.63 o                         
  -6  -6   2         61.07         64.22         1.86 o                         
  -5  -6   2          7.68          7.11         0.77 o                         
  -4  -6   2         50.39         52.09         1.33 o                         
  -3  -6   2        615.12        646.89        12.42 o                         
  -2  -6   2          5.76          5.63         0.32 o                         
  -1  -6   2         34.70         30.63         0.63 o                         
   0  -6   2        383.72        399.63         6.94 o                         
   1  -6   2          1.34          1.15         0.42 o                         
   2  -6   2        160.54        155.46         3.18 o                         
   3  -6   2          7.15          6.21         0.69 o                         
   4  -6   2          0.72          0.26         1.14 o                         
   5  -6   2         24.49         21.76         2.18 o                         
   6  -6   2          5.24          4.27         0.76 o                         
 -10  -5   2         21.39         21.06         1.74 o                         
  -9  -5   2          0.52          0.82         0.45 o                         
  -8  -5   2         23.23         22.42         2.34 o                         
  -7  -5   2         21.25         21.03         1.42 o                         
  -6  -5   2          4.32          3.79         0.62 o                         
  -5  -5   2         31.22         31.93         1.12 o                         
  -4  -5   2        180.42        178.88         3.25 o                         
  -3  -5   2         67.71         69.81         1.46 o                         
  -2  -5   2          0.65          0.31         0.16 o                         
  -1  -5   2         25.86         24.77         0.49 o                         
   0  -5   2        166.05        174.22         2.69 o                         
   1  -5   2          7.54          7.90         1.07 o                         
   2  -5   2         90.68         85.90         1.78 o                         
   3  -5   2        175.25        169.53         3.25 o                         
   4  -5   2        238.56        249.69         4.33 o                         
   5  -5   2         27.28         24.93         1.09 o                         
   6  -5   2         16.61         14.76         1.28 o                         
   7  -5   2          7.54          4.89         0.96 o                         
 -10  -4   2          3.87          4.04         0.71 o                         
  -9  -4   2          0.00         -0.43         0.46 o                         
  -8  -4   2         23.96         26.08         1.10 o                         
  -7  -4   2          6.62          6.22         0.47 o                         
  -6  -4   2         92.00         93.55         1.97 o                         
  -5  -4   2         28.74         32.53         0.76 o                         
  -4  -4   2         27.96         20.85         0.54 o                         
  -3  -4   2        565.32        592.89        19.92 o                         
  -1  -4   2        865.35        868.57        59.30 o                         
   0  -4   2       1276.09       1272.69       104.31 o                         
   1  -4   2          0.01          0.17         0.25 o                         
   2  -4   2        419.52        391.68         7.24 o                         
   3  -4   2        189.08        182.73         3.44 o                         
   4  -4   2          9.18         11.60         0.44 o                         
   5  -4   2         40.80         41.44         1.23 o                         
   6  -4   2        136.68        138.34         3.42 o                         
   7  -4   2          0.28         -0.18         0.56 o                         
 -10  -3   2          8.34          8.51         0.89 o                         
  -9  -3   2          2.45          3.32         1.11 o                         
  -8  -3   2         17.96         21.65         0.99 o                         
  -7  -3   2        152.64        148.74         3.22 o                         
  -6  -3   2         75.07         75.42         1.61 o                         
  -5  -3   2         31.28         28.01         0.64 o                         
  -4  -3   2       1723.62       1776.55        62.58 o                         
  -3  -3   2         45.61         50.39         0.79 o                         
  -2  -3   2       1125.86       1194.62        81.61 o                         
  -1  -3   2        431.18        485.31        26.33 o                         
   0  -3   2        136.74        153.77         2.21 o                         
   1  -3   2          5.43          5.01         0.30 o                         
   2  -3   2        772.79        791.48        88.72 o                         
   3  -3   2          2.48          0.96         0.36 o                         
   4  -3   2         14.98          8.96         0.41 o                         
   5  -3   2          0.00         -0.15         0.61 o                         
   6  -3   2        184.09        172.42         3.69 o                         
   7  -3   2          0.05          0.27         0.51 o                         
   8  -3   2         11.82         11.36         0.96 o                         
 -10  -2   2          5.53          7.67         1.77 o                         
  -9  -2   2          2.23          1.99         0.66 o                         
  -8  -2   2        104.33        107.75         3.68 o                         
  -7  -2   2         35.40         36.51         1.10 o                         
  -6  -2   2         39.29         35.87         1.70 o                         
  -5  -2   2         69.31         67.42         1.42 o                         
  -4  -2   2        150.60        180.16         2.80 o                         
  -3  -2   2         47.89         45.43         0.82 o                         
  -2  -2   2          4.13          4.08         0.17 o                         
  -1  -2   2       1700.97       1662.29        58.01 o                         
   0  -2   2         19.05         14.84         0.27 o                         
   1  -2   2        400.31        387.75        15.72 o                         
   2  -2   2       2581.13       2452.87        86.97 o                         
   3  -2   2          3.51          3.12         0.23 o                         
   4  -2   2        122.84        117.58         1.99 o                         
   5  -2   2        181.43        172.02         3.29 o                         
   6  -2   2        318.01        343.87         7.99 o                         
   7  -2   2         27.38         28.32         2.51 o                         
   8  -2   2          1.72          0.38         0.59 o                         
  -9  -1   2          0.01          0.08         0.56 o                         
  -8  -1   2         22.34         22.40         1.79 o                         
  -7  -1   2         15.03         16.26         1.01 o                         
  -6  -1   2         35.92         30.76         0.92 o                         
  -5  -1   2         32.55         31.56         0.79 o                         
  -4  -1   2       1041.52       1079.73        38.79 o                         
  -3  -1   2        179.43        213.12         3.39 o                         
  -2  -1   2       1869.43       2043.82        70.36 o                         
  -1  -1   2       4951.36       5536.59       195.43 o                         
   0  -1   2         57.23         49.17         0.71 o                         
   1  -1   2       1724.84       1969.63        69.08 o                         
   2  -1   2       2429.60       2569.53        90.31 o                         
   3  -1   2         36.57         30.41         0.53 o                         
   4  -1   2        218.42        200.93         3.61 o                         
   5  -1   2        421.42        446.52         7.69 o                         
   6  -1   2         87.13         86.98         3.41 o                         
   7  -1   2         16.01         14.51         0.85 o                         
   8  -1   2          1.84          1.87         0.71 o                         
   9  -1   2          3.75          4.34         0.77 o                         
  -9   0   2          0.53         -0.23         0.51 o                         
  -8   0   2         36.25         39.18         2.45 o                         
  -7   0   2         74.58         72.48         2.19 o                         
  -6   0   2        287.31        301.74         7.09 o                         
  -5   0   2         54.46         57.21         1.27 o                         
  -4   0   2         18.96         21.08         0.44 o                         
  -3   0   2          5.70          9.39         0.26 o                         
  -2   0   2       1749.54       1864.93        64.61 o                         
  -1   0   2        464.26        512.66        17.78 o                         
   0   0   2        794.67        707.33        30.81 o                         
   1   0   2        907.58        887.47        31.59 o                         
   2   0   2        190.06        218.43         9.43 o                         
   3   0   2        758.17        764.06        28.86 o                         
   4   0   2         87.55         76.49         1.32 o                         
   5   0   2        123.22        110.81         2.14 o                         
   6   0   2        118.19        120.67         3.13 o                         
   7   0   2         59.56         65.77         2.46 o                         
   8   0   2        316.42        330.79        10.11 o                         
   9   0   2          2.12          0.76         0.70 o                         
  -9   1   2         24.12         22.94         1.29 o                         
  -8   1   2          1.20         -0.09         0.49 o                         
  -7   1   2          0.07         -0.63         0.63 o                         
  -6   1   2         39.82         40.42         1.75 o                         
  -5   1   2          0.69          0.20         0.42 o                         
  -4   1   2         49.75         58.74         1.27 o                         
  -3   1   2         28.08         29.86         0.55 o                         
  -2   1   2         25.10         19.92         0.50 o                         
   0   1   2          9.75          4.77         0.13 o                         
   1   1   2        534.04        533.84        19.42 o                         
   2   1   2        330.50        415.61        25.77 o                         
   3   1   2        517.60        548.14        24.95 o                         
   4   1   2       1192.14       1205.61        44.40 o                         
   5   1   2        550.45        538.21         9.73 o                         
   6   1   2         29.04         28.07         1.50 o                         
   7   1   2          1.06          0.61         0.59 o                         
   8   1   2          0.92          0.28         0.64 o                         
   9   1   2          1.03         -0.31         0.87 o                         
  10   1   2          0.42          1.43         0.75 o                         
  -8   2   2         10.89          8.60         1.27 o                         
  -7   2   2          1.07         -0.15         1.15 o                         
  -6   2   2        128.20        130.85         2.77 o                         
  -5   2   2        263.97        284.07         5.07 o                         
  -4   2   2        104.38         97.11         1.88 o                         
  -3   2   2         26.12         24.62         0.52 o                         
  -1   2   2         23.54         34.65         0.50 o                         
   0   2   2        645.16        773.60        39.55 o                         
   1   2   2         35.92         42.16         0.62 o                         
   2   2   2       1218.54       1320.16        46.94 o                         
   3   2   2         19.18         25.11         0.65 o                         
   4   2   2        177.15        182.28         2.63 o                         
   5   2   2         32.90         30.60         0.86 o                         
   6   2   2        336.54        338.52         6.58 o                         
   7   2   2          0.14         -0.42         0.49 o                         
   8   2   2        157.53        173.21         5.41 o                         
   9   2   2         10.72         10.73         0.99 o                         
  10   2   2          4.78          5.05         1.14 o                         
  -8   3   2          0.79          0.72         0.56 o                         
  -7   3   2          1.93          1.69         0.52 o                         
  -6   3   2          2.28          1.08         0.40 o                         
  -5   3   2          0.61          0.28         0.47 o                         
  -4   3   2        210.97        197.58         3.20 o                         
  -3   3   2         69.17         64.22         1.16 o                         
  -2   3   2        355.88        348.90         6.35 o                         
  -1   3   2        592.27        601.14        23.21 o                         
   0   3   2        354.23        339.11        13.94 o                         
   1   3   2        953.11        956.12        34.77 o                         
   2   3   2        208.59        217.68         3.35 o                         
   3   3   2        175.45        180.60         2.39 o                         
   4   3   2       1453.65       1541.24        55.72 o                         
   5   3   2        686.71        661.80        24.91 o                         
   6   3   2        167.55        165.35         3.56 o                         
   7   3   2         76.31         77.34         1.99 o                         
   8   3   2         12.78         12.36         0.78 o                         
   9   3   2          0.25         -0.44         0.44 o                         
  10   3   2         19.19         19.57         1.34 o                         
  -8   4   2          3.13          2.96         0.86 o                         
  -7   4   2          3.27          1.73         0.63 o                         
  -6   4   2         61.96         68.71         8.52 o                         
  -5   4   2         98.34        100.64         2.55 o                         
  -4   4   2          0.24         -0.24         0.24 o                         
  -3   4   2        771.32        742.35        19.51 o                         
  -2   4   2         46.49         39.21         0.82 o                         
  -1   4   2         29.36         18.44         0.62 o                         
   0   4   2       1503.77       1359.42        49.51 o                         
   1   4   2       1292.50       1236.98        68.27 o                         
   2   4   2        415.37        394.62        23.01 o                         
   3   4   2        640.37        588.91        23.03 o                         
   4   4   2          0.14         -0.32         0.32 o                         
   5   4   2         36.95         36.89         0.84 o                         
   6   4   2         23.99         20.14         1.38 o                         
   7   4   2          0.04         -0.29         0.34 o                         
   8   4   2          3.58          2.61         0.52 o                         
   9   4   2          8.00          7.84         0.70 o                         
  10   4   2         12.34         10.12         0.97 o                         
  -7   5   2         50.04         53.73         2.49 o                         
  -6   5   2          0.87          0.50         0.72 o                         
  -5   5   2         90.75         95.98         2.85 o                         
  -4   5   2        236.67        253.70         5.47 o                         
  -3   5   2        488.86        486.91         9.38 o                         
  -2   5   2          6.89          6.93         0.91 o                         
  -1   5   2         97.37         88.25         1.63 o                         
   0   5   2          0.87          1.14         0.18 o                         
   1   5   2         21.17         23.64         0.47 o                         
   2   5   2        396.47        411.77         6.99 o                         
   3   5   2        107.85        106.73         1.69 o                         
   4   5   2         52.94         52.19         0.92 o                         
   5   5   2        355.64        365.65         6.30 o                         
   6   5   2         36.20         34.32         0.93 o                         
   7   5   2        206.91        209.77         4.27 o                         
   8   5   2         13.71         14.88         0.88 o                         
   9   5   2          5.94          6.74         0.67 o                         
  10   5   2         22.17         20.03         1.09 o                         
  -6   6   2          3.10          1.69         0.86 o                         
  -5   6   2          0.00         -0.47         0.47 o                         
  -4   6   2         15.15         17.16         1.35 o                         
  -3   6   2         43.38         42.23         1.35 o                         
  -2   6   2          0.40          0.60         0.31 o                         
  -1   6   2         45.80         45.89         1.27 o                         
   0   6   2          5.27          5.55         0.35 o                         
   1   6   2        667.92        631.41        13.27 o                         
   2   6   2         93.30         90.85         1.68 o                         
   3   6   2        393.14        384.62         6.63 o                         
   4   6   2         37.71         36.03         0.85 o                         
   5   6   2         14.57         14.44         0.44 o                         
   6   6   2         65.58         64.76         1.36 o                         
   7   6   2          3.38          3.28         0.89 o                         
   8   6   2          3.36          2.13         0.53 o                         
   9   6   2         12.52         13.23         1.13 o                         
  10   6   2          0.25          0.07         0.50 o                         
  -6   7   2          6.36          4.95         2.14 o                         
  -5   7   2          8.02          9.88         1.25 o                         
  -4   7   2          0.75          0.72         0.55 o                         
  -3   7   2        110.80        116.97         2.60 o                         
  -2   7   2         51.64         48.01         1.31 o                         
  -1   7   2        436.15        434.98         8.17 o                         
   0   7   2          5.08          4.95         0.38 o                         
   1   7   2         11.13         11.85         0.61 o                         
   2   7   2         60.86         64.05         1.52 o                         
   3   7   2         78.69         82.09         1.80 o                         
   4   7   2          7.68          7.77         0.48 o                         
   5   7   2         10.82          9.19         0.64 o                         
   6   7   2          3.24          3.79         0.83 o                         
   7   7   2         22.43         23.42         1.33 o                         
   8   7   2         42.01         41.80         1.53 o                         
   9   7   2          2.59          2.23         0.73 o                         
  10   7   2          2.12          1.91         0.79 o                         
  -5   8   2         17.77         16.11         1.40 o                         
  -4   8   2         32.53         36.77         1.66 o                         
  -3   8   2          6.20          3.72         1.04 o                         
  -2   8   2         15.71         14.73         0.71 o                         
  -1   8   2         14.30         12.86         1.51 o                         
   0   8   2         16.42         14.06         0.63 o                         
   1   8   2          3.04          1.48         1.43 o                         
   2   8   2          5.27          6.02         0.54 o                         
   3   8   2         66.35         72.00         1.56 o                         
   4   8   2          8.69          7.91         0.83 o                         
   5   8   2          1.16          1.34         0.74 o                         
   6   8   2         37.81         38.49         1.39 o                         
   7   8   2         49.68         50.50         1.72 o                         
   8   8   2          4.00          3.00         0.77 o                         
   9   8   2          0.46          0.17         0.65 o                         
  10   8   2          3.20          3.02         0.83 o                         
  -4   9   2          0.91         -0.25         0.65 o                         
  -3   9   2          5.91          5.88         0.72 o                         
  -2   9   2          0.29          0.89         0.56 o                         
  -1   9   2         36.01         40.87         1.19 o                         
   0   9   2         35.78         38.71         2.45 o                         
   1   9   2         10.19          9.72         0.52 o                         
   2   9   2         28.88         30.39         1.03 o                         
   3   9   2         50.69         56.07         1.47 o                         
   4   9   2          1.34          1.04         1.07 o                         
   5   9   2         26.05         26.71         1.11 o                         
   6   9   2          0.52          1.21         2.96 o                         
   7   9   2          0.89          2.35         0.57 o                         
   8   9   2          0.15         -0.67         0.67 o                         
   9   9   2          0.13         -0.49         0.66 o                         
  -3  10   2          0.32          0.25         0.66 o                         
  -2  10   2          5.22          4.48         0.74 o                         
  -1  10   2          0.37          0.33         0.42 o                         
   0  10   2          0.28          0.96         2.68 o                         
   1  10   2         15.90         14.84         3.17 o                         
   2  10   2         13.45         14.42         1.15 o                         
   3  10   2         18.37         22.23         1.45 o                         
   4  10   2          2.78          1.37         1.76 o                         
   5  10   2         14.03         11.87         1.08 o                         
   6  10   2          0.11         -0.56         0.56 o                         
   7  10   2          0.21         -0.20         0.52 o                         
   8  10   2          2.73          3.85         0.87 o                         
   9  10   2          0.01          0.71         1.40 o                         
  -1  11   2          4.98          4.15         0.54 o                         
   0  11   2         13.05         12.85         0.83 o                         
   1  11   2         15.47         15.59         1.21 o                         
   2  11   2          0.09         -0.37         0.54 o                         
   3  11   2          0.49          2.02         0.65 o                         
   4  11   2          1.20          1.04         0.65 o                         
   5  11   2         21.72         24.90         2.08 o                         
   6  11   2          0.34          0.25         0.63 o                         
   7  11   2          0.00          0.25         0.60 o                         
   8  11   2          1.30          3.40         1.63 o                         
   1  12   2          2.41          2.32         1.02 o                         
   2  12   2          8.23          7.15         0.80 o                         
   3  12   2          0.00         -0.62         0.67 o                         
   4  12   2          0.52          0.19         0.69 o                         
   5  12   2          0.83          1.40         0.70 o                         
   6  12   2          0.45          0.19         0.67 o                         
   7  12   2          0.86          0.37         1.58 o                         
  -5 -12   3          0.47          0.40         0.85 o                         
  -4 -12   3          0.09          0.23         2.14 o                         
  -3 -12   3          0.01         -0.03         1.23 o                         
  -7 -11   3          0.00         -0.37         0.73 o                         
  -6 -11   3          0.08          0.52         0.77 o                         
  -5 -11   3          4.53          4.59         0.86 o                         
  -4 -11   3          4.88          4.11         0.89 o                         
  -3 -11   3          0.41          2.00         0.80 o                         
  -2 -11   3          2.42          2.92         0.72 o                         
  -1 -11   3          0.60          0.38         0.65 o                         
   0 -11   3          0.27          0.54         0.67 o                         
  -8 -10   3          3.27          3.02         1.31 o                         
  -7 -10   3          0.51          0.81         0.77 o                         
  -6 -10   3          1.25          1.10         0.91 o                         
  -5 -10   3          0.32          1.11         0.77 o                         
  -4 -10   3          7.15          6.49         0.90 o                         
  -3 -10   3          0.53          0.56         0.59 o                         
  -2 -10   3         14.88         16.46         0.98 o                         
  -1 -10   3          2.56          4.20         0.78 o                         
   0 -10   3          4.23          2.17         0.71 o                         
   1 -10   3          2.69          0.87         0.56 o                         
   2 -10   3          0.49         -0.37         0.52 o                         
  -9  -9   3          0.65         -0.14         0.71 o                         
  -8  -9   3          0.25         -0.42         0.49 o                         
  -7  -9   3          2.98          3.00         0.62 o                         
  -6  -9   3          7.96          8.13         0.91 o                         
  -5  -9   3          4.14          5.80         3.58 o                         
  -4  -9   3          8.60          9.63         2.15 o                         
  -3  -9   3          0.15          0.33         1.09 o                         
  -2  -9   3          5.32          4.76         2.50 o                         
  -1  -9   3         18.23         17.79         1.88 o                         
   0  -9   3          5.68          5.17         1.58 o                         
   1  -9   3          6.83          5.88         1.06 o                         
   2  -9   3         11.76         12.48         0.75 o                         
   3  -9   3          4.14          4.25         0.71 o                         
  -9  -8   3          5.84          4.71         0.75 o                         
  -8  -8   3          4.65          5.64         0.81 o                         
  -7  -8   3          0.26          1.26         1.16 o                         
  -6  -8   3          8.36         10.31         0.90 o                         
  -5  -8   3         43.53         43.23         2.93 o                         
  -4  -8   3        122.25        131.39         5.14 o                         
  -3  -8   3          3.94          3.52         1.34 o                         
  -2  -8   3         12.47         12.71         0.77 o                         
  -1  -8   3         55.23         60.21         1.50 o                         
   0  -8   3         43.52         46.55         1.89 o                         
   1  -8   3         10.12          8.25         1.53 o                         
   2  -8   3          0.82          1.31         4.11 o                         
   3  -8   3          0.17         25.38        27.35 o                         
   4  -8   3         20.34         18.50         1.02 o                         
  -9  -7   3         17.84         18.33         2.16 o                         
  -8  -7   3          0.17          0.06         0.53 o                         
  -7  -7   3          0.09         -0.16         0.41 o                         
  -6  -7   3         20.21         20.14         2.22 o                         
  -5  -7   3         23.75         22.98         1.90 o                         
  -4  -7   3          3.31          3.80         0.42 o                         
  -3  -7   3         98.01        106.16         1.96 o                         
  -2  -7   3          3.94          3.03         0.80 o                         
  -1  -7   3         64.63         62.64         1.19 o                         
   0  -7   3         23.30         23.22         0.79 o                         
   1  -7   3         21.11         19.67         0.80 o                         
   2  -7   3          1.53          0.74         0.91 o                         
   3  -7   3         21.85         23.51         1.91 o                         
   4  -7   3         65.87         62.88         2.11 o                         
   5  -7   3         25.15         28.80         1.47 o                         
 -10  -6   3          0.00         -0.42         0.82 o                         
  -9  -6   3          5.15          5.08         0.59 o                         
  -8  -6   3          7.77          6.47         1.04 o                         
  -7  -6   3          0.13         -0.51         0.62 o                         
  -6  -6   3         54.92         59.46         1.55 o                         
  -5  -6   3         11.95         10.85         0.60 o                         
  -4  -6   3        130.79        131.69         2.89 o                         
  -3  -6   3        421.78        447.43         8.16 o                         
  -2  -6   3         75.75         76.40         1.41 o                         
  -1  -6   3        123.13        125.66         2.00 o                         
   0  -6   3        143.96        143.55         2.56 o                         
   1  -6   3        351.57        359.16         6.40 o                         
   2  -6   3         32.95         29.53         1.03 o                         
   3  -6   3          5.76          6.17         1.09 o                         
   4  -6   3         14.12         12.86         1.48 o                         
   5  -6   3         23.55         26.93         1.70 o                         
   6  -6   3         12.87          8.69         0.93 o                         
 -10  -5   3          0.77          1.17         0.63 o                         
  -9  -5   3          5.64          7.45         0.65 o                         
  -8  -5   3         59.88         61.52         1.88 o                         
  -7  -5   3         17.12         18.69         1.15 o                         
  -6  -5   3          1.08          0.40         0.30 o                         
  -5  -5   3        256.42        254.20         5.74 o                         
  -4  -5   3         38.03         36.15         0.96 o                         
  -3  -5   3        831.44        896.65        27.02 o                         
  -2  -5   3        153.86        171.62         2.54 o                         
  -1  -5   3         12.44         13.34         0.48 o                         
   0  -5   3          0.15          0.02         0.16 o                         
   1  -5   3        142.61        142.34         2.68 o                         
   2  -5   3         66.61         63.66         1.42 o                         
   3  -5   3        242.14        232.43         4.31 o                         
   4  -5   3         32.68         33.08         1.48 o                         
   5  -5   3        115.36        116.42         3.18 o                         
   6  -5   3          0.01         -0.42         0.42 o                         
   7  -5   3         24.45         24.39         1.72 o                         
 -10  -4   3          0.43          0.01         0.54 o                         
  -9  -4   3         17.42         19.18         1.48 o                         
  -8  -4   3          0.50          0.56         0.40 o                         
  -7  -4   3         40.90         41.94         1.20 o                         
  -6  -4   3         66.83         68.63         1.50 o                         
  -5  -4   3          8.43          9.54         0.38 o                         
  -4  -4   3          3.64          2.85         0.24 o                         
  -3  -4   3         97.86        105.44         1.62 o                         
  -2  -4   3        338.64        346.43         6.13 o                         
  -1  -4   3        365.47        359.02         6.20 o                         
   0  -4   3          4.90          2.60         0.19 o                         
   1  -4   3       1331.32       1380.15        51.44 o                         
   2  -4   3         13.29         14.78         0.61 o                         
   3  -4   3        149.21        136.93         2.67 o                         
   4  -4   3         18.05         18.73         1.14 o                         
   5  -4   3        114.55        124.10         2.49 o                         
   6  -4   3        151.54        162.38         4.54 o                         
   7  -4   3         13.44          9.10         1.03 o                         
 -10  -3   3          0.65          1.59         0.61 o                         
  -9  -3   3          4.61          4.45         0.70 o                         
  -8  -3   3          0.00         -0.34         0.34 o                         
  -7  -3   3          0.07         -0.34         0.44 o                         
  -6  -3   3          5.24          5.28         0.32 o                         
  -5  -3   3         89.34         89.66         1.80 o                         
  -4  -3   3          8.46          6.64         0.22 o                         
  -3  -3   3        943.03        916.47        79.58 o                         
  -2  -3   3        988.84       1055.89        64.79 o                         
   0  -3   3         20.62         29.94         0.84 o                         
   1  -3   3        709.57        638.24        38.09 o                         
   2  -3   3        463.21        444.65         6.80 o                         
   3  -3   3        590.35        550.00         9.37 o                         
   4  -3   3        279.96        299.97         5.06 o                         
   5  -3   3          7.42          6.41         0.77 o                         
   6  -3   3          3.33          2.43         0.62 o                         
   7  -3   3          3.27          2.68         0.69 o                         
   8  -3   3         26.34         28.74         1.52 o                         
 -10  -2   3          0.42         -0.21         0.77 o                         
  -9  -2   3          0.00          0.22         0.56 o                         
  -8  -2   3          2.43          1.50         0.36 o                         
  -7  -2   3        184.58        195.86         4.10 o                         
  -6  -2   3          4.17          4.26         0.32 o                         
  -5  -2   3         45.24         41.18         0.86 o                         
  -4  -2   3        342.02        352.65         5.89 o                         
  -3  -2   3        228.41        226.90         6.21 o                         
  -2  -2   3        594.47        636.78        24.64 o                         
  -1  -2   3          0.76          1.45         0.19 o                         
   0  -2   3        599.04        542.34        20.51 o                         
   1  -2   3          2.24          3.09         0.23 o                         
   2  -2   3          0.37          0.06         0.25 o                         
   3  -2   3        395.49        365.64         5.93 o                         
   4  -2   3          8.84          6.83         0.40 o                         
   5  -2   3          5.68          7.57         0.75 o                         
   6  -2   3          9.71          8.45         0.49 o                         
   7  -2   3        297.10        317.66        11.36 o                         
   8  -2   3          0.90         -0.24         0.57 o                         
  -9  -1   3          1.74          0.56         0.57 o                         
  -8  -1   3         23.72         22.30         1.63 o                         
  -7  -1   3          0.03         -0.23         0.46 o                         
  -6  -1   3         50.59         46.60         1.24 o                         
  -5  -1   3         17.41         13.69         0.48 o                         
  -4  -1   3        125.13        137.74         2.16 o                         
  -3  -1   3          0.95          0.00         0.13 o                         
  -2  -1   3        431.66        432.69        19.55 o                         
  -1  -1   3       1786.00       1832.06        63.91 o                         
   0  -1   3         71.80        111.70         2.01 o                         
   1  -1   3          0.34          1.30         0.14 o                         
   2  -1   3          9.31         14.22         0.35 o                         
   3  -1   3       1439.04       1369.12        64.90 o                         
   4  -1   3        153.09        151.43         2.65 o                         
   5  -1   3        140.91        141.95         2.76 o                         
   6  -1   3         52.70         48.56         1.25 o                         
   7  -1   3          8.42          7.26         0.77 o                         
   8  -1   3         25.23         26.01         1.56 o                         
   9  -1   3          0.01          0.56         0.61 o                         
  -9   0   3          0.04         -0.48         0.48 o                         
  -8   0   3         10.93         12.54         1.15 o                         
  -7   0   3         60.54         64.10         1.99 o                         
  -6   0   3         22.11         23.21         1.28 o                         
  -5   0   3        453.62        454.38         8.76 o                         
  -4   0   3        303.70        321.04         5.43 o                         
  -3   0   3         61.95         84.78         1.44 o                         
  -2   0   3        466.58        545.42        19.30 o                         
  -1   0   3       1017.57       1078.14        37.08 o                         
   1   0   3         17.39         25.23         0.43 o                         
   2   0   3       1288.07       1177.48        81.10 o                         
   3   0   3       1019.72       1031.56        38.31 o                         
   4   0   3        190.10        212.91         3.38 o                         
   5   0   3        226.95        225.77         4.56 o                         
   6   0   3          8.30          7.55         0.78 o                         
   7   0   3        126.75        127.98         5.45 o                         
   8   0   3         11.07         12.32         1.08 o                         
   9   0   3         42.68         41.90         2.19 o                         
  -9   1   3         17.92         16.73         1.27 o                         
  -8   1   3         24.73         22.22         1.20 o                         
  -7   1   3          0.00         -0.31         0.45 o                         
  -6   1   3          8.11          8.93         1.55 o                         
  -5   1   3        330.47        314.17         6.57 o                         
  -4   1   3         30.85         27.58         0.70 o                         
  -3   1   3          3.26          2.63         0.20 o                         
  -2   1   3          6.80          4.21         0.19 o                         
  -1   1   3       2586.79       2699.23        93.13 o                         
   0   1   3       3350.80       3617.69       176.10 o                         
   1   1   3          3.00          1.98         0.13 o                         
   2   1   3        942.56        988.50        36.36 o                         
   3   1   3       2043.06       2140.98        75.83 o                         
   4   1   3        301.30        281.68         4.36 o                         
   5   1   3       1287.85       1304.05        75.67 o                         
   6   1   3        481.98        490.38         8.24 o                         
   7   1   3         21.51         22.19         1.42 o                         
   8   1   3          1.82          2.07         0.85 o                         
   9   1   3         39.75         43.48         3.30 o                         
  -8   2   3          2.14          1.73         0.58 o                         
  -7   2   3          2.81          4.52         1.13 o                         
  -6   2   3          0.09         -0.47         0.47 o                         
  -5   2   3         76.56         74.18         1.54 o                         
  -4   2   3        934.78        992.85        37.55 o                         
  -3   2   3          4.62          2.11         0.33 o                         
  -2   2   3        290.61        270.21         4.59 o                         
  -1   2   3       1859.83       1988.18        69.64 o                         
   0   2   3       1364.64       1402.04        69.34 o                         
   1   2   3       3428.27       3471.11       120.22 o                         
   2   2   3       5282.98       5283.29       183.40 o                         
   3   2   3          0.23          1.37         0.20 o                         
   4   2   3         35.84         40.81         0.79 o                         
   5   2   3         22.11         19.90         0.58 o                         
   6   2   3          2.70          1.12         0.36 o                         
   7   2   3         52.51         51.42         1.67 o                         
   8   2   3          5.69          6.01         0.78 o                         
   9   2   3         49.57         51.69         2.22 o                         
  10   2   3          7.89          3.80         0.97 o                         
  -8   3   3         68.40         72.53         2.43 o                         
  -7   3   3          0.92         -0.45         0.45 o                         
  -6   3   3        154.32        165.16         5.23 o                         
  -5   3   3        167.82        171.69         4.40 o                         
  -4   3   3        337.72        319.32         5.79 o                         
  -3   3   3        204.84        211.86         3.41 o                         
  -2   3   3        863.89        854.40        32.34 o                         
  -1   3   3         32.89         28.85         0.45 o                         
   0   3   3          1.84          1.53         0.20 o                         
   1   3   3        386.79        430.88        16.95 o                         
   2   3   3         63.41         68.00         0.96 o                         
   3   3   3         15.61         18.85         0.42 o                         
   4   3   3        117.51        138.28         2.13 o                         
   5   3   3        337.68        341.03         5.51 o                         
   6   3   3        529.76        523.20         9.28 o                         
   7   3   3          4.99          4.33         0.38 o                         
   8   3   3         44.89         48.80         2.41 o                         
   9   3   3         41.46         44.63         2.05 o                         
  10   3   3          1.58          1.52         0.74 o                         
  -8   4   3          2.08          1.91         1.63 o                         
  -7   4   3          7.51          5.62         0.76 o                         
  -6   4   3         63.17         55.99         4.61 o                         
  -5   4   3         48.34         49.18         2.13 o                         
  -4   4   3         24.59         26.52         1.42 o                         
  -3   4   3         88.13         86.26         1.77 o                         
  -2   4   3         12.69         15.40         0.45 o                         
  -1   4   3        198.30        211.06         3.17 o                         
   0   4   3        450.95        427.68        18.68 o                         
   1   4   3        793.09        767.42        35.05 o                         
   2   4   3       1223.46       1090.05        40.18 o                         
   3   4   3          3.56          4.70         0.22 o                         
   4   4   3        358.90        357.66         6.12 o                         
   5   4   3         61.06         67.45         1.29 o                         
   6   4   3          0.82          0.17         0.30 o                         
   7   4   3         16.67         17.15         1.63 o                         
   8   4   3         86.66         91.69         2.67 o                         
   9   4   3          0.02         -0.45         0.45 o                         
  10   4   3          1.74          1.75         0.73 o                         
  -7   5   3          0.28          0.04         0.77 o                         
  -6   5   3         37.18         42.90         2.07 o                         
  -5   5   3          5.28          5.30         0.62 o                         
  -4   5   3         32.22         37.02         1.42 o                         
  -3   5   3          0.56         -0.05         0.26 o                         
  -2   5   3       1287.95       1272.84        38.41 o                         
  -1   5   3         62.13         57.43         1.13 o                         
   0   5   3        379.32        381.87         6.39 o                         
   1   5   3         14.30         17.49         0.38 o                         
   2   5   3         13.30         16.90         0.43 o                         
   3   5   3        110.81        106.90         1.77 o                         
   4   5   3          7.18          5.82         0.27 o                         
   5   5   3         12.45         11.05         0.56 o                         
   6   5   3          9.37          8.55         0.55 o                         
   7   5   3         30.28         28.37         1.94 o                         
   8   5   3         45.24         46.68         1.65 o                         
   9   5   3          0.41          0.36         0.47 o                         
  10   5   3         10.22          7.61         0.89 o                         
  -6   6   3         74.69         83.56         3.24 o                         
  -5   6   3         54.40         61.62         2.54 o                         
  -4   6   3         94.59         96.81         2.52 o                         
  -3   6   3          3.14          1.37         1.05 o                         
  -2   6   3         83.17         82.29         1.72 o                         
  -1   6   3         20.46         20.68         0.74 o                         
   0   6   3        106.70        107.66         2.04 o                         
   1   6   3         77.22         80.06         1.86 o                         
   2   6   3         18.66         17.72         0.68 o                         
   3   6   3          3.02          5.95         0.68 o                         
   4   6   3        121.37        118.66         1.84 o                         
   5   6   3        291.38        299.94         4.99 o                         
   6   6   3         73.96         72.88         1.96 o                         
   7   6   3         19.56         18.92         0.93 o                         
   8   6   3         15.37         16.44         0.94 o                         
   9   6   3          0.26          1.49         0.53 o                         
  10   6   3         16.16         14.92         1.39 o                         
  -6   7   3          5.56          2.90         1.09 o                         
  -5   7   3          6.12          5.00         0.94 o                         
  -4   7   3          1.15          0.02         0.51 o                         
  -3   7   3         12.38         11.31         0.75 o                         
  -2   7   3         95.66         95.13         2.17 o                         
  -1   7   3          5.64          5.77         0.49 o                         
   0   7   3        118.11        109.59         2.19 o                         
   1   7   3        262.13        255.92         4.93 o                         
   2   7   3         58.76         61.21         1.90 o                         
   3   7   3          5.22          5.98         0.40 o                         
   4   7   3        178.61        174.23         2.87 o                         
   5   7   3          1.10          0.46         0.69 o                         
   6   7   3         12.48         11.16         0.82 o                         
   7   7   3          7.74          7.83         0.57 o                         
   8   7   3         15.58         13.42         0.87 o                         
   9   7   3          2.66          2.63         0.61 o                         
  10   7   3          0.24         -0.07         0.89 o                         
  -5   8   3         15.51         13.15         1.34 o                         
  -4   8   3         12.48         12.17         1.09 o                         
  -3   8   3         44.65         46.06         3.40 o                         
  -2   8   3          8.24          7.58         0.93 o                         
  -1   8   3          0.45          0.40         0.39 o                         
   0   8   3        103.11        106.57         2.60 o                         
   1   8   3         10.52         10.49         0.63 o                         
   2   8   3          5.44          3.69         1.20 o                         
   3   8   3         64.94         62.27         1.40 o                         
   4   8   3        106.82        111.54         2.23 o                         
   5   8   3          9.35          9.42         0.78 o                         
   6   8   3          0.09         -0.85         1.54 o                         
   7   8   3         19.50         19.07         2.30 o                         
   8   8   3          0.16          0.24         0.73 o                         
   9   8   3          0.00          0.52         0.68 o                         
  10   8   3         19.21         15.36         1.38 o                         
  -4   9   3          1.33          1.27         0.69 o                         
  -3   9   3          0.30         -0.13         0.55 o                         
  -2   9   3          3.19          2.13         0.46 o                         
  -1   9   3          9.79          9.47         2.24 o                         
   0   9   3        105.93        112.21         2.91 o                         
   1   9   3          1.35          1.16         0.51 o                         
   2   9   3          8.10          7.93         0.95 o                         
   3   9   3          1.75          2.44         0.95 o                         
   4   9   3         91.66        100.28         2.82 o                         
   5   9   3          0.65         -0.87         1.08 o                         
   6   9   3         11.29         11.23         1.46 o                         
   7   9   3         14.65         16.88         0.99 o                         
   8   9   3          9.18          9.37         1.02 o                         
   9   9   3          9.35          9.44         1.07 o                         
  -3  10   3         10.96         10.76         0.88 o                         
  -2  10   3          0.31         -0.15         0.48 o                         
  -1  10   3          2.38          2.21         0.47 o                         
   0  10   3          8.41          8.48         1.14 o                         
   1  10   3         13.27         13.62         1.67 o                         
   2  10   3         20.11         24.10         2.00 o                         
   3  10   3         18.66         21.31         1.77 o                         
   4  10   3          0.46          0.75         0.99 o                         
   5  10   3          0.32         50.30        29.31 o                         
   6  10   3          3.19          2.25         0.66 o                         
   7  10   3          0.32          0.27         0.56 o                         
   8  10   3          1.51          2.39         0.83 o                         
   9  10   3          1.32          0.95         1.00 o                         
  -1  11   3          1.49          1.23         0.47 o                         
   0  11   3          0.02          0.25         0.49 o                         
   1  11   3          1.93          1.11         0.50 o                         
   2  11   3          7.03          6.98         0.71 o                         
   3  11   3          4.68          3.67         0.59 o                         
   4  11   3          3.88          4.08         0.71 o                         
   5  11   3          2.32          1.66         0.67 o                         
   6  11   3          5.28          5.63         0.78 o                         
   7  11   3          0.30          1.42         0.93 o                         
   8  11   3          2.98          1.99         1.20 o                         
   1  12   3          1.23          1.05         0.63 o                         
   2  12   3          4.15          3.63         0.71 o                         
   3  12   3          7.42          7.31         0.96 o                         
   4  12   3          0.01          1.02         0.71 o                         
   5  12   3          3.32          3.79         1.03 o                         
   6  12   3          0.01          0.32         0.67 o                         
   7  12   3          0.13         -0.09         0.73 o                         
  -6 -11   4          0.03         -0.81         0.88 o                         
  -5 -11   4          0.30          1.97         0.80 o                         
  -4 -11   4          1.60          1.14         1.32 o                         
  -3 -11   4          1.10          0.69         0.79 o                         
  -2 -11   4          1.93          2.25         0.69 o                         
  -1 -11   4          2.01          1.78         0.68 o                         
   0 -11   4          0.02          0.19         0.71 o                         
  -8 -10   4          0.99          1.40         0.93 o                         
  -7 -10   4          0.94          0.60         0.58 o                         
  -6 -10   4          6.95          7.46         1.15 o                         
  -5 -10   4         32.23         40.02         1.93 o                         
  -4 -10   4          0.45         -0.02         0.70 o                         
  -3 -10   4          0.02          0.20         0.73 o                         
  -2 -10   4          1.45          1.78         0.58 o                         
  -1 -10   4         24.14         30.57         1.47 o                         
   0 -10   4          1.86          0.07         0.72 o                         
   1 -10   4          0.04         -0.43         0.45 o                         
   2 -10   4          1.40          0.86         0.62 o                         
  -8  -9   4          0.51         -0.15         0.68 o                         
  -7  -9   4          2.39          2.12         0.60 o                         
  -6  -9   4          0.29          0.38         0.82 o                         
  -5  -9   4          9.24         12.05         2.62 o                         
  -4  -9   4         42.62         46.93         1.99 o                         
  -3  -9   4          0.02         -0.40         0.51 o                         
  -2  -9   4          0.91          0.33         0.97 o                         
  -1  -9   4          0.81          0.86         1.81 o                         
   0  -9   4         14.80         13.95         0.66 o                         
   1  -9   4         13.14         13.68         0.78 o                         
   2  -9   4          0.50         -0.25         0.43 o                         
   3  -9   4         21.85         20.34         1.12 o                         
  -9  -8   4          2.04          2.01         0.71 o                         
  -8  -8   4          0.24         -0.47         0.47 o                         
  -7  -8   4          8.43          7.45         1.74 o                         
  -6  -8   4          1.50         -0.85         5.02 o                         
  -5  -8   4          4.53          5.20         1.51 o                         
  -4  -8   4         72.47         73.12         1.99 o                         
  -3  -8   4          0.34         -0.03         1.48 o                         
  -2  -8   4          6.98          7.18         0.55 o                         
  -1  -8   4         55.55         58.60         1.63 o                         
   0  -8   4         46.66         49.98         2.30 o                         
   1  -8   4         31.81         31.07         1.03 o                         
   2  -8   4         19.34         20.57         1.26 o                         
   3  -8   4          0.07          0.20         3.28 o                         
   4  -8   4          0.24          1.49         0.67 o                         
  -9  -7   4          7.38          6.27         0.74 o                         
  -8  -7   4          7.31          7.82         2.03 o                         
  -7  -7   4          0.51          0.52         0.70 o                         
  -6  -7   4         27.52         28.85         1.14 o                         
  -5  -7   4         13.18         12.29         1.63 o                         
  -4  -7   4        177.50        183.84         5.68 o                         
  -3  -7   4          0.06          0.27         0.35 o                         
  -2  -7   4         16.35         16.76         1.14 o                         
  -1  -7   4         13.72         17.71         0.86 o                         
   0  -7   4         11.58         10.96         0.49 o                         
   1  -7   4         52.65         52.50         1.42 o                         
   2  -7   4        112.64        115.94         2.43 o                         
   3  -7   4          1.12          0.37         2.26 o                         
   4  -7   4          4.50          4.76         1.16 o                         
   5  -7   4          4.76          2.84         0.62 o                         
  -9  -6   4          0.73          0.83         0.68 o                         
  -8  -6   4          1.53          1.69         0.63 o                         
  -7  -6   4          2.22          1.29         0.33 o                         
  -6  -6   4         24.82         24.69         1.16 o                         
  -5  -6   4          7.78          7.63         0.71 o                         
  -4  -6   4         67.02         65.06         2.43 o                         
  -3  -6   4         83.08         88.15         2.22 o                         
  -2  -6   4        100.56        104.16         1.81 o                         
  -1  -6   4          9.19         11.05         0.49 o                         
   0  -6   4        125.83        126.92         2.30 o                         
   1  -6   4        129.97        131.23         2.58 o                         
   2  -6   4        118.96        116.40         2.55 o                         
   3  -6   4          0.12         -0.24         0.71 o                         
   4  -6   4         64.54         68.62         1.75 o                         
   5  -6   4         83.08         96.06         2.98 o                         
   6  -6   4          0.03         -0.04         0.52 o                         
 -10  -5   4          0.24         -0.63         0.74 o                         
  -9  -5   4          3.80          3.24         0.53 o                         
  -8  -5   4          1.93          2.47         0.46 o                         
  -7  -5   4          5.09          4.64         0.66 o                         
  -6  -5   4         12.37         11.05         0.50 o                         
  -5  -5   4          0.00          0.06         0.43 o                         
  -4  -5   4         72.27         70.66         1.63 o                         
  -3  -5   4          9.77         12.15         0.88 o                         
  -2  -5   4        635.99        615.89        11.78 o                         
  -1  -5   4         18.89         14.64         0.57 o                         
   0  -5   4        287.60        280.14         4.94 o                         
   1  -5   4        154.55        159.67         2.99 o                         
   2  -5   4        149.50        146.65         4.45 o                         
   3  -5   4          0.49          1.08         0.75 o                         
   4  -5   4         44.49         43.86         2.11 o                         
   5  -5   4         33.48         36.74         1.33 o                         
   6  -5   4          2.56          1.11         0.51 o                         
   7  -5   4         14.42         14.01         1.55 o                         
 -10  -4   4          0.60          0.05         0.54 o                         
  -9  -4   4          1.07          0.75         0.41 o                         
  -8  -4   4         17.35         19.37         0.85 o                         
  -7  -4   4         23.72         24.10         0.88 o                         
  -6  -4   4        114.49        117.16         2.40 o                         
  -5  -4   4        240.83        247.48         4.27 o                         
  -4  -4   4         61.53         61.68         1.19 o                         
  -3  -4   4         38.33         39.60         0.73 o                         
  -2  -4   4         10.84         17.53         0.39 o                         
  -1  -4   4          2.40          3.50         0.37 o                         
   0  -4   4        258.06        276.38         4.30 o                         
   1  -4   4        266.21        263.67         4.64 o                         
   2  -4   4        256.15        236.93         4.59 o                         
   3  -4   4         28.95         22.92         0.77 o                         
   4  -4   4         23.26         21.51         1.19 o                         
   5  -4   4         46.17         42.09         1.38 o                         
   6  -4   4         51.27         52.32         1.96 o                         
   7  -4   4         24.37         22.12         1.26 o                         
 -10  -3   4          4.92          5.86         1.05 o                         
  -9  -3   4         18.53         16.11         1.14 o                         
  -8  -3   4          0.31          0.32         0.36 o                         
  -7  -3   4         14.12         11.84         0.59 o                         
  -6  -3   4          0.36         -0.22         0.40 o                         
  -5  -3   4          3.88          4.46         0.29 o                         
  -4  -3   4         66.12         67.14         1.26 o                         
  -3  -3   4         37.80         34.58         0.67 o                         
  -2  -3   4       1325.24       1261.06        77.22 o                         
  -1  -3   4         34.79         31.45         0.59 o                         
   0  -3   4         76.25         84.49         1.29 o                         
   1  -3   4        102.25        107.34         1.70 o                         
   2  -3   4        301.04        293.54         5.14 o                         
   3  -3   4         46.28         41.60         1.01 o                         
   4  -3   4        553.03        553.95         9.01 o                         
   5  -3   4         52.51         51.86         1.30 o                         
   6  -3   4          1.46          0.69         1.42 o                         
   7  -3   4          8.42         10.10         0.91 o                         
   8  -3   4          8.12          6.12         0.82 o                         
  -9  -2   4          0.53         -0.22         0.58 o                         
  -8  -2   4          1.23          1.57         0.38 o                         
  -7  -2   4         10.82         10.86         0.57 o                         
  -6  -2   4        330.61        339.58         6.13 o                         
  -5  -2   4        112.28        114.06         2.04 o                         
  -4  -2   4         33.70         25.66         0.70 o                         
  -3  -2   4          4.04          3.27         0.22 o                         
  -2  -2   4         42.93         36.27         0.81 o                         
  -1  -2   4        578.88        611.58        22.40 o                         
   0  -2   4       1126.69       1137.11        58.01 o                         
   1  -2   4        917.68        857.21        64.79 o                         
   2  -2   4        305.50        333.33         5.14 o                         
   3  -2   4          0.30          1.67         0.22 o                         
   4  -2   4        366.81        366.59         6.85 o                         
   5  -2   4        182.84        174.41         3.64 o                         
   6  -2   4         16.15         15.32         0.57 o                         
   7  -2   4         73.90         75.29         2.41 o                         
   8  -2   4         44.75         44.30         1.84 o                         
  -9  -1   4          7.26          6.20         0.76 o                         
  -8  -1   4         18.12         22.81         2.45 o                         
  -7  -1   4          5.02          3.80         0.62 o                         
  -6  -1   4         92.97         83.15         1.90 o                         
  -5  -1   4          6.83          8.10         0.39 o                         
  -4  -1   4        271.52        267.67         4.75 o                         
  -3  -1   4          4.80          4.14         0.28 o                         
  -1  -1   4        700.27        734.33        44.16 o                         
   0  -1   4        242.11        158.15         7.76 o                         
   1  -1   4       2427.33       2315.10        85.12 o                         
   2  -1   4        855.82        870.50        46.28 o                         
   3  -1   4         45.03         32.84         0.96 o                         
   4  -1   4       1745.57       1668.27       100.94 o                         
   5  -1   4        350.32        376.82         7.64 o                         
   6  -1   4        221.47        231.23         5.04 o                         
   7  -1   4         17.04         14.75         1.47 o                         
   8  -1   4         22.58         23.18         1.46 o                         
   9  -1   4         10.08          9.60         0.94 o                         
  -9   0   4          0.23          0.03         0.52 o                         
  -8   0   4          9.14          7.09         0.75 o                         
  -7   0   4         19.60         17.30         1.21 o                         
  -6   0   4         15.24         15.54         1.24 o                         
  -5   0   4        138.06        144.65         2.78 o                         
  -4   0   4        145.90        131.00         2.32 o                         
  -3   0   4       1062.55       1091.39        38.29 o                         
  -2   0   4        342.19        330.69        11.76 o                         
  -1   0   4        567.29        588.72        27.26 o                         
   0   0   4       2941.00       2791.37       136.32 o                         
   1   0   4       4732.88       4917.13       169.72 o                         
   2   0   4        734.77        728.61        28.20 o                         
   3   0   4        281.22        270.68         4.20 o                         
   4   0   4         31.35         29.81         1.20 o                         
   5   0   4         17.92         14.22         1.27 o                         
   6   0   4        225.01        225.22         4.47 o                         
   7   0   4         12.88         12.49         3.49 o                         
   8   0   4         11.21         11.52         1.37 o                         
   9   0   4          0.15         -0.56         0.62 o                         
  -9   1   4         16.12         19.92         1.26 o                         
  -8   1   4         13.35         14.05         1.22 o                         
  -7   1   4        241.28        262.93         6.80 o                         
  -6   1   4         30.49         30.32         0.93 o                         
  -5   1   4        154.73        136.88         3.03 o                         
  -4   1   4        356.43        363.08         7.64 o                         
  -3   1   4        528.45        522.70        15.64 o                         
  -2   1   4        192.93        220.84         3.52 o                         
  -1   1   4       1214.35       1280.74        76.43 o                         
   0   1   4         69.41         82.66         1.16 o                         
   1   1   4         57.55         79.45         1.16 o                         
   2   1   4        108.15        127.26         1.77 o                         
   3   1   4        115.61        170.65         2.47 o                         
   4   1   4        133.29        144.09         2.23 o                         
   5   1   4        188.60        193.03         3.70 o                         
   6   1   4         96.78        106.74         3.00 o                         
   7   1   4        198.43        205.83         4.56 o                         
   8   1   4         55.14         61.61         4.59 o                         
   9   1   4          2.21          1.82         0.73 o                         
  -8   2   4         16.31         15.25         1.09 o                         
  -7   2   4         73.55         78.54         3.51 o                         
  -6   2   4          0.05          0.20         0.53 o                         
  -5   2   4         60.90         49.47         1.21 o                         
  -4   2   4        579.21        592.93        14.90 o                         
  -3   2   4          9.71          7.17         0.26 o                         
  -2   2   4        617.46        724.53        26.91 o                         
  -1   2   4        437.38        441.60        23.91 o                         
   0   2   4        185.53        180.54         2.85 o                         
   1   2   4        452.69        403.97        15.70 o                         
   2   2   4        951.10        905.28        34.31 o                         
   3   2   4       2471.77       2463.64        90.22 o                         
   4   2   4         40.30         42.91         0.76 o                         
   5   2   4          2.66          2.03         0.42 o                         
   6   2   4         41.75         43.03         1.27 o                         
   7   2   4         70.61         71.53         1.94 o                         
   8   2   4         65.35         68.74         2.61 o                         
   9   2   4         17.11         15.33         1.17 o                         
  10   2   4         11.48         11.10         1.52 o                         
  -8   3   4         10.83          8.51         1.07 o                         
  -7   3   4         64.93         69.15         2.24 o                         
  -6   3   4          4.57          6.80         0.79 o                         
  -5   3   4         17.61         16.97         1.12 o                         
  -4   3   4         11.25          8.38         0.41 o                         
  -3   3   4        982.03        961.21        28.84 o                         
  -2   3   4        804.43        800.54        36.35 o                         
  -1   3   4       2290.07       2349.34        82.81 o                         
   0   3   4          0.59          0.72         0.15 o                         
   1   3   4          3.06          2.51         0.21 o                         
   2   3   4        503.38        487.78        19.28 o                         
   3   3   4         13.85         19.23         0.39 o                         
   4   3   4        122.46        137.19         2.37 o                         
   5   3   4        176.48        182.21         2.83 o                         
   6   3   4          1.32          2.04         0.55 o                         
   7   3   4        139.38        145.45         3.42 o                         
   8   3   4          2.79          1.69         0.49 o                         
   9   3   4         33.39         33.98         2.13 o                         
  10   3   4          0.54          0.28         0.67 o                         
  -7   4   4         60.86         65.96         2.72 o                         
  -6   4   4          7.77          7.48         0.69 o                         
  -5   4   4        397.00        417.93         7.95 o                         
  -4   4   4         66.14         60.36         1.78 o                         
  -3   4   4         41.75         39.81         0.96 o                         
  -2   4   4         50.63         52.58         1.03 o                         
  -1   4   4         55.76         57.62         1.15 o                         
   0   4   4          4.27          8.77         0.33 o                         
   1   4   4        682.58        651.34        35.72 o                         
   2   4   4        263.74        296.37         4.35 o                         
   3   4   4        413.20        403.46         7.28 o                         
   4   4   4        636.55        652.83        20.20 o                         
   5   4   4        252.67        262.22         4.30 o                         
   6   4   4          0.29          0.52         0.30 o                         
   7   4   4         14.59         15.25         0.96 o                         
   8   4   4         41.37         41.69         1.40 o                         
   9   4   4        100.88        102.78         3.44 o                         
  10   4   4         10.75         10.31         1.05 o                         
  -7   5   4          4.85          3.90         0.97 o                         
  -6   5   4          0.04          0.46         0.69 o                         
  -5   5   4         18.10         16.02         1.18 o                         
  -4   5   4          0.05          0.75         3.37 o                         
  -3   5   4         28.06         27.00         1.16 o                         
  -2   5   4         84.99         84.18         1.86 o                         
  -1   5   4        245.41        233.59         3.92 o                         
   0   5   4        462.47        454.31         7.75 o                         
   1   5   4        272.62        282.14         4.27 o                         
   2   5   4         14.64         11.51         0.38 o                         
   3   5   4        248.44        228.08         3.60 o                         
   4   5   4        138.36        149.52         2.44 o                         
   5   5   4        217.81        227.22         5.53 o                         
   6   5   4         31.29         32.65         1.34 o                         
   7   5   4         36.17         33.82         1.21 o                         
   8   5   4         30.72         33.03         1.37 o                         
   9   5   4          0.65          0.07         0.50 o                         
  10   5   4          0.50         -0.12         0.57 o                         
  -6   6   4          3.04          3.67         0.87 o                         
  -5   6   4         70.12         73.06         2.84 o                         
  -4   6   4         58.01         61.20         2.06 o                         
  -3   6   4          2.03          0.90         0.56 o                         
  -2   6   4         73.73         72.20         1.79 o                         
  -1   6   4        120.54        124.17         2.70 o                         
   0   6   4         40.68         42.92         1.04 o                         
   1   6   4         44.14         42.52         1.90 o                         
   2   6   4        180.21        176.01         3.02 o                         
   3   6   4        176.65        178.30         2.89 o                         
   4   6   4          0.22         -0.24         0.24 o                         
   5   6   4         90.33         88.91         1.68 o                         
   6   6   4         23.00         24.47         0.83 o                         
   7   6   4          9.51          8.42         1.16 o                         
   8   6   4          2.11          2.09         0.68 o                         
   9   6   4         91.48         96.82         2.86 o                         
  10   6   4          0.98          1.03         0.54 o                         
  -6   7   4          1.04         -0.62         1.52 o                         
  -5   7   4         16.49         17.10         1.37 o                         
  -4   7   4          6.17          5.56         0.68 o                         
  -3   7   4          3.31          2.01         0.99 o                         
  -2   7   4          5.72          6.35         0.82 o                         
  -1   7   4        175.96        177.46         3.43 o                         
   0   7   4         16.73         17.58         0.97 o                         
   1   7   4        205.85        207.48         3.58 o                         
   2   7   4         40.93         41.20         1.31 o                         
   3   7   4        188.50        197.63         4.28 o                         
   4   7   4         30.04         31.57         0.81 o                         
   5   7   4         75.70         79.33         1.83 o                         
   6   7   4         26.16         28.17         1.46 o                         
   7   7   4        109.76        112.40         4.60 o                         
   8   7   4          8.72          6.21         0.85 o                         
   9   7   4          0.11         -0.47         0.57 o                         
  10   7   4          0.31          0.05         0.71 o                         
  -5   8   4         11.94         13.03         2.98 o                         
  -4   8   4         12.34         11.87         0.97 o                         
  -3   8   4         24.66         26.98         1.62 o                         
  -2   8   4         63.56         64.39         2.50 o                         
  -1   8   4          9.17          9.45         0.85 o                         
   0   8   4          5.52          4.64         0.87 o                         
   1   8   4        148.92        150.03         3.78 o                         
   2   8   4         54.76         60.55         1.51 o                         
   3   8   4         64.69         64.57         1.58 o                         
   4   8   4         26.19         24.75         0.73 o                         
   5   8   4          0.58         -0.53         0.88 o                         
   6   8   4         12.32         12.49         1.85 o                         
   7   8   4          0.05          0.17         1.29 o                         
   8   8   4          0.81          0.42         0.72 o                         
   9   8   4          5.38          5.54         0.89 o                         
  10   8   4          0.05         -0.29         0.71 o                         
  -4   9   4          1.80          1.44         0.91 o                         
  -3   9   4         10.53         10.66         1.08 o                         
  -2   9   4          4.72          4.84         0.49 o                         
  -1   9   4         10.71          9.56         0.72 o                         
   0   9   4          7.93          7.64         1.01 o                         
   1   9   4         54.56         60.24         1.82 o                         
   2   9   4         31.19         30.27         1.09 o                         
   3   9   4          7.00          7.95         0.57 o                         
   4   9   4          3.82          4.52         1.51 o                         
   5   9   4         14.82         14.79         0.67 o                         
   6   9   4          0.15         -0.53         0.53 o                         
   7   9   4         45.80         54.17         2.33 o                         
   8   9   4          1.92          1.96         0.78 o                         
   9   9   4          0.80          0.62         0.76 o                         
  -3  10   4          0.99          0.46         0.58 o                         
  -2  10   4         11.94         12.59         0.82 o                         
  -1  10   4          1.38          0.82         0.41 o                         
   0  10   4          4.85          5.45         0.68 o                         
   1  10   4         22.75         25.59         1.12 o                         
   2  10   4         20.04         18.74         0.93 o                         
   3  10   4         15.05         15.56         1.50 o                         
   4  10   4         52.63         59.24         1.59 o                         
   5  10   4          0.10         -0.04         0.60 o                         
   6  10   4          0.04          0.07         0.40 o                         
   7  10   4          5.52          6.08         0.71 o                         
   8  10   4          0.81          0.13         0.72 o                         
   9  10   4          1.53          1.38         1.05 o                         
  -1  11   4          4.56          4.35         0.61 o                         
   0  11   4         10.13          8.18         0.66 o                         
   1  11   4          3.36          3.38         1.05 o                         
   2  11   4          0.17         -0.27         0.49 o                         
   3  11   4          1.21          0.96         0.44 o                         
   4  11   4          1.69          1.65         0.46 o                         
   5  11   4          0.11         -0.46         0.46 o                         
   6  11   4          0.55         -0.26         0.59 o                         
   7  11   4          3.67          3.77         0.72 o                         
   8  11   4          6.42          5.56         1.04 o                         
   1  12   4          0.02         -0.19         0.59 o                         
   2  12   4          2.36          1.94         0.66 o                         
   3  12   4          0.51          0.09         0.59 o                         
   4  12   4         12.98         13.05         0.99 o                         
   5  12   4          0.07         -0.47         0.63 o                         
   6  12   4          0.68          1.12         0.70 o                         
   7  12   4          0.15          0.11         0.77 o                         
  -6 -11   5          1.49          2.35         1.12 o                         
  -5 -11   5          4.83          4.07         1.20 o                         
  -4 -11   5          0.92          0.59         0.77 o                         
  -3 -11   5          0.42         -0.77         0.77 o                         
  -2 -11   5          0.12          0.69         0.79 o                         
  -1 -11   5          1.94          2.51         0.91 o                         
  -7 -10   5          2.40          1.73         0.65 o                         
  -6 -10   5          0.02          0.35         0.92 o                         
  -5 -10   5          2.74          3.56         1.18 o                         
  -4 -10   5          0.10         -0.23         0.89 o                         
  -3 -10   5          3.61          4.14         1.02 o                         
  -2 -10   5          3.42          3.99         0.68 o                         
  -1 -10   5          0.19          0.51         0.71 o                         
   0 -10   5          9.72          8.10         0.73 o                         
   1 -10   5          4.79          4.09         0.60 o                         
  -8  -9   5          0.07         -0.63         0.63 o                         
  -7  -9   5          5.16          5.84         0.70 o                         
  -6  -9   5          0.02          1.45         0.98 o                         
  -5  -9   5         18.91         17.65         1.59 o                         
  -4  -9   5          6.77          9.21         1.62 o                         
  -3  -9   5          5.20          6.07         1.01 o                         
  -2  -9   5          0.72          1.31         1.65 o                         
  -1  -9   5          9.93          9.79         0.65 o                         
   0  -9   5          4.04          3.32         0.61 o                         
   1  -9   5         10.53         10.71         0.69 o                         
   2  -9   5          2.55          2.05         0.52 o                         
   3  -9   5          1.00          1.56         0.62 o                         
  -9  -8   5          0.85          1.27         0.74 o                         
  -8  -8   5          0.17          0.17         0.59 o                         
  -7  -8   5         15.76         14.60         1.11 o                         
  -6  -8   5          0.32          0.13         1.22 o                         
  -5  -8   5          4.66          2.60         1.58 o                         
  -4  -8   5         61.52         68.60         2.45 o                         
  -3  -8   5          6.50          5.47         0.63 o                         
  -2  -8   5         31.37         31.06         1.03 o                         
  -1  -8   5          1.64          2.37         0.82 o                         
   0  -8   5         50.30         53.70         1.52 o                         
   1  -8   5          4.89          4.91         1.77 o                         
   2  -8   5          3.37          2.56         1.92 o                         
   3  -8   5         59.89         67.20         2.37 o                         
   4  -8   5         12.73         13.56         0.92 o                         
  -9  -7   5          0.01         -0.35         1.14 o                         
  -8  -7   5          0.03          0.41         0.55 o                         
  -7  -7   5          6.15          6.18         0.64 o                         
  -6  -7   5          2.05          1.54         0.45 o                         
  -5  -7   5          0.60         -0.12         2.13 o                         
  -4  -7   5          1.64          2.91         0.43 o                         
  -3  -7   5        127.60        129.22         2.69 o                         
  -2  -7   5          2.16          2.25         0.21 o                         
  -1  -7   5        187.50        203.34         3.79 o                         
   0  -7   5          6.66          6.32         0.88 o                         
   1  -7   5          9.60         10.19         1.20 o                         
   2  -7   5         19.84         20.08         1.02 o                         
   3  -7   5         26.00         29.07         1.23 o                         
   4  -7   5          3.25          3.09         0.55 o                         
   5  -7   5          4.47          3.83         0.66 o                         
  -9  -6   5          0.14         -0.47         0.47 o                         
  -8  -6   5         12.96         14.01         0.97 o                         
  -7  -6   5         22.20         20.36         0.80 o                         
  -6  -6   5         27.54         23.89         0.73 o                         
  -5  -6   5         63.96         69.05         2.34 o                         
  -4  -6   5          8.39          8.94         1.05 o                         
  -3  -6   5         17.09         16.35         0.55 o                         
  -2  -6   5         26.10         22.72         0.57 o                         
  -1  -6   5        120.23        121.01         2.19 o                         
   0  -6   5         68.77         64.58         1.32 o                         
   1  -6   5          1.39          0.24         0.42 o                         
   2  -6   5        120.54        122.26         2.55 o                         
   3  -6   5         51.52         52.33         1.34 o                         
   4  -6   5         46.43         44.46         1.43 o                         
   5  -6   5          2.73          2.59         0.59 o                         
   6  -6   5          9.13          8.11         1.07 o                         
  -9  -5   5          5.55          4.32         0.55 o                         
  -8  -5   5          0.32          0.62         0.45 o                         
  -7  -5   5          1.32          0.50         0.47 o                         
  -6  -5   5          0.13         -0.26         0.39 o                         
  -5  -5   5         20.94         18.17         0.97 o                         
  -4  -5   5          3.01          2.48         0.28 o                         
  -3  -5   5        181.95        183.73         3.08 o                         
  -2  -5   5         39.89         40.82         0.85 o                         
  -1  -5   5        187.95        200.82         3.70 o                         
   0  -5   5         84.87         91.18         1.80 o                         
   1  -5   5         87.08         85.87         2.31 o                         
   2  -5   5         48.19         47.77         1.55 o                         
   3  -5   5        222.17        233.65         4.78 o                         
   4  -5   5          3.87          2.69         0.63 o                         
   5  -5   5         62.40         59.85         1.65 o                         
   6  -5   5          0.12         -0.23         0.50 o                         
   7  -5   5         13.16         12.31         1.35 o                         
  -9  -4   5          0.00         -0.17         0.37 o                         
  -8  -4   5          2.33          2.81         0.41 o                         
  -7  -4   5         40.17         38.86         1.75 o                         
  -6  -4   5          0.08         -0.12         0.16 o                         
  -5  -4   5        157.09        153.84         2.54 o                         
  -4  -4   5         23.79         23.68         0.62 o                         
  -3  -4   5         13.76         13.47         0.42 o                         
  -2  -4   5         55.74         61.23         1.13 o                         
  -1  -4   5        327.82        334.00         5.60 o                         
   0  -4   5          8.02          8.64         0.85 o                         
   1  -4   5         39.39         33.35         0.82 o                         
   2  -4   5         90.96         82.07         3.13 o                         
   3  -4   5        179.87        182.07         3.70 o                         
   4  -4   5        136.87        139.69         2.79 o                         
   5  -4   5         19.93         19.17         1.76 o                         
   6  -4   5         18.23         19.89         1.26 o                         
   7  -4   5          0.91         -0.59         0.59 o                         
  -9  -3   5         33.75         38.95         1.79 o                         
  -8  -3   5         10.74          9.44         0.63 o                         
  -7  -3   5         41.13         40.99         1.22 o                         
  -6  -3   5          0.02         -0.19         0.20 o                         
  -5  -3   5         56.79         55.11         1.07 o                         
  -4  -3   5         41.01         45.13         0.88 o                         
  -3  -3   5         19.55         25.69         0.58 o                         
  -1  -3   5        155.17        156.84         2.76 o                         
   0  -3   5        685.06        707.24        31.26 o                         
   1  -3   5        533.52        534.48        16.87 o                         
   2  -3   5        178.80        171.32         4.63 o                         
   3  -3   5        485.04        451.89         8.35 o                         
   4  -3   5         18.47         20.29         0.96 o                         
   5  -3   5        429.14        448.58         8.78 o                         
   6  -3   5         24.70         24.66         0.91 o                         
   7  -3   5         44.56         47.52         1.87 o                         
   8  -3   5          1.58          1.65         0.76 o                         
  -9  -2   5          3.19          4.14         0.65 o                         
  -8  -2   5          1.98          2.25         0.35 o                         
  -7  -2   5         17.58         16.01         0.90 o                         
  -6  -2   5         11.20          9.67         0.46 o                         
  -5  -2   5        134.32        134.25         2.79 o                         
  -4  -2   5        477.01        464.00        13.15 o                         
  -3  -2   5        155.78        140.36         2.86 o                         
  -2  -2   5        574.05        508.33        25.94 o                         
  -1  -2   5        114.27        119.47         1.88 o                         
   0  -2   5        455.45        182.74         8.89 o                         
   1  -2   5       1948.98       1872.22       117.45 o                         
   2  -2   5        551.95        517.71        15.78 o                         
   3  -2   5          2.09          0.99         0.32 o                         
   4  -2   5         54.33         50.34         1.19 o                         
   5  -2   5         69.01         70.34         1.54 o                         
   6  -2   5         10.19          9.73         0.58 o                         
   7  -2   5         27.30         23.69         1.04 o                         
   8  -2   5         12.87         15.15         1.09 o                         
  -9  -1   5         19.97         24.97         1.79 o                         
  -8  -1   5        100.36        118.94        11.79 o                         
  -7  -1   5         27.95         28.66         2.13 o                         
  -6  -1   5        190.76        185.05         3.44 o                         
  -5  -1   5         67.65         63.44         1.20 o                         
  -4  -1   5         11.87          8.23         0.51 o                         
  -1  -1   5          2.92          2.75         0.18 o                         
   0  -1   5         38.50         45.03         0.83 o                         
   1  -1   5        116.61        116.12         1.71 o                         
   2  -1   5        530.41        551.03        25.57 o                         
   3  -1   5         82.63         71.50         2.00 o                         
   4  -1   5          0.32          0.07         0.34 o                         
   5  -1   5        205.47        218.10         4.01 o                         
   6  -1   5        105.58        110.70         2.28 o                         
   7  -1   5        193.48        200.96         4.80 o                         
   8  -1   5         38.39         38.39         1.93 o                         
   9  -1   5         24.68         27.87         3.39 o                         
  -9   0   5          2.97          2.87         0.62 o                         
  -8   0   5         22.67         26.87         1.35 o                         
  -7   0   5         35.69         36.95         2.54 o                         
  -6   0   5        137.99        135.14         2.89 o                         
  -5   0   5        349.94        359.90         6.91 o                         
  -4   0   5         28.58         27.63         0.68 o                         
  -3   0   5         63.39         84.98         1.83 o                         
  -2   0   5        784.60        749.73        25.88 o                         
  -1   0   5        307.06        346.30        12.59 o                         
   0   0   5         13.87         22.79         0.42 o                         
   1   0   5       1830.63       1785.11        63.13 o                         
   2   0   5       2483.86       2442.10        86.21 o                         
   3   0   5        514.60        508.71        13.48 o                         
   4   0   5        363.77        383.88         6.63 o                         
   5   0   5          0.03         -0.53         0.58 o                         
   6   0   5          3.69          4.44         0.60 o                         
   7   0   5        271.48        284.74         6.17 o                         
   8   0   5         53.61         54.33         2.32 o                         
   9   0   5          0.71          1.24         0.72 o                         
  -9   1   5          8.16          8.97         1.81 o                         
  -8   1   5         10.00         11.18         0.85 o                         
  -7   1   5         19.64         18.22         0.98 o                         
  -6   1   5         55.89         56.78         3.27 o                         
  -5   1   5         74.80         71.03         1.56 o                         
  -4   1   5        372.22        358.54         6.93 o                         
  -3   1   5        861.53        872.07        31.49 o                         
  -2   1   5       1962.96       2103.01       103.41 o                         
  -1   1   5        556.40        582.19        21.02 o                         
   1   1   5        214.04        243.50         6.52 o                         
   2   1   5        278.12        297.27        12.71 o                         
   3   1   5        629.85        607.71        38.09 o                         
   4   1   5        585.31        575.89        19.48 o                         
   5   1   5         11.77          8.18         0.35 o                         
   6   1   5         12.48         14.61         1.10 o                         
   7   1   5         82.02         83.98         2.19 o                         
   8   1   5        111.23        107.14         5.00 o                         
   9   1   5          2.12          2.35         1.09 o                         
  -8   2   5         29.70         32.25         1.41 o                         
  -7   2   5          0.46          0.74         0.54 o                         
  -6   2   5        333.39        358.03         9.74 o                         
  -5   2   5          4.10          3.67         0.59 o                         
  -4   2   5        122.86        127.46         2.90 o                         
  -3   2   5          1.27          1.60         0.20 o                         
  -2   2   5          9.84         14.10         0.65 o                         
  -1   2   5         11.82          3.91         0.23 o                         
   0   2   5       2774.19       3075.83       151.17 o                         
   1   2   5        103.63        119.51         1.60 o                         
   2   2   5          7.29          9.85         0.24 o                         
   3   2   5        158.21        202.36         2.69 o                         
   4   2   5        836.98        800.07        24.36 o                         
   5   2   5         85.27         81.85         1.37 o                         
   6   2   5         30.04         33.91         0.98 o                         
   7   2   5        117.52        121.55         2.98 o                         
   8   2   5        130.17        126.86         4.97 o                         
   9   2   5          0.05         -0.63         0.63 o                         
  10   2   5         27.54         30.13         4.21 o                         
  -8   3   5          2.81          1.96         0.79 o                         
  -7   3   5         36.47         36.45         1.46 o                         
  -6   3   5         58.45         55.51         1.84 o                         
  -5   3   5          4.57          3.84         0.71 o                         
  -4   3   5         26.20         23.19         0.80 o                         
  -3   3   5         96.05         95.98         1.83 o                         
  -2   3   5          9.43          9.27         0.42 o                         
  -1   3   5         12.09         15.73         0.34 o                         
   0   3   5       1409.24       1507.77        53.97 o                         
   1   3   5         93.59         92.20         1.27 o                         
   2   3   5        435.15        403.86        16.73 o                         
   3   3   5        219.42        240.00         3.28 o                         
   4   3   5        222.13        212.59         3.55 o                         
   5   3   5         42.97         36.11         0.76 o                         
   6   3   5          0.34          0.75         0.49 o                         
   7   3   5        184.88        192.75         4.02 o                         
   8   3   5          4.92          5.27         0.64 o                         
   9   3   5          0.37         -0.78         0.78 o                         
  10   3   5          4.32          3.43         1.19 o                         
  -7   4   5          3.37          2.21         0.79 o                         
  -6   4   5         41.60         42.13         1.97 o                         
  -5   4   5          0.02          0.14         0.41 o                         
  -4   4   5        147.73        152.32         3.74 o                         
  -3   4   5        295.28        310.40         5.82 o                         
  -2   4   5        197.03        187.60         3.26 o                         
  -1   4   5        129.87        142.28         2.30 o                         
   0   4   5         35.28         37.01         0.80 o                         
   1   4   5         15.81          9.36         0.42 o                         
   2   4   5          0.40         -0.16         0.21 o                         
   3   4   5        177.98        168.00         2.61 o                         
   4   4   5        589.24        566.95        17.94 o                         
   5   4   5         76.20         87.89         2.00 o                         
   6   4   5          0.16         -0.37         0.37 o                         
   7   4   5          6.50          6.50         1.06 o                         
   8   4   5        118.61        119.71         3.56 o                         
   9   4   5          7.52          9.31         0.82 o                         
  10   4   5         29.14         34.04         1.92 o                         
  -7   5   5         13.31         11.98         1.31 o                         
  -6   5   5         24.46         27.56         2.32 o                         
  -5   5   5          3.67          3.19         1.12 o                         
  -4   5   5          1.35          0.89         0.53 o                         
  -3   5   5         92.32         86.38         2.20 o                         
  -2   5   5         15.17         10.47         0.61 o                         
  -1   5   5        341.33        341.60         5.31 o                         
   0   5   5        865.14        877.87        67.23 o                         
   1   5   5         52.36         48.68         0.92 o                         
   2   5   5        833.19        907.37        33.06 o                         
   3   5   5          8.27          9.75         0.43 o                         
   4   5   5         16.90         16.27         0.55 o                         
   5   5   5          1.41          2.65         0.40 o                         
   6   5   5        685.12        697.85        13.23 o                         
   7   5   5          3.94          3.09         0.45 o                         
   8   5   5         10.18         10.62         0.79 o                         
   9   5   5          0.02          0.90         0.53 o                         
  10   5   5          4.99          5.08         0.82 o                         
  -6   6   5          4.12          2.96         0.88 o                         
  -5   6   5          0.14          0.50         0.72 o                         
  -4   6   5         95.73        100.58         3.21 o                         
  -3   6   5        156.40        158.62         4.38 o                         
  -2   6   5         89.35         88.43         2.15 o                         
  -1   6   5         42.98         38.32         0.93 o                         
   0   6   5        198.55        192.36         3.30 o                         
   1   6   5         13.77         16.97         0.85 o                         
   2   6   5        933.73        956.42        37.34 o                         
   3   6   5        216.03        200.45         3.30 o                         
   4   6   5         23.61         22.41         0.61 o                         
   5   6   5          5.19          6.35         0.68 o                         
   6   6   5          2.49          2.44         0.34 o                         
   7   6   5         24.99         24.15         1.04 o                         
   8   6   5          0.95          0.69         0.51 o                         
   9   6   5          7.06          8.20         0.75 o                         
  10   6   5          9.49          8.89         0.95 o                         
  -5   7   5          1.36          1.09         0.81 o                         
  -4   7   5          6.30          7.22         1.01 o                         
  -3   7   5          0.01         -0.43         0.43 o                         
  -2   7   5        126.30        127.54         2.79 o                         
  -1   7   5         93.60         99.44         2.08 o                         
   0   7   5         67.27         65.81         1.49 o                         
   1   7   5          5.63          6.58         0.70 o                         
   2   7   5         84.43         88.34         1.80 o                         
   3   7   5         53.06         53.95         1.07 o                         
   4   7   5          2.14          1.19         0.46 o                         
   5   7   5         17.05         16.17         0.60 o                         
   6   7   5        228.00        241.07         4.80 o                         
   7   7   5          1.26          1.35         0.65 o                         
   8   7   5         13.57         13.46         0.89 o                         
   9   7   5         20.03         19.18         1.05 o                         
  10   7   5          1.16          1.23         0.85 o                         
  -5   8   5          0.08          1.69         1.69 o                         
  -4   8   5          1.34          0.92         0.78 o                         
  -3   8   5          6.55          6.12         0.65 o                         
  -2   8   5          4.00          3.95         0.70 o                         
  -1   8   5         52.90         55.11         1.39 o                         
   0   8   5         38.93         41.74         1.60 o                         
   1   8   5         23.19         26.34         0.95 o                         
   2   8   5        127.26        128.73         2.54 o                         
   3   8   5        181.41        188.32         3.60 o                         
   4   8   5         43.53         42.41         1.21 o                         
   5   8   5         13.31         13.59         1.62 o                         
   6   8   5         13.25         13.17         1.11 o                         
   7   8   5          0.00          0.03         0.46 o                         
   8   8   5         23.70         19.55         1.26 o                         
   9   8   5          1.72          1.32         0.72 o                         
  10   8   5          0.26         -0.68         0.68 o                         
  -4   9   5          0.03         -0.51         0.92 o                         
  -3   9   5          2.89          2.58         0.65 o                         
  -2   9   5         27.70         32.70         1.73 o                         
  -1   9   5         36.50         40.90         1.94 o                         
   0   9   5          1.14          0.47         0.80 o                         
   1   9   5         35.34         37.20         1.19 o                         
   2   9   5          0.14          0.45         0.64 o                         
   3   9   5         13.91         14.77         1.57 o                         
   4   9   5          1.06          0.84         0.46 o                         
   5   9   5          4.13          2.83         0.70 o                         
   6   9   5          3.08          3.28         0.56 o                         
   7   9   5          8.15          8.21         1.06 o                         
   8   9   5         12.98         11.16         1.10 o                         
   9   9   5          3.44          3.44         0.86 o                         
  -3  10   5          5.19          4.05         0.79 o                         
  -2  10   5          1.06          0.99         0.73 o                         
  -1  10   5          2.23          2.17         0.43 o                         
   0  10   5          0.21         -0.01         1.29 o                         
   1  10   5          5.73          5.86         0.62 o                         
   2  10   5          1.91          1.71         2.87 o                         
   3  10   5         29.31         34.48         1.86 o                         
   4  10   5          6.47          7.91         1.06 o                         
   5  10   5         18.06         17.89         1.01 o                         
   6  10   5          0.15          0.66         0.45 o                         
   7  10   5         20.74         22.48         2.82 o                         
   8  10   5          3.26          2.93         0.86 o                         
   9  10   5          2.95          1.32         2.11 o                         
  -1  11   5          7.81          8.70         0.80 o                         
   0  11   5          2.38          2.90         0.54 o                         
   1  11   5         14.85         15.33         0.92 o                         
   2  11   5         14.28         13.59         1.05 o                         
   3  11   5          2.01          3.26         1.27 o                         
   4  11   5          0.80          0.43         0.43 o                         
   5  11   5          0.04         -0.16         0.45 o                         
   6  11   5          2.08          1.50         0.76 o                         
   7  11   5          8.65          8.85         1.06 o                         
   8  11   5          1.68          0.79         0.86 o                         
   0  12   5          0.24          1.35         1.18 o                         
   1  12   5          0.83          0.25         0.46 o                         
   2  12   5          0.04         -0.57         0.57 o                         
   3  12   5          0.06         -0.36         0.59 o                         
   4  12   5          2.68          3.47         0.69 o                         
   5  12   5          1.42          1.33         0.64 o                         
   6  12   5          0.00         -0.25         0.66 o                         
   7  12   5          3.85          2.44         1.26 o                         
  -5 -11   6          1.49          1.97         1.35 o                         
  -4 -11   6          0.00         -0.58         1.24 o                         
  -3 -11   6          0.43          0.57         0.81 o                         
  -2 -11   6          3.92          4.82         1.02 o                         
  -1 -11   6          0.27          0.25         0.86 o                         
  -7 -10   6          0.39          1.88         1.04 o                         
  -6 -10   6          0.03          1.62         0.96 o                         
  -5 -10   6         19.14         19.76         2.92 o                         
  -4 -10   6          1.54          1.39         0.80 o                         
  -3 -10   6          6.96          5.80         1.06 o                         
  -2 -10   6          0.24          0.77         0.81 o                         
  -1 -10   6          3.06          1.49         0.99 o                         
   0 -10   6          4.00          2.28         0.82 o                         
   1 -10   6          2.74          1.75         0.77 o                         
  -8  -9   6          0.46          0.58         0.70 o                         
  -7  -9   6          0.00          0.08         0.56 o                         
  -6  -9   6          0.32         -0.41         0.90 o                         
  -5  -9   6          0.00          1.46         1.31 o                         
  -4  -9   6          7.22          6.12         1.14 o                         
  -3  -9   6          4.29          4.24         0.78 o                         
  -2  -9   6         45.30         50.67         3.00 o                         
  -1  -9   6          3.02          3.03         0.41 o                         
   0  -9   6          3.69          3.93         0.78 o                         
   1  -9   6          3.59          3.18         0.53 o                         
   2  -9   6          0.91          0.99         0.49 o                         
   3  -9   6          1.05          1.03         0.87 o                         
  -8  -8   6          0.58         -0.41         0.74 o                         
  -7  -8   6          1.25          0.91         0.51 o                         
  -6  -8   6         16.80         17.32         2.21 o                         
  -5  -8   6          2.52         16.21        10.58 o                         
  -4  -8   6          0.05         -0.33         0.97 o                         
  -3  -8   6          0.57         -0.21         0.73 o                         
  -2  -8   6          7.82          5.98         0.42 o                         
  -1  -8   6          1.43          1.23         0.70 o                         
   0  -8   6         12.42         12.32         1.47 o                         
   1  -8   6         49.40         53.76         4.18 o                         
   2  -8   6          6.30          5.96         0.58 o                         
   3  -8   6          2.66          2.62         0.49 o                         
   4  -8   6          1.85          1.95         0.62 o                         
  -9  -7   6          0.77          1.52         0.56 o                         
  -8  -7   6          0.11         -0.50         0.50 o                         
  -7  -7   6          4.25          3.73         0.68 o                         
  -6  -7   6          0.01          0.85         8.02 o                         
  -5  -7   6          5.33          3.80         0.49 o                         
  -4  -7   6         15.61         14.66         0.76 o                         
  -3  -7   6         27.66         29.78         0.95 o                         
  -2  -7   6         23.57         23.04         0.61 o                         
  -1  -7   6          0.00          0.10         0.32 o                         
   0  -7   6         88.66         89.54         2.30 o                         
   1  -7   6          2.28          2.01         0.81 o                         
   2  -7   6         29.50         34.48         1.09 o                         
   3  -7   6         16.87         16.86         1.78 o                         
   4  -7   6         37.80         41.14         1.91 o                         
   5  -7   6          6.16          5.27         0.69 o                         
  -9  -6   6          0.09         -0.17         0.46 o                         
  -8  -6   6          0.76          0.56         0.48 o                         
  -7  -6   6          3.03          3.53         0.49 o                         
  -6  -6   6         38.70         41.60         1.34 o                         
  -5  -6   6          0.00         -0.27         0.33 o                         
  -4  -6   6         45.20         48.90         1.30 o                         
  -3  -6   6          7.01          6.17         0.30 o                         
  -2  -6   6         29.51         29.74         1.07 o                         
  -1  -6   6         20.35         21.31         0.86 o                         
   0  -6   6         73.33         75.17         1.97 o                         
   1  -6   6         10.73         10.00         0.97 o                         
   2  -6   6          0.26         -0.37         0.37 o                         
   3  -6   6          5.96          5.33         1.23 o                         
   4  -6   6         40.57         42.17         1.26 o                         
   5  -6   6          0.01         -0.47         0.47 o                         
   6  -6   6          2.46          2.56         0.73 o                         
  -9  -5   6          0.31          0.56         0.45 o                         
  -8  -5   6         33.29         36.96         1.70 o                         
  -7  -5   6          7.36          7.10         0.45 o                         
  -6  -5   6          0.23         -0.35         0.41 o                         
  -5  -5   6         35.03         35.18         0.95 o                         
  -4  -5   6         52.63         54.33         1.39 o                         
  -3  -5   6          1.30          1.74         0.41 o                         
  -2  -5   6          4.17          4.00         0.34 o                         
  -1  -5   6          6.04          5.47         0.39 o                         
   0  -5   6        361.48        370.47         6.47 o                         
   1  -5   6        186.15        185.87         3.71 o                         
   2  -5   6         81.56         79.32         1.86 o                         
   3  -5   6          1.78          2.18         0.74 o                         
   4  -5   6        131.89        142.81         3.20 o                         
   5  -5   6          3.19          2.76         2.16 o                         
   6  -5   6         96.70         99.51         2.51 o                         
  -9  -4   6          0.18         -0.01         0.43 o                         
  -8  -4   6         16.29         16.77         1.17 o                         
  -7  -4   6         12.43         11.40         0.47 o                         
  -6  -4   6          3.71          4.21         0.26 o                         
  -5  -4   6         34.53         34.90         1.06 o                         
  -4  -4   6        129.28        130.48         2.18 o                         
  -3  -4   6        344.84        337.29         5.71 o                         
  -2  -4   6          0.07         -0.16         0.23 o                         
  -1  -4   6         45.31         51.79         1.17 o                         
   0  -4   6        643.29        667.33        20.79 o                         
   1  -4   6         45.94         42.52         1.00 o                         
   2  -4   6        242.26        238.73         5.04 o                         
   3  -4   6        259.85        250.55         4.95 o                         
   4  -4   6          6.96          7.38         1.03 o                         
   5  -4   6         16.42         19.80         1.83 o                         
   6  -4   6         37.59         37.90         1.20 o                         
   7  -4   6          0.44          0.26         0.61 o                         
  -9  -3   6          6.76          7.24         0.73 o                         
  -8  -3   6         27.82         28.68         1.27 o                         
  -7  -3   6        113.80        115.64         3.05 o                         
  -6  -3   6         17.97         16.11         0.64 o                         
  -5  -3   6          0.00         -0.19         0.19 o                         
  -4  -3   6        175.67        182.69         3.72 o                         
  -3  -3   6        148.69        135.78         2.36 o                         
  -2  -3   6        326.58        329.43         5.53 o                         
  -1  -3   6        277.52        297.77         5.29 o                         
   0  -3   6        197.51        208.13         3.55 o                         
   1  -3   6        177.65        199.18         3.56 o                         
   2  -3   6         60.15         60.24         1.47 o                         
   3  -3   6         13.24         10.83         0.75 o                         
   4  -3   6         10.15         11.97         1.55 o                         
   5  -3   6          1.49          0.61         0.68 o                         
   6  -3   6        311.85        328.87         7.22 o                         
   7  -3   6         56.94         60.25         1.96 o                         
   8  -3   6         24.10         24.86         1.49 o                         
  -9  -2   6         14.41         13.22         0.99 o                         
  -8  -2   6         12.63         12.28         1.23 o                         
  -7  -2   6         23.25         22.71         0.78 o                         
  -6  -2   6         21.49         21.37         0.57 o                         
  -5  -2   6        141.04        134.73         2.59 o                         
  -4  -2   6          0.07          0.05         0.19 o                         
  -3  -2   6        200.11        203.88         4.51 o                         
  -2  -2   6         87.71         86.22         1.65 o                         
  -1  -2   6          5.57          5.54         0.34 o                         
   0  -2   6        188.89        187.11         2.87 o                         
   1  -2   6        396.79        450.94        12.99 o                         
   2  -2   6       1072.24       1098.70        51.37 o                         
   3  -2   6        617.19        592.91        14.42 o                         
   4  -2   6          8.42          9.19         0.51 o                         
   5  -2   6         27.78         25.17         0.99 o                         
   6  -2   6        172.38        178.93         3.82 o                         
   7  -2   6          9.03         10.82         0.79 o                         
   8  -2   6         25.20         24.07         1.71 o                         
  -9  -1   6          2.31          2.05         0.62 o                         
  -8  -1   6         40.94         40.76         2.22 o                         
  -7  -1   6         16.38         17.40         1.18 o                         
  -6  -1   6          9.70          9.90         0.40 o                         
  -5  -1   6        257.14        254.46         5.16 o                         
  -4  -1   6         61.64         55.94         1.34 o                         
  -3  -1   6        269.91        259.70         9.17 o                         
  -1  -1   6       1119.03       1105.04        39.03 o                         
   0  -1   6        257.87        258.61         5.54 o                         
   1  -1   6          4.16          3.04         0.26 o                         
   2  -1   6         97.40         96.69         2.20 o                         
   3  -1   6        127.08        132.66         2.50 o                         
   4  -1   6        256.28        251.20         7.23 o                         
   5  -1   6         67.99         62.25         1.56 o                         
   6  -1   6        101.89        106.82         2.40 o                         
   7  -1   6         54.31         56.11         1.84 o                         
   8  -1   6          1.53          1.34         0.75 o                         
   9  -1   6         27.46         24.87         1.82 o                         
  -9   0   6         26.59         31.21         1.71 o                         
  -8   0   6          7.66          6.44         0.73 o                         
  -7   0   6         78.75         84.50         2.18 o                         
  -6   0   6         26.29         27.91         0.92 o                         
  -5   0   6        343.89        365.07         7.44 o                         
  -4   0   6          3.49          3.32         0.22 o                         
  -3   0   6         21.57         17.55         0.55 o                         
  -2   0   6        129.05        163.92         3.34 o                         
  -1   0   6        714.35        753.44        26.77 o                         
   0   0   6        161.37        163.55         2.52 o                         
   1   0   6        844.75        840.88        41.27 o                         
   2   0   6          1.28          4.71         0.57 o                         
   3   0   6        382.91        345.51         5.96 o                         
   4   0   6          0.15          0.13         0.53 o                         
   5   0   6        320.50        336.26         6.87 o                         
   6   0   6         29.66         31.96         1.17 o                         
   7   0   6         39.53         37.88         1.36 o                         
   8   0   6         21.86         21.74         1.83 o                         
   9   0   6         54.48         54.43         2.45 o                         
  -9   1   6         10.62         11.25         2.19 o                         
  -8   1   6         40.80         45.53         2.07 o                         
  -7   1   6          8.71          9.41         0.71 o                         
  -6   1   6          9.27          8.75         0.65 o                         
  -5   1   6        153.07        152.55         2.99 o                         
  -4   1   6          2.84          2.97         0.25 o                         
  -3   1   6        497.24        509.20        11.43 o                         
  -2   1   6        122.25        126.70         2.21 o                         
  -1   1   6        960.84        919.20        32.68 o                         
   0   1   6        257.80        278.23         7.30 o                         
   1   1   6       1890.94       1823.51        64.55 o                         
   2   1   6         14.71         13.73         0.36 o                         
   3   1   6          5.95          2.78         0.26 o                         
   4   1   6        591.00        529.95        12.50 o                         
   5   1   6          6.77         14.82         0.90 o                         
   6   1   6        123.71        125.58         2.70 o                         
   7   1   6         27.40         24.10         1.05 o                         
   8   1   6         20.68         20.79         1.71 o                         
   9   1   6         38.42         38.85         2.02 o                         
  -8   2   6          8.28          7.84         0.96 o                         
  -7   2   6          7.36          7.69         0.72 o                         
  -6   2   6         22.60         21.16         0.87 o                         
  -5   2   6        153.95        161.50         3.50 o                         
  -4   2   6         74.94         86.68         1.88 o                         
  -3   2   6        728.02        711.97        26.06 o                         
  -2   2   6          6.02          6.72         0.26 o                         
  -1   2   6          0.30          0.23         0.14 o                         
   1   2   6        172.23        173.46         2.47 o                         
   2   2   6         82.35         79.53         1.22 o                         
   3   2   6        344.92        377.77         5.78 o                         
   4   2   6        639.91        663.13        40.26 o                         
   5   2   6        152.97        164.24         3.06 o                         
   6   2   6        127.14        127.05         2.73 o                         
   7   2   6         90.93         93.51         2.44 o                         
   8   2   6         23.03         21.77         1.79 o                         
   9   2   6         52.65         55.50         2.40 o                         
  10   2   6          4.06          2.67         0.93 o                         
  -8   3   6          3.93          3.37         1.04 o                         
  -7   3   6          0.11          0.62         0.43 o                         
  -6   3   6         12.27         11.54         0.94 o                         
  -5   3   6          2.06          1.89         1.46 o                         
  -4   3   6        238.09        226.29         4.89 o                         
  -3   3   6         11.81         14.70         0.71 o                         
  -2   3   6        364.52        363.47         7.11 o                         
  -1   3   6        452.85        494.41         9.46 o                         
   0   3   6        123.29        163.30         2.40 o                         
   1   3   6       3566.14       3525.54       273.32 o                         
   2   3   6         59.84         49.91         0.93 o                         
   3   3   6         18.63         20.36         0.44 o                         
   4   3   6          6.58          8.56         0.34 o                         
   5   3   6       1143.24       1190.55        51.19 o                         
   6   3   6         92.34         80.84         2.53 o                         
   7   3   6        261.27        274.49         5.54 o                         
   8   3   6          8.83          7.01         0.65 o                         
   9   3   6         18.71         16.37         1.22 o                         
  10   3   6         10.45          9.36         1.43 o                         
  -7   4   6          2.99          2.17         0.80 o                         
  -6   4   6          0.48         -0.05         0.65 o                         
  -5   4   6         29.92         32.03         2.31 o                         
  -4   4   6         38.49         38.82         1.36 o                         
  -3   4   6        511.70        516.15        11.77 o                         
  -2   4   6        151.07        143.96         2.85 o                         
  -1   4   6        275.85        265.50         4.63 o                         
   0   4   6         61.79         73.02         1.22 o                         
   1   4   6       2159.63       2092.23       155.31 o                         
   2   4   6        123.71        117.31         1.63 o                         
   3   4   6        631.34        632.46        29.48 o                         
   4   4   6         59.09         54.68         1.10 o                         
   5   4   6          5.07          7.11         0.39 o                         
   6   4   6        161.92        164.81         3.16 o                         
   7   4   6          3.27          4.68         0.84 o                         
   8   4   6          9.14          7.81         0.62 o                         
   9   4   6          3.83          2.80         0.61 o                         
  10   4   6          1.02          0.81         0.73 o                         
  -7   5   6         14.99         13.11         3.60 o                         
  -6   5   6         24.63         26.84         2.57 o                         
  -5   5   6          5.61          5.35         1.69 o                         
  -4   5   6          0.81         -0.44         0.44 o                         
  -3   5   6        166.70        157.41         3.62 o                         
  -2   5   6         46.36         48.33         1.38 o                         
  -1   5   6         29.70         32.43         1.02 o                         
   0   5   6        162.52        153.68         2.50 o                         
   1   5   6        350.21        366.77         6.35 o                         
   2   5   6         79.66         85.12         1.56 o                         
   3   5   6         13.34          8.25         1.06 o                         
   4   5   6          0.04         -0.25         0.25 o                         
   5   5   6        283.49        283.22         5.39 o                         
   6   5   6         54.12         54.36         1.52 o                         
   7   5   6        116.06        119.72         3.16 o                         
   8   5   6         71.99         73.54         2.20 o                         
   9   5   6         12.52         12.32         1.47 o                         
  10   5   6          6.33          6.30         1.11 o                         
  -6   6   6          4.88          5.59         0.98 o                         
  -5   6   6         10.46         10.76         1.31 o                         
  -4   6   6         10.88         10.37         1.50 o                         
  -3   6   6         51.82         54.67         1.50 o                         
  -2   6   6         96.59         98.73         2.00 o                         
  -1   6   6        166.98        176.18         3.08 o                         
   0   6   6        156.36        158.61         3.27 o                         
   1   6   6        145.25        138.27         2.59 o                         
   2   6   6        122.30        116.76         2.10 o                         
   3   6   6        531.45        506.77         9.24 o                         
   4   6   6         87.54         85.40         1.76 o                         
   5   6   6        108.55        114.27         3.25 o                         
   6   6   6          4.61          3.33         0.47 o                         
   7   6   6         54.58         51.67         1.63 o                         
   8   6   6          0.39         -0.02         0.44 o                         
   9   6   6          8.80          9.34         1.30 o                         
  10   6   6          3.53          4.27         0.70 o                         
  -5   7   6          0.03          0.06         0.73 o                         
  -4   7   6         24.92         24.59         1.83 o                         
  -3   7   6         23.08         24.59         1.30 o                         
  -2   7   6         18.78         19.58         0.91 o                         
  -1   7   6        114.71        116.67         2.21 o                         
   0   7   6        329.29        335.62         5.65 o                         
   1   7   6          3.91          2.68         0.39 o                         
   2   7   6          0.55          0.49         0.35 o                         
   3   7   6          3.48          2.82         0.42 o                         
   4   7   6          3.00          1.92         0.59 o                         
   5   7   6         34.13         33.51         1.17 o                         
   6   7   6          0.41          1.27         0.66 o                         
   7   7   6         44.89         44.13         1.27 o                         
   8   7   6          7.03          6.90         0.69 o                         
   9   7   6          3.72          2.89         0.59 o                         
  10   7   6          6.41          5.85         1.41 o                         
  -5   8   6         19.36         13.40         1.60 o                         
  -4   8   6         34.68         37.95         2.04 o                         
  -3   8   6          2.27          2.03         0.64 o                         
  -2   8   6          0.00         -0.23         0.48 o                         
  -1   8   6          8.53          7.95         0.75 o                         
   0   8   6         46.26         45.98         1.09 o                         
   1   8   6         42.81         41.76         1.23 o                         
   2   8   6         18.04         17.87         0.89 o                         
   3   8   6         68.45         72.41         1.64 o                         
   4   8   6         49.39         43.84         1.26 o                         
   5   8   6         13.19         11.83         0.55 o                         
   6   8   6        135.08        138.97         4.21 o                         
   7   8   6          6.25          6.22         0.47 o                         
   8   8   6          2.13          1.79         0.45 o                         
   9   8   6          2.98          2.92         0.80 o                         
  10   8   6          4.41          2.88         0.83 o                         
  -4   9   6          2.15          2.44         0.97 o                         
  -3   9   6          6.16          6.35         0.80 o                         
  -2   9   6          6.19          6.70         0.63 o                         
  -1   9   6         22.16         22.79         1.27 o                         
   0   9   6         60.35         61.17         1.86 o                         
   1   9   6         22.15         20.54         1.90 o                         
   2   9   6         51.43         50.84         2.41 o                         
   3   9   6          0.34          1.17         0.48 o                         
   4   9   6          4.04          3.03         0.54 o                         
   5   9   6          0.83          0.27         0.26 o                         
   6   9   6         63.28         70.07         1.98 o                         
   7   9   6          4.71          3.82         0.62 o                         
   8   9   6          0.04          0.41         0.68 o                         
   9   9   6          9.55          8.65         1.04 o                         
  -3  10   6          0.07         -0.01         1.18 o                         
  -2  10   6          9.20          8.37         0.88 o                         
  -1  10   6          0.15          0.11         0.39 o                         
   0  10   6          9.15          8.01         0.75 o                         
   1  10   6          1.82          0.99         1.21 o                         
   2  10   6          0.72          0.77         1.36 o                         
   3  10   6         10.06         10.30         1.65 o                         
   4  10   6          1.23          0.65         0.57 o                         
   5  10   6          6.17          4.79         0.40 o                         
   6  10   6         26.76         32.40         1.31 o                         
   7  10   6          0.37          0.89         0.67 o                         
   8  10   6          1.27          1.40         0.82 o                         
   9  10   6          2.03          2.64         1.65 o                         
  -1  11   6          1.56          1.37         0.74 o                         
   0  11   6          5.60          5.08         0.62 o                         
   1  11   6          0.42         -0.11         0.42 o                         
   2  11   6          0.36          0.74         3.45 o                         
   3  11   6          4.82          6.33         0.57 o                         
   4  11   6          8.26          7.95         0.74 o                         
   5  11   6          5.27          5.16         0.56 o                         
   6  11   6          9.95         10.02         0.74 o                         
   7  11   6          1.36          2.04         0.84 o                         
   8  11   6          0.20          0.20         0.87 o                         
   1  12   6          0.39          0.15         0.62 o                         
   2  12   6          1.58          0.85         0.49 o                         
   3  12   6          2.67          2.31         0.52 o                         
   4  12   6          0.22         -0.18         0.54 o                         
   5  12   6          0.47          1.13         0.63 o                         
   6  12   6          2.80          3.32         0.74 o                         
   7  12   6          0.51          1.05         1.21 o                         
  -4 -11   7          0.05         -1.05         1.13 o                         
  -3 -11   7          2.95          4.84         2.48 o                         
  -2 -11   7          3.21          2.66         1.20 o                         
  -6 -10   7          0.00         -0.35         0.75 o                         
  -5 -10   7          0.89          1.80         0.77 o                         
  -4 -10   7          0.02         -0.31         0.71 o                         
  -3 -10   7          0.41         -0.56         0.77 o                         
  -2 -10   7          0.28          0.59         0.94 o                         
  -1 -10   7          2.18          0.97         0.78 o                         
   0 -10   7          3.04          2.79         0.87 o                         
   1 -10   7          0.30         -0.01         0.80 o                         
  -7  -9   7          0.17          0.10         0.53 o                         
  -6  -9   7          1.75          2.71         0.69 o                         
  -5  -9   7          6.75          7.13         0.89 o                         
  -4  -9   7          1.55         -0.10         0.68 o                         
  -3  -9   7          0.73         -0.08         0.53 o                         
  -2  -9   7          6.43          6.51         0.75 o                         
  -1  -9   7         29.19         30.08         1.48 o                         
   0  -9   7          1.83          1.95         0.43 o                         
   1  -9   7          8.57          8.55         0.63 o                         
   2  -9   7          0.79          0.96         0.52 o                         
  -8  -8   7          0.11          0.04         0.56 o                         
  -7  -8   7          2.16          1.79         0.53 o                         
  -6  -8   7          1.79          2.44         0.88 o                         
  -5  -8   7         15.11         17.54         6.72 o                         
  -4  -8   7          4.37          4.23         1.51 o                         
  -3  -8   7          9.51         10.88         0.97 o                         
  -2  -8   7          1.66          1.73         0.65 o                         
  -1  -8   7          8.88          8.77         0.50 o                         
   0  -8   7          3.03          3.50         0.58 o                         
   1  -8   7         25.68         31.54         1.89 o                         
   2  -8   7          0.01         -0.39         0.39 o                         
   3  -8   7          9.21          7.68         0.80 o                         
   4  -8   7          0.38          0.73         1.24 o                         
  -9  -7   7          9.36          8.31         0.81 o                         
  -8  -7   7          1.09          0.51         0.52 o                         
  -7  -7   7          0.05          0.05         0.43 o                         
  -6  -7   7          2.13          2.06         1.52 o                         
  -5  -7   7          4.86          3.74         1.04 o                         
  -4  -7   7         11.89         12.16         0.70 o                         
  -3  -7   7         29.43         29.29         2.00 o                         
  -2  -7   7          4.54          4.21         0.48 o                         
  -1  -7   7         65.81         63.03         2.23 o                         
   0  -7   7         18.48         17.40         1.22 o                         
   1  -7   7         46.63         48.27         2.02 o                         
   2  -7   7         12.23         11.83         2.46 o                         
   3  -7   7          6.23          7.71         1.03 o                         
   4  -7   7         16.75         14.63         0.75 o                         
   5  -7   7         46.59         50.64         1.84 o                         
  -9  -6   7          2.33          1.96         0.51 o                         
  -8  -6   7          1.35          1.54         0.56 o                         
  -7  -6   7          2.55          1.67         0.37 o                         
  -6  -6   7          2.15          2.72         0.56 o                         
  -5  -6   7         14.56         13.92         1.49 o                         
  -4  -6   7         41.67         37.43         0.97 o                         
  -3  -6   7          6.40          6.15         0.54 o                         
  -2  -6   7         38.44         38.89         1.23 o                         
  -1  -6   7         76.55         77.07         2.55 o                         
   0  -6   7          0.79          0.12         0.66 o                         
   1  -6   7        153.47        162.49         3.39 o                         
   2  -6   7         89.19         96.12         2.25 o                         
   3  -6   7         28.84         30.71         2.08 o                         
   4  -6   7          0.48          0.42         0.40 o                         
   5  -6   7          6.88          7.42         0.72 o                         
  -9  -5   7          4.40          4.52         0.81 o                         
  -8  -5   7         13.86         13.61         2.64 o                         
  -7  -5   7         21.67         21.87         0.78 o                         
  -6  -5   7          5.02          4.35         0.38 o                         
  -5  -5   7          7.11          6.83         0.33 o                         
  -4  -5   7          0.59          0.17         0.23 o                         
  -3  -5   7        146.90        147.62         3.20 o                         
  -2  -5   7         53.26         52.63         1.58 o                         
  -1  -5   7          0.27          0.17         0.65 o                         
   0  -5   7          6.72          5.49         0.38 o                         
   1  -5   7          1.56          0.81         0.29 o                         
   2  -5   7         42.52         40.76         1.38 o                         
   3  -5   7          6.03          4.71         1.26 o                         
   4  -5   7          6.50          7.11         0.65 o                         
   5  -5   7        101.85        113.63         2.75 o                         
   6  -5   7          4.00          4.16         0.59 o                         
  -9  -4   7          1.08          1.87         0.84 o                         
  -8  -4   7          0.80          0.72         0.31 o                         
  -7  -4   7          0.08         -0.05         0.22 o                         
  -6  -4   7         39.42         35.02         0.82 o                         
  -5  -4   7         23.89         24.64         0.85 o                         
  -4  -4   7          3.17          3.68         0.23 o                         
  -3  -4   7          3.21          3.01         0.24 o                         
  -2  -4   7         44.23         42.27         1.02 o                         
  -1  -4   7          0.01         -0.68         0.74 o                         
   0  -4   7         96.13        103.76         1.98 o                         
   1  -4   7        310.18        310.47         5.86 o                         
   2  -4   7        101.38        101.75         2.44 o                         
   3  -4   7        155.36        161.36         3.37 o                         
   4  -4   7        115.31        117.71         2.46 o                         
   5  -4   7         56.25         58.53         2.28 o                         
   6  -4   7          0.82          0.45         0.41 o                         
   7  -4   7         27.39         27.72         1.49 o                         
  -9  -3   7          8.81          8.64         0.73 o                         
  -8  -3   7          1.89          1.46         0.30 o                         
  -7  -3   7          7.82          6.99         0.35 o                         
  -6  -3   7        114.70        116.81         2.55 o                         
  -5  -3   7          5.08          5.48         0.29 o                         
  -4  -3   7         32.13         30.38         0.83 o                         
  -3  -3   7        318.34        313.50         5.55 o                         
  -2  -3   7        118.09        116.07         2.09 o                         
  -1  -3   7        559.37        546.32        14.21 o                         
   0  -3   7        399.06        387.69         9.99 o                         
   1  -3   7          4.18          4.78         0.42 o                         
   2  -3   7          8.59          8.97         0.53 o                         
   3  -3   7        122.37        127.40         2.84 o                         
   4  -3   7         24.87         27.62         1.93 o                         
   5  -3   7          1.45          0.02         1.09 o                         
   6  -3   7          6.50          5.74         0.57 o                         
   7  -3   7         27.30         26.54         1.15 o                         
  -9  -2   7          5.13          4.67         0.76 o                         
  -8  -2   7         18.83         18.34         0.93 o                         
  -7  -2   7          9.44         11.21         0.53 o                         
  -6  -2   7         99.34        100.56         2.15 o                         
  -5  -2   7        116.61        124.01         2.60 o                         
  -4  -2   7        166.46        173.21         4.34 o                         
  -3  -2   7        184.45        197.98         4.01 o                         
  -2  -2   7         54.09         57.55         1.26 o                         
  -1  -2   7         54.52         52.11         1.12 o                         
   0  -2   7        206.42        221.61         3.39 o                         
   1  -2   7         86.20         93.52         1.67 o                         
   2  -2   7         25.45         30.34         1.07 o                         
   3  -2   7        144.20        139.35         3.11 o                         
   4  -2   7        510.89        528.74        10.55 o                         
   5  -2   7         18.79         18.80         0.85 o                         
   6  -2   7         39.52         37.80         1.75 o                         
   7  -2   7          7.26          7.23         0.58 o                         
   8  -2   7         10.92          9.87         0.96 o                         
  -9  -1   7          8.77          9.44         0.74 o                         
  -8  -1   7          5.02          5.67         0.61 o                         
  -7  -1   7         21.43         19.55         0.93 o                         
  -6  -1   7        114.81        110.74         2.17 o                         
  -5  -1   7         14.73         14.64         0.55 o                         
  -4  -1   7        273.95        289.17         6.35 o                         
  -3  -1   7          6.28          8.50         1.07 o                         
  -2  -1   7         18.49         18.73         0.46 o                         
  -1  -1   7       1047.86       1200.85        63.18 o                         
   0  -1   7       1682.51       1548.86       122.51 o                         
   1  -1   7         84.76        100.76         1.54 o                         
   2  -1   7         73.49         65.10         1.30 o                         
   3  -1   7        424.43        400.00         8.70 o                         
   4  -1   7         86.25         59.25         1.97 o                         
   5  -1   7          9.17          7.87         0.82 o                         
   6  -1   7        214.35        209.64         4.31 o                         
   7  -1   7         45.85         47.01         1.66 o                         
   8  -1   7         38.61         41.80         1.81 o                         
  -9   0   7          0.49          0.24         0.65 o                         
  -8   0   7         10.55         10.74         0.74 o                         
  -7   0   7          2.13          2.86         0.39 o                         
  -6   0   7         17.03         18.11         0.63 o                         
  -5   0   7         13.21         11.91         0.47 o                         
  -4   0   7        761.25        755.26        36.74 o                         
  -3   0   7          8.65          8.10         0.33 o                         
  -2   0   7        199.40        202.94         3.59 o                         
  -1   0   7        684.39        640.57        24.82 o                         
   0   0   7          1.73          1.22         0.22 o                         
   1   0   7        248.41        278.56         4.27 o                         
   3   0   7        853.75        866.76        33.93 o                         
   4   0   7        172.73        173.99         3.46 o                         
   5   0   7         55.89         53.56         2.78 o                         
   6   0   7        202.95        195.48         4.08 o                         
   7   0   7          0.28         -0.84         1.37 o                         
   8   0   7         19.79         15.75         0.95 o                         
   9   0   7         40.74         40.48         2.14 o                         
  -8   1   7          6.74          6.17         0.62 o                         
  -7   1   7         14.08         13.97         1.27 o                         
  -6   1   7         12.38         11.09         0.50 o                         
  -5   1   7         62.46         61.28         1.41 o                         
  -4   1   7          0.52          0.20         0.38 o                         
  -3   1   7          8.49          5.74         0.27 o                         
  -2   1   7          0.28          1.45         0.22 o                         
  -1   1   7        454.64        502.10        22.08 o                         
   0   1   7       2992.54       2973.00       214.70 o                         
   1   1   7         10.77         18.85         0.51 o                         
   2   1   7         92.65         68.82         1.04 o                         
   3   1   7        142.09        132.96         2.09 o                         
   4   1   7        599.47        599.02        17.87 o                         
   5   1   7        328.17        302.39         5.79 o                         
   6   1   7        682.35        703.91        13.46 o                         
   7   1   7          0.31          0.33         0.59 o                         
   8   1   7          0.01         -0.45         0.45 o                         
   9   1   7          2.20          1.54         0.78 o                         
  -8   2   7         15.18         14.67         1.18 o                         
  -7   2   7         14.52         14.35         0.82 o                         
  -6   2   7          2.76          1.18         0.52 o                         
  -5   2   7          0.27         -0.24         0.24 o                         
  -4   2   7        489.67        505.68         9.73 o                         
  -3   2   7          0.28          0.50         0.35 o                         
  -2   2   7        943.44        946.52        34.47 o                         
  -1   2   7        719.90        820.58        30.07 o                         
   0   2   7       1449.48       1518.05        76.52 o                         
   1   2   7          1.35          0.72         0.15 o                         
   2   2   7       1368.77       1358.33       126.87 o                         
   3   2   7         28.18         24.24         0.55 o                         
   4   2   7        214.69        199.38         4.31 o                         
   5   2   7         80.56         75.08         1.86 o                         
   6   2   7         90.94        103.15         1.95 o                         
   7   2   7          1.41         -0.52         1.04 o                         
   8   2   7          0.73         -0.52         0.52 o                         
   9   2   7          4.45          3.11         0.80 o                         
  -8   3   7         16.17         17.72         3.49 o                         
  -7   3   7         13.29         14.45         1.67 o                         
  -6   3   7         53.64         53.29         2.79 o                         
  -5   3   7         54.39         48.73         1.37 o                         
  -4   3   7         46.36         41.19         1.31 o                         
  -3   3   7          0.06         -0.60         0.69 o                         
  -2   3   7        329.00        348.37         6.64 o                         
  -1   3   7        258.34        279.55         4.80 o                         
   0   3   7         80.25         88.41         1.36 o                         
   1   3   7        131.63        118.55         1.75 o                         
   2   3   7        297.94        300.63         4.08 o                         
   3   3   7        280.94        282.28         4.40 o                         
   4   3   7        200.26        198.48         3.69 o                         
   5   3   7        219.07        204.26         3.77 o                         
   6   3   7        107.38        115.71         3.44 o                         
   7   3   7         19.32         17.02         1.30 o                         
   8   3   7        161.71        162.64         4.21 o                         
   9   3   7          0.17         -0.79         0.79 o                         
  10   3   7          5.43          7.93         2.03 o                         
  -7   4   7         15.06         16.44         1.29 o                         
  -6   4   7         39.18         42.16         1.98 o                         
  -5   4   7         21.65         20.59         2.23 o                         
  -4   4   7         11.40         13.13         0.96 o                         
  -3   4   7          0.04          0.56         0.36 o                         
  -2   4   7        681.64        673.66        17.56 o                         
  -1   4   7        692.09        719.93        28.17 o                         
   0   4   7         91.19         87.82         1.67 o                         
   1   4   7         82.72         82.33         1.49 o                         
   2   4   7        986.23        952.29        62.85 o                         
   3   4   7          0.98         -0.05         0.19 o                         
   4   4   7       1145.87       1129.55        43.44 o                         
   5   4   7        140.67        144.76         2.99 o                         
   6   4   7         61.94         59.60         1.33 o                         
   7   4   7          9.62          9.41         1.29 o                         
   8   4   7         58.07         59.54         2.36 o                         
   9   4   7         23.41         24.06         1.38 o                         
  10   4   7          0.30          1.07         0.87 o                         
  -7   5   7          1.64          1.40         1.00 o                         
  -6   5   7          6.78          5.71         0.93 o                         
  -5   5   7         91.78        100.19         4.29 o                         
  -4   5   7         13.15         12.55         3.13 o                         
  -3   5   7         16.10         15.38         1.02 o                         
  -2   5   7        215.48        223.89         5.44 o                         
  -1   5   7        466.98        459.40         8.39 o                         
   0   5   7        374.64        352.98         5.47 o                         
   1   5   7        166.08        163.95         2.82 o                         
   2   5   7         62.38         60.84         1.27 o                         
   3   5   7         28.13         23.78         1.17 o                         
   4   5   7        257.47        261.29         4.67 o                         
   5   5   7          0.46          0.22         0.49 o                         
   6   5   7          2.30          0.89         0.57 o                         
   7   5   7          7.77          6.37         0.36 o                         
   8   5   7         60.93         61.75         2.41 o                         
   9   5   7         44.44         46.45         1.78 o                         
  10   5   7          3.32          2.53         0.65 o                         
  -6   6   7         22.17         26.13         2.24 o                         
  -5   6   7         33.69         38.05         2.21 o                         
  -4   6   7         14.93         12.28         2.32 o                         
  -3   6   7         46.11         44.46         1.57 o                         
  -2   6   7         82.42         79.95         1.99 o                         
  -1   6   7         70.94         74.27         1.48 o                         
   0   6   7         88.52         89.02         1.68 o                         
   1   6   7         60.80         57.95         1.25 o                         
   2   6   7         40.04         39.54         1.31 o                         
   3   6   7          2.10          2.43         0.61 o                         
   4   6   7        166.38        165.52         3.11 o                         
   5   6   7        482.01        479.43         8.89 o                         
   6   6   7         29.76         29.87         1.16 o                         
   7   6   7          8.18          8.83         0.71 o                         
   8   6   7          9.89          8.64         0.74 o                         
   9   6   7          3.19          2.54         0.64 o                         
  10   6   7         20.40         20.51         1.82 o                         
  -5   7   7          3.35          2.26         0.84 o                         
  -4   7   7          5.60          5.15         0.86 o                         
  -3   7   7         23.28         23.13         1.95 o                         
  -2   7   7         11.69         10.75         0.91 o                         
  -1   7   7         29.99         28.67         0.69 o                         
   0   7   7          0.05         -0.24         0.30 o                         
   1   7   7        274.73        268.01         5.88 o                         
   2   7   7          0.04          0.09         0.30 o                         
   3   7   7          0.01         -0.47         0.47 o                         
   4   7   7          2.20          1.98         0.52 o                         
   5   7   7        113.81        111.08         2.28 o                         
   6   7   7          4.00          4.68         0.56 o                         
   7   7   7         20.69         21.52         1.39 o                         
   8   7   7         45.16         45.38         1.50 o                         
   9   7   7          0.89         -0.06         0.54 o                         
  10   7   7          0.61          0.27         0.94 o                         
  -5   8   7          5.34          5.96         2.64 o                         
  -4   8   7          6.20          5.76         0.94 o                         
  -3   8   7         65.41         64.65         2.43 o                         
  -2   8   7          0.01         -0.63         0.98 o                         
  -1   8   7          4.99          3.83         1.92 o                         
   0   8   7          0.95          0.24         0.36 o                         
   1   8   7          9.28          8.42         1.20 o                         
   2   8   7          0.10         -0.46         0.46 o                         
   3   8   7         10.14          9.95         0.71 o                         
   4   8   7         57.38         55.50         1.40 o                         
   5   8   7         62.17         61.81         1.55 o                         
   6   8   7         27.32         28.42         3.30 o                         
   7   8   7         21.01         20.86         1.18 o                         
   8   8   7          4.31          4.50         0.59 o                         
   9   8   7          5.37          3.37         0.82 o                         
  -4   9   7          3.72          3.02         1.28 o                         
  -3   9   7          6.02          5.74         0.83 o                         
  -2   9   7          0.07         -0.27         0.47 o                         
  -1   9   7          0.37         -0.33         0.51 o                         
   0   9   7         11.72         10.60         1.00 o                         
   1   9   7          7.75          7.85         0.83 o                         
   2   9   7          0.44          0.80         0.68 o                         
   3   9   7         79.60         84.08         1.86 o                         
   4   9   7          1.70          0.84         0.80 o                         
   5   9   7         38.49         36.51         2.01 o                         
   6   9   7          4.69          7.75         0.95 o                         
   7   9   7          8.63          9.63         0.78 o                         
   8   9   7          1.96          1.54         0.82 o                         
   9   9   7          1.20          1.43         1.36 o                         
  -2  10   7          3.34          2.37         0.72 o                         
  -1  10   7         19.19         19.65         0.91 o                         
   0  10   7          1.60          1.53         0.39 o                         
   1  10   7          1.27          1.21         1.38 o                         
   2  10   7         31.91         32.99         1.70 o                         
   3  10   7         14.22         14.66         1.44 o                         
   4  10   7          0.70          0.58         1.23 o                         
   5  10   7          2.02          1.10         0.47 o                         
   6  10   7         16.28         16.80         1.09 o                         
   7  10   7         14.31         12.24         0.93 o                         
   8  10   7          0.00         -0.72         0.72 o                         
   9  10   7          0.29          0.54         1.77 o                         
  -1  11   7          0.28          0.55         0.69 o                         
   0  11   7          2.19          1.96         0.58 o                         
   1  11   7          0.11         -0.40         0.40 o                         
   2  11   7          0.00         -0.18         1.49 o                         
   3  11   7         29.71         37.68         2.90 o                         
   4  11   7          3.58          4.44         0.55 o                         
   5  11   7          2.20          1.53         0.49 o                         
   6  11   7          6.28          5.38         0.73 o                         
   7  11   7         16.25         16.26         1.04 o                         
   8  11   7          1.73          1.78         0.96 o                         
   1  12   7          0.24          1.03         0.55 o                         
   2  12   7          3.40          2.54         0.49 o                         
   3  12   7          8.71          8.77         0.65 o                         
   4  12   7          1.06          1.11         0.50 o                         
   5  12   7          5.55          5.59         0.71 o                         
   6  12   7          0.33         -0.30         0.76 o                         
   7  12   7          1.90          3.09         1.08 o                         
  -6 -10   8          0.81          2.52         1.24 o                         
  -5 -10   8          0.20          0.20         0.72 o                         
  -4 -10   8          3.21          2.33         0.79 o                         
  -3 -10   8          0.03         -0.69         0.75 o                         
  -2 -10   8          1.39          2.10         0.70 o                         
  -1 -10   8          0.97          1.23         0.70 o                         
   0 -10   8          7.40          6.30         0.88 o                         
  -7  -9   8          0.00          0.54         0.56 o                         
  -6  -9   8          0.34          0.13         0.60 o                         
  -5  -9   8          2.22          1.35         0.69 o                         
  -4  -9   8          4.75          4.22         0.83 o                         
  -3  -9   8          0.00         -0.60         0.60 o                         
  -2  -9   8          1.54          0.06         0.56 o                         
  -1  -9   8          0.10          0.94         0.64 o                         
   0  -9   8         13.23         13.14         0.82 o                         
   1  -9   8          3.15          2.61         0.59 o                         
   2  -9   8          0.64          1.00         0.59 o                         
  -8  -8   8          0.52          0.37         0.54 o                         
  -7  -8   8          2.55          1.90         0.55 o                         
  -6  -8   8          0.26         -0.13         0.56 o                         
  -5  -8   8          0.65         17.95        12.44 o                         
  -4  -8   8          2.53          5.24         9.57 o                         
  -3  -8   8          7.00          6.15         2.24 o                         
  -2  -8   8         20.09         21.50         1.83 o                         
  -1  -8   8          0.55          6.78        10.00 o                         
   0  -8   8         13.67         13.95         1.07 o                         
   1  -8   8          5.22          5.52         0.51 o                         
   2  -8   8         27.39         31.22         1.22 o                         
   3  -8   8          1.28          0.98         0.53 o                         
  -8  -7   8          7.17          6.83         0.71 o                         
  -7  -7   8          1.40          0.94         0.45 o                         
  -6  -7   8          0.84          0.73         0.90 o                         
  -5  -7   8          0.11          0.14         0.51 o                         
  -4  -7   8          7.97          8.58         0.61 o                         
  -3  -7   8          0.09         -0.14         0.47 o                         
  -2  -7   8         19.47         20.40         0.73 o                         
  -1  -7   8         23.22         23.70         1.31 o                         
   0  -7   8          0.49          0.30         1.92 o                         
   1  -7   8          1.88          1.97         1.49 o                         
   2  -7   8          0.05         -0.87         0.87 o                         
   3  -7   8          2.19          1.82         0.47 o                         
   4  -7   8          4.52          5.40         0.54 o                         
  -9  -6   8          0.30         -0.63         0.63 o                         
  -8  -6   8          0.37          0.01         0.42 o                         
  -7  -6   8          1.10          0.55         0.35 o                         
  -6  -6   8         30.21         31.27         1.97 o                         
  -5  -6   8         14.95         15.00         0.86 o                         
  -4  -6   8          0.56          0.59         0.25 o                         
  -3  -6   8          0.56          0.08         0.42 o                         
  -2  -6   8          1.22          0.69         0.56 o                         
  -1  -6   8         92.89         95.15         2.35 o                         
   0  -6   8         11.57         10.02         0.56 o                         
   1  -6   8          0.30          0.71         0.46 o                         
   2  -6   8        101.26        109.80         2.72 o                         
   3  -6   8         36.23         39.99         1.65 o                         
   4  -6   8         54.15         53.66         3.74 o                         
   5  -6   8          9.34          8.48         0.67 o                         
  -9  -5   8          3.37          3.00         0.55 o                         
  -8  -5   8          5.28          5.09         0.68 o                         
  -7  -5   8          7.06          6.25         0.38 o                         
  -6  -5   8          2.33          1.79         0.27 o                         
  -5  -5   8         20.78         17.96         0.68 o                         
  -4  -5   8         28.08         27.57         0.77 o                         
  -3  -5   8          2.13          2.26         0.26 o                         
  -2  -5   8        245.84        245.40         4.34 o                         
  -1  -5   8        178.92        174.62         4.19 o                         
   0  -5   8          7.20          7.43         0.60 o                         
   1  -5   8         33.45         35.04         1.21 o                         
   2  -5   8          0.42         -0.31         0.31 o                         
   3  -5   8          0.58         -0.74         1.57 o                         
   4  -5   8         50.90         49.18         1.59 o                         
   5  -5   8         24.67         26.31         1.38 o                         
   6  -5   8          8.22          9.23         0.84 o                         
  -9  -4   8          8.05          6.32         0.64 o                         
  -8  -4   8          0.09          0.82         0.46 o                         
  -7  -4   8         11.73          9.44         0.41 o                         
  -6  -4   8         81.87         86.78         1.97 o                         
  -5  -4   8         46.32         46.86         1.49 o                         
  -4  -4   8          4.90          4.59         0.44 o                         
  -3  -4   8         74.54         77.19         1.60 o                         
  -2  -4   8          5.62          5.65         0.36 o                         
  -1  -4   8          0.72          0.61         0.33 o                         
   0  -4   8         90.43         92.11         2.07 o                         
   1  -4   8         82.97         88.54         2.22 o                         
   2  -4   8         33.75         36.96         1.34 o                         
   3  -4   8        107.26        109.93         2.65 o                         
   4  -4   8         94.44        102.11         2.39 o                         
   5  -4   8         75.57         76.64         2.19 o                         
   6  -4   8          0.16         -0.43         0.43 o                         
   7  -4   8          0.12         -0.43         0.69 o                         
  -9  -3   8          4.09          4.42         0.55 o                         
  -8  -3   8          0.43          0.50         0.41 o                         
  -7  -3   8         11.55         10.18         0.48 o                         
  -6  -3   8         56.93         56.98         1.30 o                         
  -5  -3   8         60.32         62.05         1.40 o                         
  -4  -3   8          4.66          3.87         0.25 o                         
  -3  -3   8          2.10          2.26         0.21 o                         
  -2  -3   8        360.67        393.50         6.61 o                         
  -1  -3   8        189.32        183.29         3.48 o                         
   0  -3   8         10.34          8.05         0.61 o                         
   1  -3   8        361.30        371.71         6.08 o                         
   2  -3   8        118.01        113.90         2.61 o                         
   3  -3   8        154.38        136.50         3.15 o                         
   4  -3   8         45.13         45.27         1.20 o                         
   5  -3   8        111.43        112.23         2.82 o                         
   6  -3   8          0.01         -0.36         0.36 o                         
   7  -3   8          0.39          0.57         0.52 o                         
  -9  -2   8         11.36         10.82         0.76 o                         
  -8  -2   8          0.07          0.39         0.31 o                         
  -7  -2   8          1.89          1.75         0.23 o                         
  -6  -2   8         11.82         13.73         0.47 o                         
  -5  -2   8        153.57        158.70         4.11 o                         
  -4  -2   8        138.25        137.83         4.09 o                         
  -2  -2   8        124.57        123.71         2.19 o                         
  -1  -2   8          0.90          0.95         0.35 o                         
   0  -2   8        294.90        306.68         5.62 o                         
   1  -2   8         13.80         19.59         0.45 o                         
   2  -2   8         45.52         51.84         1.57 o                         
   3  -2   8          3.68          2.39         1.10 o                         
   4  -2   8          8.63         10.20         1.71 o                         
   5  -2   8        230.88        232.00         5.14 o                         
   6  -2   8          5.78          5.00         1.40 o                         
   7  -2   8         24.75         20.22         1.33 o                         
   8  -2   8         22.30         23.96         1.26 o                         
  -9  -1   8          1.37          1.02         0.45 o                         
  -8  -1   8          0.01          0.46         0.41 o                         
  -7  -1   8         63.98         62.60         1.70 o                         
  -6  -1   8          0.29          0.14         0.17 o                         
  -5  -1   8          0.28         -0.02         0.25 o                         
  -4  -1   8          3.02          1.75         0.56 o                         
  -3  -1   8          0.21         -0.11         0.51 o                         
  -2  -1   8         30.13         37.68         0.80 o                         
  -1  -1   8        198.96        205.34         3.53 o                         
   0  -1   8        388.30        403.93         9.37 o                         
   1  -1   8        375.34        342.24         7.34 o                         
   2  -1   8        184.33        180.47         3.08 o                         
   3  -1   8        373.67        381.88         7.85 o                         
   4  -1   8         63.73         56.78         2.00 o                         
   5  -1   8        361.58        371.05         7.70 o                         
   6  -1   8        139.03        135.75         3.26 o                         
   7  -1   8         55.59         49.75         1.90 o                         
   8  -1   8          0.11         -0.67         0.67 o                         
  -9   0   8         12.87         11.07         1.04 o                         
  -8   0   8          8.06          8.95         0.67 o                         
  -7   0   8          2.67          2.47         0.38 o                         
  -6   0   8          9.38          6.93         0.31 o                         
  -5   0   8         76.68         80.46         1.77 o                         
  -4   0   8        192.77        205.19         4.60 o                         
  -2   0   8        582.07        593.06        20.90 o                         
  -1   0   8        944.76        945.63        60.28 o                         
   0   0   8         25.03         22.93         0.50 o                         
   1   0   8        346.36        343.64         5.53 o                         
   2   0   8        236.92        242.50         4.02 o                         
   3   0   8       1254.77       1226.36        46.61 o                         
   4   0   8         18.36         13.89         1.05 o                         
   5   0   8         78.98         97.57         2.36 o                         
   6   0   8          1.25         -0.47         1.51 o                         
   7   0   8          9.72         10.76         2.11 o                         
   8   0   8          5.23          4.47         0.73 o                         
   9   0   8          1.02          0.14         1.11 o                         
  -8   1   8          0.38         -0.07         0.88 o                         
  -7   1   8         85.20         91.05         3.70 o                         
  -6   1   8         50.01         49.35         1.35 o                         
  -5   1   8         43.24         39.74         1.13 o                         
  -4   1   8         25.06         19.48         0.57 o                         
  -3   1   8        216.33        215.37         4.26 o                         
  -2   1   8          0.17         -0.16         0.16 o                         
  -1   1   8        150.62        152.75         2.89 o                         
   0   1   8        711.64        680.26        53.76 o                         
   1   1   8        155.51        167.39         2.42 o                         
   2   1   8        409.31        413.52         9.73 o                         
   3   1   8        513.71        516.72        18.61 o                         
   4   1   8         43.65         26.90         1.29 o                         
   5   1   8          5.81          2.96         0.43 o                         
   6   1   8         24.71         24.79         1.01 o                         
   7   1   8        415.87        426.64         8.96 o                         
   8   1   8          0.47         -0.46         0.46 o                         
   9   1   8         34.18         32.51         1.92 o                         
  -8   2   8          2.36          2.72         1.11 o                         
  -7   2   8         13.98         14.12         0.81 o                         
  -6   2   8          0.00         -0.22         0.45 o                         
  -5   2   8         15.74         13.49         0.60 o                         
  -4   2   8         74.68         73.14         1.73 o                         
  -3   2   8        578.90        582.15        11.97 o                         
  -2   2   8        448.56        456.68         9.45 o                         
  -1   2   8        411.52        415.05         7.40 o                         
   0   2   8        383.03        387.93         6.53 o                         
   1   2   8        326.57        323.55         4.95 o                         
   2   2   8        249.54        258.97         3.69 o                         
   3   2   8       2799.58       2787.27       103.27 o                         
   4   2   8        117.03        137.25         3.83 o                         
   5   2   8        309.35        297.42         5.70 o                         
   6   2   8         15.44         12.09         0.95 o                         
   7   2   8         56.19         55.41         2.81 o                         
   8   2   8        133.03        138.59         5.06 o                         
   9   2   8         23.19         22.04         1.71 o                         
  -8   3   8          1.32          0.11         0.87 o                         
  -7   3   8          2.84          2.96         0.74 o                         
  -6   3   8         50.25         58.81         3.49 o                         
  -5   3   8         71.62         72.25         2.32 o                         
  -4   3   8        101.71        105.52         2.72 o                         
  -3   3   8         58.95         64.67         1.43 o                         
  -2   3   8        295.25        271.22         5.24 o                         
  -1   3   8       1129.02       1126.78        41.35 o                         
   0   3   8        215.40        213.91         3.44 o                         
   1   3   8         18.72         14.17         0.33 o                         
   2   3   8         95.10         99.43         1.52 o                         
   3   3   8        308.61        307.89         5.72 o                         
   4   3   8         31.89         31.58         0.92 o                         
   5   3   8        111.18        110.72         2.37 o                         
   6   3   8         66.60         55.61         1.27 o                         
   7   3   8         77.61         79.04         1.94 o                         
   8   3   8         36.76         37.85         1.43 o                         
   9   3   8         31.36         29.25         1.76 o                         
  10   3   8          5.44          3.88         1.11 o                         
  -7   4   8          3.40          4.32         1.15 o                         
  -6   4   8         10.46          9.85         1.00 o                         
  -5   4   8         69.95         72.58         2.62 o                         
  -4   4   8         64.64         69.16         2.33 o                         
  -3   4   8         25.82         23.18         0.82 o                         
  -2   4   8         22.90         18.86         0.97 o                         
  -1   4   8          1.09          1.23         0.20 o                         
   0   4   8        263.39        267.99         4.67 o                         
   1   4   8          4.35          3.52         0.35 o                         
   2   4   8        184.81        193.56         4.16 o                         
   3   4   8        153.26        144.92         2.85 o                         
   4   4   8        330.40        311.95         5.50 o                         
   5   4   8        372.19        364.86         6.42 o                         
   6   4   8        103.13        105.75         2.72 o                         
   7   4   8          6.06          6.17         0.35 o                         
   8   4   8          0.01          0.29         0.41 o                         
   9   4   8         50.28         56.39         2.71 o                         
  10   4   8         10.58          8.74         1.57 o                         
  -7   5   8          7.98          8.44         2.19 o                         
  -6   5   8         30.07         32.83         1.84 o                         
  -5   5   8          5.12          6.01         2.24 o                         
  -4   5   8         85.78         91.05         3.08 o                         
  -3   5   8          0.09         -0.35         0.41 o                         
  -2   5   8          5.32          4.93         0.34 o                         
  -1   5   8          0.07          5.66         3.07 o                         
   0   5   8        181.78        181.27         3.83 o                         
   1   5   8        247.28        232.94         4.15 o                         
   2   5   8        154.93        145.12         2.70 o                         
   3   5   8          0.82          0.67         0.42 o                         
   4   5   8        130.32        125.54         2.61 o                         
   5   5   8         50.97         47.46         1.24 o                         
   6   5   8         27.84         23.78         1.06 o                         
   7   5   8         18.99         16.05         0.58 o                         
   8   5   8          8.96          9.15         0.61 o                         
   9   5   8          3.00          2.53         0.71 o                         
  10   5   8          0.92         -0.90         1.18 o                         
  -6   6   8          0.65          0.69         0.80 o                         
  -5   6   8         10.87         12.17         1.15 o                         
  -4   6   8         72.86         81.43        18.03 o                         
  -3   6   8         47.82         42.89         1.82 o                         
  -2   6   8         33.05         29.90         1.35 o                         
  -1   6   8         46.01         44.34         1.17 o                         
   0   6   8         77.73         75.07         1.71 o                         
   1   6   8         14.94         14.56         0.60 o                         
   2   6   8         15.26         12.07         0.54 o                         
   3   6   8         17.88         14.18         1.04 o                         
   4   6   8          1.55          0.46         0.45 o                         
   5   6   8        340.12        349.86         6.65 o                         
   6   6   8        127.61        129.06         2.81 o                         
   7   6   8          9.21          7.58         0.47 o                         
   8   6   8         24.06         23.42         1.23 o                         
   9   6   8         31.71         31.02         1.48 o                         
  10   6   8          0.04          0.17         0.76 o                         
  -5   7   8          8.89          8.02         1.21 o                         
  -4   7   8         25.35         25.81         1.62 o                         
  -3   7   8          0.83         14.40        11.59 o                         
  -2   7   8          0.55         -0.21         0.31 o                         
  -1   7   8          1.19         -0.49         0.51 o                         
   0   7   8          0.91          0.00         0.31 o                         
   1   7   8         75.24         80.96         2.01 o                         
   2   7   8        363.52        355.25         6.29 o                         
   3   7   8          0.07         -0.54         0.54 o                         
   4   7   8        207.14        197.45         5.16 o                         
   5   7   8         33.73         39.32         1.15 o                         
   6   7   8         10.72          9.74         0.93 o                         
   7   7   8          7.56          7.99         1.41 o                         
   8   7   8         45.98         53.99         1.87 o                         
   9   7   8          0.08          0.08         0.54 o                         
  10   7   8          0.00         -0.76         0.76 o                         
  -4   8   8          3.35          2.73         0.74 o                         
  -3   8   8          1.39          1.10         0.65 o                         
  -2   8   8         84.68         86.91         2.52 o                         
  -1   8   8         12.50         10.95         1.19 o                         
   0   8   8         17.05         15.02         0.78 o                         
   1   8   8         68.97         66.70         1.51 o                         
   2   8   8         31.47         31.28         1.05 o                         
   3   8   8         19.93         18.33         0.72 o                         
   4   8   8         17.62         14.63         1.93 o                         
   5   8   8        106.93        107.55         1.97 o                         
   6   8   8         49.53         46.36         1.58 o                         
   7   8   8          1.06          1.36         0.44 o                         
   8   8   8          3.84          3.12         0.56 o                         
   9   8   8          0.00         -0.31         0.75 o                         
  -3   9   8          7.41          7.90         0.90 o                         
  -2   9   8          0.01          0.21         0.68 o                         
  -1   9   8          0.48          0.20         0.72 o                         
   0   9   8         18.91         15.77         1.13 o                         
   1   9   8          1.37          1.45         0.90 o                         
   2   9   8        114.46        125.04         3.25 o                         
   3   9   8         35.26         37.24         1.55 o                         
   4   9   8          0.01          0.25         1.40 o                         
   5   9   8         30.33         31.20         2.53 o                         
   6   9   8         50.83         58.93         2.65 o                         
   7   9   8         19.38         21.61         1.08 o                         
   8   9   8         13.01         13.29         1.00 o                         
   9   9   8          1.82          1.81         0.78 o                         
  -2  10   8         15.84         13.94         1.10 o                         
  -1  10   8          0.44          0.89         0.53 o                         
   0  10   8          7.58          6.45         0.72 o                         
   1  10   8          0.99          0.56         1.02 o                         
   2  10   8         19.46         23.28         1.22 o                         
   3  10   8          0.07         -0.29         1.04 o                         
   4  10   8         47.27         53.46         2.29 o                         
   5  10   8          2.96          1.59         0.84 o                         
   6  10   8          0.03          0.28         0.61 o                         
   7  10   8          7.80          6.98         0.75 o                         
   8  10   8          1.78          1.54         0.67 o                         
   9  10   8          0.25          1.04         1.52 o                         
  -1  11   8          0.47         -0.59         0.82 o                         
   0  11   8         12.31         10.76         0.75 o                         
   1  11   8          3.34          2.90         0.57 o                         
   2  11   8         14.34         13.95         1.13 o                         
   3  11   8          0.84          0.79         1.03 o                         
   4  11   8          5.74          5.10         0.56 o                         
   5  11   8          4.14          3.46         0.52 o                         
   6  11   8          1.64          1.03         0.55 o                         
   7  11   8          0.97          0.74         0.64 o                         
   8  11   8          1.45          0.48         1.03 o                         
   1  12   8          0.01         -0.10         0.56 o                         
   2  12   8          0.03         -0.37         0.62 o                         
   3  12   8          1.05          1.72         0.49 o                         
   4  12   8          7.18          6.79         0.76 o                         
   5  12   8          0.01         -0.48         0.48 o                         
   6  12   8          0.01          0.13         0.78 o                         
   7  12   8          3.03          2.06         2.73 o                         
  -5 -10   9          0.01         -1.01         1.01 o                         
  -4 -10   9          0.03         -0.29         0.76 o                         
  -3 -10   9          7.28          7.03         1.01 o                         
  -2 -10   9          1.06          0.95         0.63 o                         
  -1 -10   9          0.38          0.40         0.92 o                         
  -7  -9   9          0.32          1.16         0.89 o                         
  -6  -9   9          0.04         -0.10         0.62 o                         
  -5  -9   9          0.00          0.69         0.70 o                         
  -4  -9   9          0.43          0.53         0.49 o                         
  -3  -9   9          4.49          4.70         0.70 o                         
  -2  -9   9          2.45          1.45         0.62 o                         
  -1  -9   9          1.22          1.17         0.64 o                         
   0  -9   9          2.08          1.72         0.57 o                         
   1  -9   9          0.74          0.40         0.67 o                         
  -7  -8   9          5.49          4.87         0.63 o                         
  -6  -8   9          1.07          1.03         0.61 o                         
  -5  -8   9          1.49          2.91         1.76 o                         
  -4  -8   9          3.23          2.26         0.65 o                         
  -3  -8   9          1.02          0.80         1.88 o                         
  -2  -8   9         27.68         26.01         3.66 o                         
  -1  -8   9          0.55         -0.05         0.46 o                         
   0  -8   9          0.41          0.25         0.46 o                         
   1  -8   9          8.90          7.81         0.65 o                         
   2  -8   9          0.24         -0.14         0.50 o                         
   3  -8   9         32.98         34.89         1.50 o                         
  -8  -7   9          0.48          1.11         0.77 o                         
  -7  -7   9          1.38          1.76         0.47 o                         
  -6  -7   9          3.68          2.04         0.82 o                         
  -5  -7   9          5.24          5.34         1.69 o                         
  -4  -7   9          1.98          1.90         0.63 o                         
  -3  -7   9         19.99         19.89         1.04 o                         
  -2  -7   9         16.44         13.35         0.97 o                         
  -1  -7   9         20.36         20.05         1.08 o                         
   0  -7   9         15.08         15.48         0.91 o                         
   1  -7   9          5.37          4.09         0.41 o                         
   2  -7   9          0.52          0.40         0.39 o                         
   3  -7   9         15.52         13.93         0.72 o                         
   4  -7   9          2.82          2.82         0.59 o                         
  -8  -6   9          3.50          2.91         0.76 o                         
  -7  -6   9         11.57         12.52         1.64 o                         
  -6  -6   9          0.09          0.54         0.41 o                         
  -5  -6   9          7.66          9.49         0.52 o                         
  -4  -6   9         34.92         35.87         1.23 o                         
  -3  -6   9          1.49          1.10         0.78 o                         
  -2  -6   9          1.31          1.43         1.14 o                         
  -1  -6   9          1.56          1.94         0.63 o                         
   0  -6   9          3.87          2.55         0.36 o                         
   1  -6   9          6.39          5.64         0.86 o                         
   2  -6   9          2.18          1.37         1.33 o                         
   3  -6   9         64.15         70.76         4.07 o                         
   4  -6   9         19.40         21.73         1.08 o                         
   5  -6   9          2.04          1.80         0.48 o                         
  -9  -5   9          1.58          1.91         1.13 o                         
  -8  -5   9          0.37          0.57         0.30 o                         
  -7  -5   9         21.48         21.41         0.69 o                         
  -6  -5   9         32.12         32.88         1.20 o                         
  -5  -5   9          0.43          0.63         0.34 o                         
  -4  -5   9          3.08          3.10         0.37 o                         
  -3  -5   9         27.79         28.44         1.09 o                         
  -2  -5   9          0.39          0.46         0.24 o                         
  -1  -5   9         23.24         23.93         1.01 o                         
   0  -5   9        142.54        140.05         4.07 o                         
   1  -5   9        110.52        113.57         2.69 o                         
   2  -5   9         11.30          6.88         2.75 o                         
   3  -5   9          1.73          1.99         1.01 o                         
   4  -5   9          5.70          5.40         1.37 o                         
   5  -5   9         18.34         18.16         1.04 o                         
   6  -5   9          1.63          1.60         0.53 o                         
  -9  -4   9          0.32         -0.62         0.90 o                         
  -8  -4   9          3.26          3.26         0.73 o                         
  -7  -4   9          0.09          0.28         0.28 o                         
  -6  -4   9          4.07          4.18         0.39 o                         
  -5  -4   9        108.90        109.73         2.17 o                         
  -4  -4   9        247.23        251.36         5.04 o                         
  -3  -4   9         87.00         91.68         2.05 o                         
  -2  -4   9         48.18         49.37         1.44 o                         
  -1  -4   9         26.09         24.05         1.07 o                         
   0  -4   9        100.10         99.56         2.33 o                         
   1  -4   9         53.73         53.55         1.68 o                         
   2  -4   9         36.51         36.67         1.15 o                         
   3  -4   9          1.01          1.24         1.19 o                         
   4  -4   9         22.89         25.52         1.12 o                         
   5  -4   9          8.12          6.48         0.62 o                         
   6  -4   9         60.45         57.70         1.71 o                         
   7  -4   9          0.41         -2.59         2.59 o                         
  -9  -3   9          1.04          2.79         0.85 o                         
  -8  -3   9         28.17         28.85         1.54 o                         
  -7  -3   9          0.51          0.12         0.32 o                         
  -6  -3   9         18.47         19.77         0.86 o                         
  -5  -3   9          1.21          1.31         0.18 o                         
  -4  -3   9         11.27         11.71         0.45 o                         
  -3  -3   9          9.29          8.06         0.36 o                         
  -2  -3   9          8.82          9.10         0.34 o                         
  -1  -3   9        109.72        109.37         2.25 o                         
   0  -3   9         44.95         44.75         1.00 o                         
   1  -3   9          0.95          1.24         0.46 o                         
   2  -3   9        317.51        320.60         6.60 o                         
   3  -3   9         26.38         25.95         0.93 o                         
   4  -3   9        110.23        112.95         2.57 o                         
   5  -3   9        191.76        199.59         3.95 o                         
   6  -3   9         34.81         33.81         1.13 o                         
   7  -3   9          8.47          7.12         0.70 o                         
  -9  -2   9          0.16          0.15         0.44 o                         
  -8  -2   9          0.01         -0.25         0.25 o                         
  -7  -2   9         13.90         11.53         0.43 o                         
  -6  -2   9          4.99          5.58         0.49 o                         
  -5  -2   9        122.81        130.72         3.41 o                         
  -4  -2   9        247.67        249.96         7.23 o                         
  -3  -2   9         24.99         22.41         0.67 o                         
  -2  -2   9        717.21        722.91        35.39 o                         
  -1  -2   9        104.48        100.90         1.87 o                         
   0  -2   9         34.80         30.33         0.79 o                         
   1  -2   9        359.81        361.02         6.67 o                         
   2  -2   9        822.63        839.62        36.96 o                         
   3  -2   9        161.41        154.13         3.50 o                         
   4  -2   9         14.71          9.12         1.26 o                         
   5  -2   9         55.78         54.21         2.18 o                         
   6  -2   9         59.05         63.72         1.83 o                         
   7  -2   9         23.85         22.92         1.32 o                         
   8  -2   9          0.05         -0.58         0.58 o                         
  -9  -1   9          0.69         -0.47         0.47 o                         
  -8  -1   9         24.28         29.64         2.04 o                         
  -7  -1   9          0.48          0.12         0.18 o                         
  -6  -1   9         70.03         70.20         1.67 o                         
  -5  -1   9         77.96         75.14         1.66 o                         
  -4  -1   9        121.87        117.76         4.36 o                         
  -3  -1   9         26.22         27.30         0.80 o                         
  -2  -1   9        123.17        128.66         2.55 o                         
  -1  -1   9        130.67        134.01         2.54 o                         
   0  -1   9        123.28        126.16         3.31 o                         
   1  -1   9         45.65         51.96         1.03 o                         
   2  -1   9        629.33        652.61        20.55 o                         
   4  -1   9         37.00         28.25         0.92 o                         
   5  -1   9          6.73          6.87         1.31 o                         
   6  -1   9        217.02        227.30         4.70 o                         
   7  -1   9         21.16         18.46         1.45 o                         
   8  -1   9        109.57        113.64         3.52 o                         
  -8   0   9          3.33          3.70         0.50 o                         
  -7   0   9          0.77          0.66         0.24 o                         
  -6   0   9          7.76          6.54         0.33 o                         
  -5   0   9         18.13         16.61         0.54 o                         
  -4   0   9         38.74         41.65         1.10 o                         
  -3   0   9         15.37         16.82         1.06 o                         
  -2   0   9        628.68        652.97        23.15 o                         
  -1   0   9        255.68        253.66         4.94 o                         
   0   0   9        129.81        126.66         2.15 o                         
   1   0   9         63.01         60.99         1.10 o                         
   2   0   9       1442.05       1385.82        51.50 o                         
   3   0   9         60.01         43.01         1.56 o                         
   4   0   9        874.97        838.08        19.54 o                         
   5   0   9        126.26        117.19         2.56 o                         
   6   0   9         96.60         90.68         2.32 o                         
   7   0   9        135.65        144.39         5.74 o                         
   8   0   9         17.71         20.73         1.27 o                         
   9   0   9          3.69          2.46         0.98 o                         
  -8   1   9          5.03          3.75         0.68 o                         
  -7   1   9          1.50          2.44         0.49 o                         
  -6   1   9        117.03        125.46         3.40 o                         
  -5   1   9         97.62        103.26         2.04 o                         
  -4   1   9         32.65         31.66         0.83 o                         
  -3   1   9        401.56        386.10         7.29 o                         
  -2   1   9        474.33        476.85         8.99 o                         
  -1   1   9          3.63          3.07         0.20 o                         
   0   1   9        684.02        626.60        16.01 o                         
   1   1   9        541.10        569.27        20.99 o                         
   2   1   9        491.70        502.38        13.39 o                         
   3   1   9          1.08         -0.47         0.47 o                         
   4   1   9        105.78         98.43         2.94 o                         
   5   1   9          0.39         -0.30         0.30 o                         
   6   1   9          0.55         -0.90         0.90 o                         
   7   1   9          0.17         -0.23         0.64 o                         
   8   1   9         68.64         66.53         2.03 o                         
   9   1   9          7.15          7.05         0.87 o                         
  -8   2   9          0.59          0.24         0.61 o                         
  -7   2   9         12.75         10.60         0.93 o                         
  -6   2   9         29.13         30.37         1.37 o                         
  -5   2   9          1.12          2.00         0.35 o                         
  -4   2   9         21.71         20.27         0.51 o                         
  -3   2   9        275.42        282.01         5.55 o                         
  -2   2   9          6.97          7.28         0.60 o                         
  -1   2   9         76.98         76.50         1.39 o                         
   0   2   9         18.44         18.84         0.52 o                         
   1   2   9         59.98         71.70         1.24 o                         
   2   2   9         34.56         35.94         0.69 o                         
   3   2   9          1.39          4.27         0.84 o                         
   4   2   9       1004.09        965.26        34.20 o                         
   5   2   9        110.10        113.07         2.92 o                         
   6   2   9         78.57         80.93         1.92 o                         
   7   2   9         16.23         12.23         1.12 o                         
   8   2   9         13.20         14.22         0.88 o                         
   9   2   9          0.04          0.57         0.68 o                         
  -7   3   9         56.77         66.53         2.65 o                         
  -6   3   9         14.79         15.25         1.26 o                         
  -5   3   9         39.29         45.28         1.71 o                         
  -4   3   9         10.45          8.98         0.77 o                         
  -3   3   9         49.85         49.26         1.29 o                         
  -2   3   9         73.19         71.36         1.66 o                         
  -1   3   9          0.73          0.43         0.43 o                         
   1   3   9        299.54        286.05         4.43 o                         
   2   3   9        138.36        129.62         2.04 o                         
   3   3   9        469.35        438.03         9.43 o                         
   4   3   9          4.87          3.91         0.52 o                         
   5   3   9          9.99         10.96         1.06 o                         
   6   3   9         26.81         26.64         0.90 o                         
   7   3   9         46.24         41.54         1.10 o                         
   8   3   9          3.13          1.99         0.57 o                         
   9   3   9          0.94         -0.23         0.55 o                         
  -7   4   9          1.87         -0.09         0.78 o                         
  -6   4   9          0.50          0.69         0.67 o                         
  -5   4   9         21.00         22.86         1.50 o                         
  -4   4   9        161.69        152.75         3.83 o                         
  -3   4   9         88.47         88.86         2.12 o                         
  -2   4   9          3.06          4.17         0.37 o                         
  -1   4   9         10.44          8.85         0.90 o                         
   0   4   9          9.28          8.58         0.57 o                         
   1   4   9         11.41         15.72         0.74 o                         
   2   4   9         73.35         70.28         1.49 o                         
   3   4   9         62.17         56.41         2.22 o                         
   4   4   9        720.29        676.88        14.33 o                         
   5   4   9         78.80         81.00         2.43 o                         
   6   4   9        109.59        108.62         2.24 o                         
   7   4   9        169.54        167.67         3.15 o                         
   8   4   9         17.88         17.48         0.89 o                         
   9   4   9         10.56         11.62         0.90 o                         
  10   4   9         31.92         37.52         2.58 o                         
  -6   5   9          0.00          1.63         0.73 o                         
  -5   5   9          5.91          6.09         0.89 o                         
  -4   5   9         10.66         10.05         0.93 o                         
  -3   5   9         19.46         15.43         1.76 o                         
  -2   5   9         28.86         30.11         1.24 o                         
  -1   5   9         19.63         18.03         0.59 o                         
   0   5   9        189.39        195.95         3.81 o                         
   1   5   9        302.62        305.12         5.55 o                         
   2   5   9         56.75         59.08         1.69 o                         
   3   5   9       1105.44       1125.52        50.40 o                         
   4   5   9         43.86         46.08         1.30 o                         
   5   5   9          1.29          0.15         0.54 o                         
   6   5   9         68.99         70.34         1.73 o                         
   7   5   9        139.04        144.95         3.16 o                         
   8   5   9         32.48         32.83         1.22 o                         
   9   5   9          3.12          4.19         0.74 o                         
  10   5   9         10.93         12.12         2.02 o                         
  -6   6   9          5.00          3.66         2.36 o                         
  -5   6   9          0.10         -0.34         0.67 o                         
  -4   6   9          7.69          7.30         1.28 o                         
  -3   6   9         57.71         62.26         2.20 o                         
  -2   6   9          1.07          0.45         0.33 o                         
  -1   6   9        221.15        223.94         4.23 o                         
   0   6   9         43.19         41.68         1.22 o                         
   1   6   9         42.90         38.02         1.20 o                         
   2   6   9        112.95        113.79         2.44 o                         
   3   6   9         66.75         66.18         1.57 o                         
   4   6   9         89.58         79.94         1.71 o                         
   5   6   9          9.81          7.95         0.79 o                         
   6   6   9         48.65         51.48         1.54 o                         
   7   6   9         28.92         27.29         1.01 o                         
   8   6   9          1.66          2.09         0.38 o                         
   9   6   9          0.13         -0.02         0.57 o                         
  10   6   9         29.39         27.72         1.70 o                         
  -5   7   9         66.77         78.35         3.75 o                         
  -4   7   9          1.41          1.87         0.73 o                         
  -3   7   9          0.38          0.79         1.33 o                         
  -2   7   9          9.47          8.49         0.84 o                         
  -1   7   9         45.93         43.42         2.25 o                         
   0   7   9         16.96         15.50         0.85 o                         
   1   7   9         84.22         83.58         1.94 o                         
   2   7   9        329.64        319.73         6.12 o                         
   3   7   9         31.32         28.34         1.07 o                         
   4   7   9         72.30         73.96         1.78 o                         
   5   7   9        162.63        166.03         3.44 o                         
   6   7   9         35.87         36.60         1.13 o                         
   7   7   9         25.89         24.12         1.49 o                         
   8   7   9          5.76          6.31         0.60 o                         
   9   7   9         59.01         65.46         2.25 o                         
  -4   8   9          0.04          0.27         0.65 o                         
  -3   8   9          9.38          7.95         0.86 o                         
  -2   8   9         35.62         33.05         1.45 o                         
  -1   8   9         62.13         65.67         3.06 o                         
   0   8   9          0.80          0.46         0.66 o                         
   1   8   9         62.41         68.70         1.54 o                         
   2   8   9          0.37         -0.17         0.39 o                         
   3   8   9         93.90         94.13         2.16 o                         
   4   8   9          1.85          1.82         1.05 o                         
   5   8   9         77.55         81.43         2.33 o                         
   6   8   9         10.30          8.50         0.71 o                         
   7   8   9          3.12          2.08         0.49 o                         
   8   8   9          1.22          1.79         0.55 o                         
   9   8   9          0.21          0.13         0.76 o                         
  -3   9   9         10.08          9.99         0.98 o                         
  -2   9   9          0.01         -0.63         0.63 o                         
  -1   9   9         31.24         34.12         1.35 o                         
   0   9   9          0.38          0.19         0.97 o                         
   1   9   9        128.79        134.01         3.22 o                         
   2   9   9          6.00          6.36         0.52 o                         
   3   9   9          9.38          9.01         0.71 o                         
   4   9   9         23.90         22.15         1.21 o                         
   5   9   9         24.38         26.16         1.48 o                         
   6   9   9          9.12          8.52         1.98 o                         
   7   9   9          0.20         -0.39         0.40 o                         
   8   9   9          0.81          1.35         0.79 o                         
   9   9   9         14.34         13.49         1.67 o                         
  -2  10   9          1.27         -0.38         0.66 o                         
  -1  10   9         13.61         13.10         0.91 o                         
   0  10   9          0.13         -0.48         0.48 o                         
   1  10   9          0.65          2.26         8.24 o                         
   2  10   9          9.43         11.13         1.29 o                         
   3  10   9         10.06          8.68         1.45 o                         
   4  10   9          5.09          4.17         1.15 o                         
   5  10   9          5.30          7.02         2.20 o                         
   6  10   9         17.33         16.71         0.98 o                         
   7  10   9          5.61          6.74         0.77 o                         
   8  10   9          1.51          2.10         0.71 o                         
  -1  11   9          0.93          0.24         0.92 o                         
   0  11   9          2.37          1.08         0.57 o                         
   1  11   9         30.63         34.22         1.47 o                         
   2  11   9         11.46         10.57         1.37 o                         
   3  11   9          0.54          0.19         1.82 o                         
   4  11   9          4.59          4.04         0.59 o                         
   5  11   9          3.73          2.97         0.49 o                         
   6  11   9          7.60          5.95         0.81 o                         
   7  11   9          1.49          1.69         0.83 o                         
   8  11   9          4.25          3.89         1.31 o                         
   1  12   9          0.36         -0.15         0.68 o                         
   2  12   9          0.11         -0.53         0.59 o                         
   3  12   9          0.58          1.04         0.51 o                         
   4  12   9          0.50         -0.18         0.54 o                         
   5  12   9          1.18          0.45         0.53 o                         
   6  12   9          0.60         -0.01         0.67 o                         
  -4 -10  10          0.04          0.11         0.92 o                         
  -3 -10  10          1.95         -2.14         2.14 o                         
  -2 -10  10          0.62          0.67         0.82 o                         
  -6  -9  10          1.94          1.38         0.71 o                         
  -5  -9  10          0.23         -0.64         0.64 o                         
  -4  -9  10          0.21         -0.67         0.67 o                         
  -3  -9  10          2.30          1.10         0.76 o                         
  -2  -9  10          2.66          2.08         0.84 o                         
  -1  -9  10          0.01         -0.20         0.62 o                         
   0  -9  10          0.21         -0.44         0.62 o                         
   1  -9  10          3.52          3.69         0.83 o                         
  -7  -8  10          0.74          1.22         0.53 o                         
  -6  -8  10          2.48          2.39         0.63 o                         
  -5  -8  10          1.83          2.67         0.67 o                         
  -4  -8  10          1.42          1.58         0.61 o                         
  -3  -8  10          3.36          2.76         0.62 o                         
  -2  -8  10          3.60          3.30         0.48 o                         
  -1  -8  10          0.01          0.16         0.61 o                         
   0  -8  10          5.70          3.90         0.60 o                         
   1  -8  10          1.24          0.79         0.54 o                         
   2  -8  10          6.04          6.65         0.75 o                         
  -8  -7  10          1.74          1.49         0.48 o                         
  -7  -7  10         13.15         14.54         0.97 o                         
  -6  -7  10          1.40          1.76         0.84 o                         
  -5  -7  10          1.36          0.82         1.40 o                         
  -4  -7  10          2.01          2.42         0.67 o                         
  -3  -7  10          1.14          0.97         0.54 o                         
  -2  -7  10          0.02          0.06         0.95 o                         
  -1  -7  10          6.80          6.03         0.71 o                         
   0  -7  10         69.66         70.71         2.53 o                         
   1  -7  10          0.81          0.93         0.53 o                         
   2  -7  10          0.14          0.37         0.48 o                         
   3  -7  10          0.64          0.60         0.52 o                         
   4  -7  10          3.73          3.65         0.61 o                         
  -8  -6  10          0.04          0.46         0.74 o                         
  -7  -6  10          0.00          0.62         0.37 o                         
  -6  -6  10         18.38         18.20         2.08 o                         
  -5  -6  10         28.13         28.35         1.48 o                         
  -4  -6  10         57.05         64.27         2.47 o                         
  -3  -6  10         40.80         40.83         1.79 o                         
  -2  -6  10          2.86          2.28         1.04 o                         
  -1  -6  10         32.94         30.63         1.82 o                         
   0  -6  10         22.76         22.21         1.43 o                         
   1  -6  10          0.26          0.04         0.78 o                         
   2  -6  10         14.64         13.10         3.81 o                         
   3  -6  10          5.34          6.27         0.66 o                         
   4  -6  10         16.32         13.53         1.31 o                         
   5  -6  10         28.98         31.56         1.54 o                         
  -8  -5  10          1.23          1.20         0.69 o                         
  -7  -5  10         18.75         18.29         0.66 o                         
  -6  -5  10          0.15          0.49         0.29 o                         
  -5  -5  10          0.95          0.89         0.29 o                         
  -4  -5  10          0.01         -0.13         0.42 o                         
  -3  -5  10          3.62          3.05         0.43 o                         
  -2  -5  10          1.59          1.66         0.50 o                         
  -1  -5  10          2.10          1.87         0.56 o                         
   0  -5  10         29.28         30.49         1.17 o                         
   1  -5  10         56.38         59.27         2.20 o                         
   2  -5  10         21.29         20.00         0.87 o                         
   3  -5  10         94.77         97.14         3.05 o                         
   4  -5  10         47.61         50.57         3.00 o                         
   5  -5  10          0.36         -0.44         0.47 o                         
   6  -5  10         20.96         19.94         1.40 o                         
  -8  -4  10          1.26          0.87         0.74 o                         
  -7  -4  10          3.64          3.64         0.38 o                         
  -6  -4  10         15.54         14.93         0.48 o                         
  -5  -4  10         13.64         13.11         0.46 o                         
  -4  -4  10          4.80          5.56         0.31 o                         
  -3  -4  10        189.85        193.31         3.51 o                         
  -2  -4  10          6.48          5.07         0.66 o                         
  -1  -4  10         45.52         41.82         1.58 o                         
   0  -4  10         56.06         51.75         1.43 o                         
   1  -4  10        138.67        138.17         5.37 o                         
   2  -4  10        257.35        266.77         6.33 o                         
   3  -4  10         56.84         56.85         2.40 o                         
   4  -4  10         18.09         18.50         0.89 o                         
   5  -4  10         13.10         15.22         2.60 o                         
   6  -4  10          1.72          1.69         0.53 o                         
  -8  -3  10          3.10          2.98         0.71 o                         
  -7  -3  10         20.79         21.08         0.89 o                         
  -6  -3  10         18.08         17.71         1.28 o                         
  -5  -3  10        136.96        138.52         3.64 o                         
  -4  -3  10          0.15         -0.14         0.19 o                         
  -3  -3  10          3.08          3.17         0.22 o                         
  -2  -3  10          0.77          0.18         0.25 o                         
  -1  -3  10        264.90        280.26         5.65 o                         
   0  -3  10         38.67         42.46         2.21 o                         
   1  -3  10         81.82         85.36         1.94 o                         
   2  -3  10         65.44         58.54         1.79 o                         
   3  -3  10          0.73          0.51         0.48 o                         
   4  -3  10         21.25         18.39         0.79 o                         
   5  -3  10         43.89         47.67         2.34 o                         
   6  -3  10         23.42         23.18         1.07 o                         
   7  -3  10         64.28         68.46         2.48 o                         
  -8  -2  10          0.55         -0.03         0.43 o                         
  -7  -2  10          0.33          0.27         0.32 o                         
  -6  -2  10          0.03          0.20         0.35 o                         
  -5  -2  10          8.51          7.41         0.51 o                         
  -4  -2  10          0.01          0.40         0.32 o                         
  -3  -2  10        134.49        143.74         2.98 o                         
  -2  -2  10          0.26          0.56         0.25 o                         
  -1  -2  10        197.15        194.00         3.67 o                         
   0  -2  10         34.92         36.54         1.14 o                         
   1  -2  10        292.53        293.35         5.53 o                         
   2  -2  10        179.11        175.31         3.08 o                         
   3  -2  10        481.70        495.87         8.64 o                         
   4  -2  10         18.44         17.53         1.27 o                         
   5  -2  10        305.23        305.29         6.08 o                         
   6  -2  10         18.02         18.32         1.48 o                         
   7  -2  10          0.74         -0.18         0.56 o                         
  -8  -1  10          0.03          0.02         0.32 o                         
  -7  -1  10         32.16         35.13         1.16 o                         
  -6  -1  10          5.82          6.62         0.36 o                         
  -5  -1  10         68.38         68.11         1.98 o                         
  -4  -1  10        381.92        393.83        13.83 o                         
  -3  -1  10         67.80         69.27         1.65 o                         
  -2  -1  10         38.83         34.50         1.01 o                         
  -1  -1  10        518.05        486.25         9.27 o                         
   0  -1  10         94.25        102.72         2.08 o                         
   1  -1  10       1013.34       1041.12        56.04 o                         
   2  -1  10        240.94        228.08         3.87 o                         
   3  -1  10         10.97          9.12         0.62 o                         
   4  -1  10         40.43         43.04         1.20 o                         
   5  -1  10         24.07         20.55         1.78 o                         
   6  -1  10          2.19          1.30         1.09 o                         
   7  -1  10          5.36          5.22         0.53 o                         
   8  -1  10          2.88          2.26         0.74 o                         
  -8   0  10         13.65         11.57         0.96 o                         
  -7   0  10          5.73          5.71         0.36 o                         
  -6   0  10          2.52          2.23         0.24 o                         
  -5   0  10         20.78         22.10         0.59 o                         
  -4   0  10        122.41        127.23         2.93 o                         
  -3   0  10         28.03         28.91         1.06 o                         
  -2   0  10         41.38         39.87         0.98 o                         
  -1   0  10        157.17        170.15         3.19 o                         
   0   0  10          0.47          0.38         0.19 o                         
   1   0  10        137.70        136.41         2.57 o                         
   2   0  10         42.11         48.16         1.38 o                         
   3   0  10        435.24        423.55         8.49 o                         
   4   0  10          9.75          6.73         0.48 o                         
   5   0  10        391.39        388.01         7.47 o                         
   6   0  10         68.65         61.21         2.04 o                         
   7   0  10          0.01         -0.35         0.35 o                         
   8   0  10          2.37          3.51         0.67 o                         
  -8   1  10         19.68         23.77         4.08 o                         
  -7   1  10          0.20          0.11         0.41 o                         
  -6   1  10          0.81          0.19         0.35 o                         
  -5   1  10         44.52         40.88         1.09 o                         
  -4   1  10         63.40         67.71         1.69 o                         
  -3   1  10         48.01         48.18         0.92 o                         
  -2   1  10          3.99          2.93         0.26 o                         
  -1   1  10        478.99        463.21         9.58 o                         
   0   1  10         12.50         10.88         0.38 o                         
   1   1  10       1080.88       1071.34        56.71 o                         
   2   1  10        759.10        749.62        23.15 o                         
   3   1  10          0.42          0.73         0.41 o                         
   4   1  10         14.26         13.63         1.33 o                         
   5   1  10         47.78         51.21         1.65 o                         
   6   1  10          0.00         -0.29         0.44 o                         
   7   1  10         27.32         24.73         1.89 o                         
   8   1  10         35.31         35.46         1.47 o                         
   9   1  10         13.92         14.59         1.58 o                         
  -8   2  10          0.86          0.25         0.69 o                         
  -7   2  10          0.23          0.00         0.57 o                         
  -6   2  10         15.99         16.47         1.15 o                         
  -5   2  10         64.60         62.24         1.77 o                         
  -4   2  10          9.38          9.67         0.91 o                         
  -3   2  10        119.85        113.03         2.74 o                         
  -2   2  10         25.08         28.02         0.80 o                         
  -1   2  10         16.83         18.97         0.58 o                         
   0   2  10          0.64         -0.33         0.35 o                         
   1   2  10         66.01         61.11         1.11 o                         
   2   2  10          1.54          0.65         0.44 o                         
   3   2  10        276.65        256.46         4.90 o                         
   4   2  10         15.06         13.18         0.74 o                         
   5   2  10        269.99        269.46         7.07 o                         
   6   2  10        278.92        274.78         6.07 o                         
   7   2  10         34.88         30.79         1.72 o                         
   8   2  10          4.66          5.24         0.79 o                         
   9   2  10         29.49         31.08         1.74 o                         
  -7   3  10         23.29         24.50         2.18 o                         
  -6   3  10          1.46          0.37         0.81 o                         
  -5   3  10         21.13         21.83         1.02 o                         
  -4   3  10          3.02          2.71         0.49 o                         
  -3   3  10         11.06         12.07         0.60 o                         
  -2   3  10         14.82         12.79         1.25 o                         
  -1   3  10         24.66         24.27         1.00 o                         
   0   3  10          1.42          2.81         0.62 o                         
   1   3  10        240.99        244.42         3.84 o                         
   2   3  10       1860.63       1959.25        71.29 o                         
   3   3  10        299.93        289.29         5.47 o                         
   4   3  10         68.01         68.47         1.64 o                         
   5   3  10         17.00         15.04         1.57 o                         
   6   3  10         77.31         77.50         2.10 o                         
   7   3  10        275.30        280.59         6.48 o                         
   8   3  10         12.87         12.02         0.94 o                         
   9   3  10          6.71          6.21         0.78 o                         
  -7   4  10          8.28          8.70         1.66 o                         
  -6   4  10          3.58          2.20         0.74 o                         
  -5   4  10          0.00         -1.81         1.81 o                         
  -4   4  10          0.03         -0.96         0.96 o                         
  -3   4  10         46.40         45.70         1.26 o                         
  -2   4  10        409.23        421.96         7.56 o                         
  -1   4  10        128.34        127.08         2.61 o                         
   0   4  10        295.88        287.61         5.38 o                         
   1   4  10         21.97         21.91         0.84 o                         
   2   4  10          1.56          1.44         0.25 o                         
   3   4  10          3.47          3.72         0.54 o                         
   4   4  10         15.83         13.16         0.76 o                         
   5   4  10         71.96         67.42         1.78 o                         
   6   4  10          4.35          3.71         1.22 o                         
   7   4  10          5.58          5.66         0.46 o                         
   8   4  10          6.37          4.79         0.63 o                         
   9   4  10         19.17         20.27         1.19 o                         
  -6   5  10        106.99        129.07         4.40 o                         
  -5   5  10          5.52          4.88         0.96 o                         
  -4   5  10         13.67          9.68         2.11 o                         
  -3   5  10          0.00         -0.99         0.99 o                         
  -2   5  10          8.33          8.06         0.71 o                         
  -1   5  10        239.66        221.73         4.84 o                         
   0   5  10         14.92          9.54         0.63 o                         
   1   5  10        671.61        639.25        14.46 o                         
   2   5  10         15.49         12.03         0.86 o                         
   3   5  10          0.10          0.32         0.43 o                         
   4   5  10        671.00        642.73        11.71 o                         
   5   5  10          0.75         -0.51         0.56 o                         
   6   5  10         12.89         12.89         0.91 o                         
   7   5  10         81.93         85.79         2.15 o                         
   8   5  10        131.49        132.15         2.86 o                         
   9   5  10         74.89         86.50         3.26 o                         
  -6   6  10          0.26          0.63         0.93 o                         
  -5   6  10          8.13          8.56         1.04 o                         
  -4   6  10          0.59         -0.48         0.61 o                         
  -3   6  10         83.87         86.54         3.36 o                         
  -2   6  10         56.51         56.36         2.73 o                         
  -1   6  10         12.60         10.85         0.64 o                         
   0   6  10        312.07        333.84         7.15 o                         
   1   6  10         52.58         47.04         1.34 o                         
   2   6  10         82.29         82.64         1.91 o                         
   3   6  10         34.15         35.76         1.04 o                         
   4   6  10        375.08        361.19         6.41 o                         
   5   6  10         93.39         92.10         2.10 o                         
   6   6  10         26.30         31.59         1.77 o                         
   7   6  10          0.68          0.12         1.02 o                         
   8   6  10          4.42          4.21         0.50 o                         
   9   6  10          0.07         -0.34         0.75 o                         
  -5   7  10          4.08          7.10         0.96 o                         
  -4   7  10         43.89         42.97         1.82 o                         
  -3   7  10         10.08          7.79         0.94 o                         
  -2   7  10         42.73         46.00         1.49 o                         
  -1   7  10         16.82         18.44         0.92 o                         
   0   7  10        318.53        333.46         6.93 o                         
   1   7  10          4.31          3.75         0.87 o                         
   2   7  10         31.15         32.29         1.05 o                         
   3   7  10         19.47         16.07         1.07 o                         
   4   7  10        166.04        159.26         3.36 o                         
   5   7  10         41.89         42.50         1.25 o                         
   6   7  10         14.39         11.36         1.44 o                         
   7   7  10          1.96         23.44        14.35 o                         
   8   7  10         29.57         30.76         1.22 o                         
   9   7  10          4.43          4.90         0.72 o                         
  -4   8  10         18.33         19.76         1.30 o                         
  -3   8  10          1.02         -0.04         0.61 o                         
  -2   8  10          0.48         -0.12         0.59 o                         
  -1   8  10         17.88         14.95         0.78 o                         
   0   8  10         13.11         14.74         1.03 o                         
   1   8  10         35.30         33.43         0.98 o                         
   2   8  10         13.39         12.57         0.63 o                         
   3   8  10          9.87          7.45         0.55 o                         
   4   8  10          6.61          7.43         0.69 o                         
   5   8  10          7.84          5.50         1.26 o                         
   6   8  10         51.87         55.80         2.28 o                         
   7   8  10         20.09         21.03         1.64 o                         
   8   8  10          7.71          8.14         0.67 o                         
   9   8  10          0.02         -0.33         0.73 o                         
  -3   9  10          1.34          0.30         0.66 o                         
  -2   9  10          1.34          0.48         0.65 o                         
  -1   9  10          7.16          5.96         0.60 o                         
   0   9  10         60.10         66.27         1.99 o                         
   1   9  10          1.07          1.34         0.99 o                         
   2   9  10         11.28         12.50         1.48 o                         
   3   9  10         40.01         42.24         1.30 o                         
   4   9  10         11.09         11.68         0.69 o                         
   5   9  10         18.16         16.70         1.11 o                         
   6   9  10          3.18          2.96         0.45 o                         
   7   9  10          5.80          4.79         0.56 o                         
   8   9  10          0.05         -0.13         0.69 o                         
   9   9  10          0.27         -0.71         0.71 o                         
  -2  10  10          4.48          5.09         1.04 o                         
  -1  10  10         17.51         16.69         1.11 o                         
   0  10  10          0.25          0.38         0.57 o                         
   1  10  10          0.17         -0.36         0.56 o                         
   2  10  10          5.29          5.09         0.95 o                         
   3  10  10          0.10         -0.10         0.44 o                         
   4  10  10          0.71         -0.60         1.31 o                         
   5  10  10          0.00         -0.25         1.27 o                         
   6  10  10         15.89         14.58         0.91 o                         
   7  10  10          0.30          0.48         0.58 o                         
   8  10  10          1.95          2.01         0.71 o                         
  -1  11  10          0.44         -0.84         0.84 o                         
   0  11  10          1.37          1.20         0.63 o                         
   1  11  10          0.44          0.11         0.59 o                         
   2  11  10         20.63         20.87         1.73 o                         
   3  11  10          4.56          4.04         0.56 o                         
   4  11  10          2.57          1.67         0.52 o                         
   5  11  10          2.38          1.81         0.44 o                         
   6  11  10          3.90          3.29         0.61 o                         
   7  11  10          0.02          0.34         0.64 o                         
   8  11  10          0.41          0.90         1.35 o                         
   1  12  10          4.56          3.34         0.75 o                         
   2  12  10          0.13         -0.08         0.61 o                         
   3  12  10          0.50          0.37         0.63 o                         
   4  12  10          0.37         -0.21         0.48 o                         
   5  12  10          5.80          4.51         0.71 o                         
   6  12  10          0.16          0.78         0.85 o                         
  -5  -9  11          0.44         -0.55         0.69 o                         
  -4  -9  11          0.00         -0.57         0.72 o                         
  -3  -9  11          1.25          1.30         0.59 o                         
  -2  -9  11          0.06          0.62         0.63 o                         
  -1  -9  11         10.07         10.19         1.20 o                         
   0  -9  11          0.06         -0.03         0.74 o                         
  -6  -8  11          2.37          0.89         0.55 o                         
  -5  -8  11          9.98         10.18         1.56 o                         
  -4  -8  11          3.91          1.78         0.55 o                         
  -3  -8  11          3.67          3.56         0.66 o                         
  -2  -8  11          2.53          2.14         0.66 o                         
  -1  -8  11          2.43          2.38         0.53 o                         
   0  -8  11          1.39          1.63         0.54 o                         
   1  -8  11          6.37          7.56         1.12 o                         
   2  -8  11          2.65          3.31         0.64 o                         
  -7  -7  11          3.75          4.19         0.54 o                         
  -6  -7  11          0.48          0.68         0.81 o                         
  -5  -7  11          1.97          0.26         0.45 o                         
  -4  -7  11          1.17          1.28         0.55 o                         
  -3  -7  11          6.79          6.74         0.81 o                         
  -2  -7  11          0.01          3.07         2.06 o                         
  -1  -7  11          2.18          2.06         1.61 o                         
   0  -7  11          1.52          2.21         0.59 o                         
   1  -7  11          2.05          1.34         0.62 o                         
   2  -7  11         52.88         57.75         3.65 o                         
   3  -7  11          9.95          8.31         0.79 o                         
  -8  -6  11          1.13          0.37         0.74 o                         
  -7  -6  11          2.18          2.18         0.45 o                         
  -6  -6  11          0.97          1.23         0.80 o                         
  -5  -6  11          0.48          0.45         0.34 o                         
  -4  -6  11          8.00          7.60         0.54 o                         
  -3  -6  11          5.10          6.29         0.64 o                         
  -2  -6  11         25.59         28.87         2.45 o                         
  -1  -6  11          5.18          6.83         1.65 o                         
   0  -6  11         27.31         28.69         2.87 o                         
   1  -6  11         68.97         72.60         2.43 o                         
   2  -6  11          4.39          5.19         0.72 o                         
   3  -6  11          2.93          3.83         0.66 o                         
   4  -6  11          0.47         -0.52         0.52 o                         
  -8  -5  11          0.53          0.75         0.52 o                         
  -7  -5  11          0.31          0.79         0.61 o                         
  -6  -5  11         71.30         70.87         2.37 o                         
  -5  -5  11          1.31          0.51         0.28 o                         
  -4  -5  11          0.23          0.42         0.23 o                         
  -3  -5  11          0.11         -0.06         0.34 o                         
  -2  -5  11         59.85         59.90         2.31 o                         
  -1  -5  11        102.53        104.94         3.38 o                         
   0  -5  11          6.02          6.08         0.85 o                         
   1  -5  11         67.86         70.28         2.65 o                         
   2  -5  11          1.84          0.52         1.29 o                         
   3  -5  11          9.17          8.97         2.22 o                         
   4  -5  11         27.84         26.34         1.18 o                         
   5  -5  11          0.20         -0.54         0.57 o                         
  -8  -4  11          0.23         -0.02         0.48 o                         
  -7  -4  11          0.72          0.25         0.31 o                         
  -6  -4  11          4.97          4.06         0.44 o                         
  -5  -4  11          4.53          5.57         0.33 o                         
  -4  -4  11          1.56          0.88         0.21 o                         
  -3  -4  11         32.05         33.98         1.37 o                         
  -2  -4  11         57.94         56.48         1.88 o                         
  -1  -4  11         14.38         13.37         0.60 o                         
   0  -4  11        102.91        104.12         4.20 o                         
   1  -4  11         24.00         23.31         1.12 o                         
   2  -4  11         40.59         43.36         3.05 o                         
   3  -4  11          7.83          8.16         1.41 o                         
   4  -4  11        269.15        285.11         5.97 o                         
   5  -4  11          2.41          0.95         0.47 o                         
   6  -4  11          3.66          2.78         0.57 o                         
  -8  -3  11          1.54          1.19         0.61 o                         
  -7  -3  11          0.74          0.99         0.31 o                         
  -6  -3  11         28.48         29.48         0.93 o                         
  -5  -3  11         95.37         96.42         2.37 o                         
  -4  -3  11         34.36         33.96         0.79 o                         
  -3  -3  11          0.01         -0.19         0.19 o                         
  -2  -3  11         80.01         73.73         1.75 o                         
  -1  -3  11          8.51          9.29         1.26 o                         
   0  -3  11        677.97        671.26        14.12 o                         
   1  -3  11        174.18        171.37         3.47 o                         
   2  -3  11         42.90         42.49         1.52 o                         
   3  -3  11          2.90          2.08         1.38 o                         
   4  -3  11          0.22         -0.39         0.39 o                         
   5  -3  11         36.12         32.60         1.48 o                         
   6  -3  11         16.03         13.27         0.74 o                         
   7  -3  11         11.09         11.55         0.98 o                         
  -8  -2  11          5.77          5.87         0.77 o                         
  -7  -2  11          0.10         -0.30         0.30 o                         
  -6  -2  11          0.10         -0.15         0.28 o                         
  -5  -2  11         13.02         11.75         0.70 o                         
  -4  -2  11         44.83         47.94         1.49 o                         
  -3  -2  11         47.54         47.27         1.11 o                         
  -2  -2  11         15.06         16.52         0.51 o                         
  -1  -2  11         43.86         42.26         1.32 o                         
   0  -2  11          3.75          2.66         0.46 o                         
   1  -2  11          0.40         -0.17         0.30 o                         
   2  -2  11         29.22         25.54         1.62 o                         
   3  -2  11         70.07         67.50         1.39 o                         
   4  -2  11        279.33        295.47         6.36 o                         
   5  -2  11          4.15          3.93         1.12 o                         
   6  -2  11          6.82          5.29         1.11 o                         
   7  -2  11          2.01         -0.04         0.52 o                         
  -8  -1  11          0.99          2.12         1.15 o                         
  -7  -1  11          5.67          5.39         0.58 o                         
  -6  -1  11          6.76          5.65         0.53 o                         
  -5  -1  11          1.38          1.05         0.37 o                         
  -4  -1  11          5.42          5.23         0.70 o                         
  -3  -1  11         12.62         12.11         0.54 o                         
  -2  -1  11         41.51         41.38         1.02 o                         
  -1  -1  11          6.08          6.65         0.99 o                         
   0  -1  11        859.58        850.62        32.62 o                         
   1  -1  11        119.69        121.89         2.79 o                         
   2  -1  11        149.97        155.19         2.76 o                         
   3  -1  11         34.06         29.73         1.39 o                         
   4  -1  11          6.20          7.12         0.62 o                         
   5  -1  11         54.22         55.26         2.24 o                         
   6  -1  11         64.77         66.63         2.81 o                         
   7  -1  11         22.70         23.24         1.06 o                         
   8  -1  11          0.14          0.16         0.63 o                         
  -8   0  11          4.20          4.56         0.57 o                         
  -7   0  11         19.24         17.81         1.80 o                         
  -6   0  11          4.68          4.51         0.31 o                         
  -5   0  11          0.00         -0.06         0.17 o                         
  -4   0  11        127.40        133.49         3.05 o                         
  -3   0  11          0.09          0.40         0.23 o                         
  -2   0  11         68.06         62.09         1.34 o                         
  -1   0  11        172.78        160.21         3.06 o                         
   0   0  11          0.03          0.09         0.29 o                         
   1   0  11         35.79         36.49         0.92 o                         
   2   0  11         58.83         49.99         2.16 o                         
   3   0  11         25.02         24.69         1.22 o                         
   4   0  11         31.15         30.54         0.99 o                         
   5   0  11         46.31         46.55         1.43 o                         
   6   0  11        135.36        133.68         4.99 o                         
   8   0  11         15.89         14.48         1.16 o                         
  -8   1  11         30.45         37.37         3.47 o                         
  -7   1  11          0.04         -0.34         0.43 o                         
  -6   1  11          0.03          0.05         0.40 o                         
  -5   1  11         25.08         21.55         0.59 o                         
  -4   1  11          3.63          2.74         0.25 o                         
  -3   1  11        102.33         99.41         2.11 o                         
  -2   1  11          0.97          0.21         0.73 o                         
  -1   1  11         26.28         22.83         0.67 o                         
   0   1  11         25.93         22.83         0.70 o                         
   1   1  11        667.21        647.07        21.76 o                         
   2   1  11       1161.85       1201.41        45.71 o                         
   3   1  11        320.27        332.19         6.28 o                         
   4   1  11          0.62         -0.43         0.66 o                         
   5   1  11         55.97         52.29         1.44 o                         
   6   1  11        359.42        371.01         7.44 o                         
   7   1  11          4.40          6.14         0.64 o                         
   8   1  11         18.83         16.48         1.00 o                         
   9   1  11         26.31         26.14         2.22 o                         
  -7   2  11          6.50          5.99         1.00 o                         
  -6   2  11          0.20          1.21         0.54 o                         
  -5   2  11          6.20          4.23         0.63 o                         
  -4   2  11          9.81          9.49         0.59 o                         
  -3   2  11        119.35        122.54         2.63 o                         
  -2   2  11        410.02        415.63         9.61 o                         
  -1   2  11        744.83        719.06        18.40 o                         
   0   2  11          0.02         -0.02         0.23 o                         
   1   2  11          0.08         -0.21         0.21 o                         
   2   2  11         19.96         21.81         0.65 o                         
   3   2  11          1.83          0.59         1.10 o                         
   4   2  11         20.88         20.15         2.11 o                         
   5   2  11         83.57         75.86         2.45 o                         
   6   2  11         59.05         60.63         1.59 o                         
   7   2  11         16.81         13.71         2.11 o                         
   8   2  11         15.94         15.66         1.55 o                         
   9   2  11          5.16          5.04         0.81 o                         
  -7   3  11         52.53         66.34         2.66 o                         
  -6   3  11         30.20         29.79         1.56 o                         
  -5   3  11         67.22         59.64         1.87 o                         
  -4   3  11          1.73          1.26         0.60 o                         
  -3   3  11          8.16          5.95         0.66 o                         
  -2   3  11        273.87        270.76         5.75 o                         
  -1   3  11         53.74         41.22         1.53 o                         
   0   3  11        206.16        190.16         4.34 o                         
   1   3  11         48.74         54.08         1.08 o                         
   2   3  11        147.74        143.35         2.39 o                         
   3   3  11       1031.51        974.75        36.70 o                         
   4   3  11          0.29         -0.32         0.32 o                         
   5   3  11         71.45         66.10         1.89 o                         
   6   3  11         81.29         78.04         2.37 o                         
   7   3  11         62.83         62.80         1.94 o                         
   8   3  11        301.18        323.11         7.47 o                         
   9   3  11         67.23         65.58         2.36 o                         
  -7   4  11          1.09          2.91         1.27 o                         
  -6   4  11          5.61          5.99         0.99 o                         
  -5   4  11          4.74          3.51         0.74 o                         
  -4   4  11         21.56         22.91         2.26 o                         
  -3   4  11          0.07         -0.27         0.58 o                         
  -2   4  11         85.39         81.25         1.78 o                         
  -1   4  11        442.73        465.07         9.66 o                         
   0   4  11         43.66         37.91         1.15 o                         
   1   4  11        238.98        244.91         4.15 o                         
   2   4  11          0.16         -0.35         0.35 o                         
   3   4  11        408.72        389.36         6.79 o                         
   4   4  11        509.20        475.48         8.83 o                         
   5   4  11        271.98        290.63         5.68 o                         
   6   4  11          0.42          1.14         0.80 o                         
   7   4  11          0.77         -1.13         1.89 o                         
   8   4  11          0.01         -0.45         0.58 o                         
   9   4  11          0.05         -0.21         0.59 o                         
  -6   5  11          1.48          2.26         0.78 o                         
  -5   5  11         56.86         61.72         3.05 o                         
  -4   5  11          9.57         11.18         1.09 o                         
  -3   5  11        130.84        132.22         3.49 o                         
  -2   5  11          1.61          1.92         0.44 o                         
  -1   5  11        209.50        212.17         4.99 o                         
   0   5  11         16.84         15.53         1.25 o                         
   1   5  11        407.53        427.31         7.90 o                         
   2   5  11         58.62         52.49         1.59 o                         
   3   5  11        170.34        148.50         3.58 o                         
   4   5  11          2.79          2.89         0.62 o                         
   5   5  11          6.43          2.94         0.44 o                         
   6   5  11         10.52          9.16         0.62 o                         
   7   5  11         12.23         12.35         1.79 o                         
   8   5  11         49.78         56.51         1.81 o                         
   9   5  11         66.57         71.50         2.91 o                         
  -5   6  11          9.69         10.85         1.12 o                         
  -4   6  11          2.38          1.98         0.66 o                         
  -3   6  11         26.02         26.04         2.04 o                         
  -2   6  11         39.31         35.74         1.05 o                         
  -1   6  11          0.64          1.22         0.43 o                         
   0   6  11          0.87          1.12         0.48 o                         
   1   6  11         94.09         93.92         2.85 o                         
   2   6  11          4.59          2.75         0.58 o                         
   3   6  11          3.63          3.85         0.47 o                         
   4   6  11          4.54          4.66         0.66 o                         
   5   6  11        100.87        100.89         2.31 o                         
   6   6  11         15.76         14.15         1.19 o                         
   7   6  11        111.56        125.00         2.85 o                         
   8   6  11          5.62          5.67         0.55 o                         
   9   6  11         11.14         10.24         1.00 o                         
  -5   7  11         16.19         16.11         1.91 o                         
  -4   7  11          1.47          1.20         0.66 o                         
  -3   7  11         16.72         15.04         1.03 o                         
  -2   7  11         40.64         42.36         3.22 o                         
  -1   7  11         42.21         41.50         1.67 o                         
   0   7  11         20.56         19.77         2.59 o                         
   1   7  11         51.98         53.80         1.36 o                         
   2   7  11         34.23         33.68         1.09 o                         
   3   7  11        136.52        139.99         2.98 o                         
   4   7  11          0.11          0.51         0.53 o                         
   5   7  11          0.06         -0.80         0.80 o                         
   6   7  11          0.02         -0.25         0.65 o                         
   7   7  11          6.64          5.73         1.97 o                         
   8   7  11          0.31         -0.16         0.49 o                         
   9   7  11         42.40         44.65         2.13 o                         
  -4   8  11          0.00         -0.95         0.95 o                         
  -3   8  11         17.87         18.66         1.22 o                         
  -2   8  11         29.22         30.79         1.76 o                         
  -1   8  11         19.48         20.53         2.90 o                         
   0   8  11         15.54         14.31         1.24 o                         
   1   8  11         41.41         43.56         1.47 o                         
   2   8  11          3.58          3.28         0.42 o                         
   3   8  11         24.35         19.50         0.99 o                         
   4   8  11          0.01         -0.76         0.94 o                         
   5   8  11         31.94         30.35         1.40 o                         
   6   8  11         18.03         17.69         0.81 o                         
   7   8  11         44.76         51.37         2.56 o                         
   8   8  11         21.79         21.95         1.00 o                         
   9   8  11          3.12          2.44         0.70 o                         
  -3   9  11         10.60         10.29         1.19 o                         
  -2   9  11          2.80          3.35         0.87 o                         
  -1   9  11          1.00          1.00         0.52 o                         
   0   9  11          0.59         39.38        15.98 o                         
   1   9  11         44.56         47.29         2.04 o                         
   2   9  11          0.82          0.49         1.55 o                         
   3   9  11         55.25         61.77         1.88 o                         
   4   9  11         25.49         29.10         1.82 o                         
   5   9  11          6.41          3.66         8.21 o                         
   6   9  11          0.78          0.21         1.11 o                         
   7   9  11          5.45          6.62         0.91 o                         
   8   9  11          1.97          1.35         0.79 o                         
   9   9  11          0.23         -2.25         2.25 o                         
  -2  10  11          3.47          2.74         1.33 o                         
  -1  10  11          3.85          3.04         0.88 o                         
   0  10  11         30.44         35.86         1.44 o                         
   1  10  11          0.00          0.25         0.59 o                         
   2  10  11          0.44          0.34         2.88 o                         
   3  10  11          3.89          3.21         2.08 o                         
   4  10  11          9.42          8.66         1.69 o                         
   5  10  11          0.62          0.89         1.55 o                         
   6  10  11          5.38          5.47         0.77 o                         
   7  10  11         20.59         17.65         1.13 o                         
   8  10  11          2.57          1.34         0.86 o                         
   0  11  11          0.00          0.37         0.60 o                         
   1  11  11          4.78          4.22         0.72 o                         
   2  11  11          0.94          0.38         0.58 o                         
   3  11  11         15.39         15.45         1.36 o                         
   4  11  11          3.14          2.79         0.54 o                         
   5  11  11          6.37          6.66         0.68 o                         
   6  11  11          0.19          0.32         0.56 o                         
   7  11  11          8.79          9.33         1.32 o                         
   2  12  11          6.46          6.17         0.89 o                         
   3  12  11          2.64          1.81         0.70 o                         
   4  12  11          1.41          0.53         0.52 o                         
   5  12  11          2.42          2.50         0.60 o                         
   6  12  11          2.44          2.26         0.69 o                         
  -4  -9  12          1.26          0.79         1.58 o                         
  -3  -9  12          1.88          1.11         0.64 o                         
  -2  -9  12          0.04          0.45         0.84 o                         
  -1  -9  12          5.29          5.25         1.14 o                         
  -6  -8  12          0.00         -0.55         0.93 o                         
  -5  -8  12          0.02         -0.24         0.85 o                         
  -4  -8  12          1.60          1.74         0.56 o                         
  -3  -8  12          1.55          1.88         0.62 o                         
  -2  -8  12          2.65          3.69         0.88 o                         
  -1  -8  12          9.69          9.27         0.75 o                         
   0  -8  12          5.60          4.81         0.66 o                         
   1  -8  12          0.12          0.61         0.57 o                         
  -7  -7  12         13.22         10.52         0.76 o                         
  -6  -7  12          0.03         -0.80         0.80 o                         
  -5  -7  12          1.17          1.48         0.50 o                         
  -4  -7  12          0.56          2.67         5.55 o                         
  -3  -7  12          6.76          7.26         1.87 o                         
  -2  -7  12         46.86         54.51         1.95 o                         
  -1  -7  12          5.92          6.13         0.88 o                         
   0  -7  12          6.08          4.90         0.87 o                         
   1  -7  12          1.69          1.10         0.62 o                         
   2  -7  12          0.08          1.52         0.68 o                         
   3  -7  12         15.76         14.26         0.99 o                         
  -7  -6  12          1.59          0.69         1.49 o                         
  -6  -6  12          1.51          3.43         1.13 o                         
  -5  -6  12          0.01          0.08         0.51 o                         
  -4  -6  12          5.45          5.37         0.95 o                         
  -3  -6  12          0.04         -0.27         0.47 o                         
  -2  -6  12          0.14          0.28         1.87 o                         
  -1  -6  12         30.71         32.65         1.65 o                         
   0  -6  12          1.45          2.91         2.14 o                         
   1  -6  12          0.56          0.42         0.71 o                         
   2  -6  12          1.12          1.38         0.56 o                         
   3  -6  12         57.55         62.62         3.35 o                         
   4  -6  12          6.42          5.15         0.78 o                         
  -8  -5  12          0.04         -0.49         0.49 o                         
  -7  -5  12          1.90          2.27         0.51 o                         
  -6  -5  12          5.18          3.82         0.48 o                         
  -5  -5  12         15.14         14.60         0.94 o                         
  -4  -5  12          1.66          0.63         0.34 o                         
  -3  -5  12         14.31         15.12         1.06 o                         
  -2  -5  12          6.21          5.52         0.57 o                         
  -1  -5  12        118.09        117.99         5.02 o                         
   0  -5  12         12.62         11.03         1.59 o                         
   1  -5  12         88.38         92.58         5.40 o                         
   2  -5  12          0.91         -0.23         3.88 o                         
   3  -5  12          3.33          3.73         0.78 o                         
   4  -5  12         15.53         15.53         1.02 o                         
   5  -5  12          8.90          7.52         0.81 o                         
  -8  -4  12          0.40         -0.38         0.48 o                         
  -7  -4  12          0.06         -0.35         0.35 o                         
  -6  -4  12          5.05          4.55         0.41 o                         
  -5  -4  12          2.35          3.05         0.26 o                         
  -4  -4  12          1.01          1.01         0.19 o                         
  -3  -4  12         14.39         14.62         0.73 o                         
  -2  -4  12         61.47         64.14         3.92 o                         
  -1  -4  12          0.16         -0.17         0.87 o                         
   0  -4  12          4.84          5.38         0.80 o                         
   1  -4  12          9.37          7.22         1.70 o                         
   2  -4  12          2.54          2.01         1.73 o                         
   3  -4  12         29.65         34.96         1.55 o                         
   4  -4  12         20.53         20.89         2.85 o                         
   5  -4  12         10.36          8.29         0.94 o                         
   6  -4  12          1.66          1.99         0.76 o                         
  -8  -3  12          0.62          0.68         0.51 o                         
  -7  -3  12          0.92          0.95         0.32 o                         
  -6  -3  12          3.39          3.69         0.53 o                         
  -5  -3  12         16.64         17.65         0.97 o                         
  -4  -3  12          2.37          1.55         0.21 o                         
  -3  -3  12         13.19         13.40         0.48 o                         
  -2  -3  12          4.97          5.48         0.79 o                         
  -1  -3  12        173.55        178.89         3.83 o                         
   0  -3  12         18.27         21.71         0.88 o                         
   1  -3  12        231.62        239.73         5.29 o                         
   2  -3  12         35.34         36.56         1.93 o                         
   3  -3  12         25.40         24.29         0.98 o                         
   4  -3  12         17.30         16.56         0.93 o                         
   5  -3  12          6.23          2.81         4.98 o                         
   6  -3  12          0.93         -0.22         0.43 o                         
  -8  -2  12          4.51          2.99         0.67 o                         
  -7  -2  12          1.26          0.99         0.32 o                         
  -6  -2  12          3.31          2.78         0.38 o                         
  -5  -2  12         18.89         21.20         0.79 o                         
  -4  -2  12         25.43         23.45         0.92 o                         
  -3  -2  12        136.62        139.92         2.93 o                         
  -2  -2  12        136.92        139.06         3.20 o                         
  -1  -2  12          9.12          9.06         0.55 o                         
   0  -2  12          0.19         -0.36         0.53 o                         
   1  -2  12         80.95         75.25         1.93 o                         
   2  -2  12          6.48          6.60         0.55 o                         
   3  -2  12         50.45         46.99         1.25 o                         
   4  -2  12          0.84          0.75         0.64 o                         
   5  -2  12         80.46         83.32         2.29 o                         
   6  -2  12          0.33         -0.86         0.97 o                         
   7  -2  12         35.86         33.60         1.46 o                         
  -8  -1  12          1.75          1.25         0.62 o                         
  -7  -1  12          3.12          2.75         0.44 o                         
  -6  -1  12         24.12         25.36         0.90 o                         
  -5  -1  12          0.00         -0.30         0.30 o                         
  -4  -1  12         30.14         29.61         1.30 o                         
  -3  -1  12         26.66         26.02         0.78 o                         
  -2  -1  12          1.45          1.41         0.34 o                         
  -1  -1  12         34.43         32.81         1.40 o                         
   0  -1  12         73.90         76.70         2.06 o                         
   1  -1  12        880.76        876.14        25.70 o                         
   2  -1  12        118.98        121.10         2.58 o                         
   3  -1  12         33.20         29.62         0.99 o                         
   4  -1  12        145.27        143.35         3.11 o                         
   5  -1  12        140.29        145.53         3.49 o                         
   6  -1  12         73.65         80.52         5.64 o                         
   7  -1  12         79.37         81.56         3.28 o                         
   8  -1  12         22.74         22.06         2.02 o                         
  -8   0  12          0.25          0.96         0.85 o                         
  -7   0  12          3.00          2.35         0.34 o                         
  -6   0  12          0.25         -0.29         0.29 o                         
  -5   0  12          3.12          2.61         0.23 o                         
  -4   0  12          9.36          8.15         0.38 o                         
  -3   0  12        243.98        246.47         6.19 o                         
  -2   0  12        341.16        328.59         6.24 o                         
  -1   0  12         82.73         86.63         1.96 o                         
   0   0  12        110.13        110.87         2.45 o                         
   1   0  12          0.12         -0.20         0.26 o                         
   2   0  12         58.31         53.13         1.19 o                         
   3   0  12        175.43        180.85         4.00 o                         
   4   0  12         94.12         90.20         2.08 o                         
   5   0  12          4.55          6.06         0.58 o                         
   6   0  12          5.30          4.93         0.65 o                         
   7   0  12         42.48         39.73         1.75 o                         
   8   0  12         27.95         25.22         1.94 o                         
  -7   1  12         20.37         20.16         1.46 o                         
  -6   1  12         31.28         31.53         1.15 o                         
  -5   1  12         12.86         11.63         0.44 o                         
  -4   1  12         59.07         50.74         1.18 o                         
  -3   1  12         85.21         85.07         2.30 o                         
  -2   1  12         90.05         78.98         1.97 o                         
  -1   1  12          7.05          3.83         0.38 o                         
   0   1  12         33.97         39.29         0.89 o                         
   1   1  12         59.58         58.81         1.17 o                         
   2   1  12        260.48        253.49         5.23 o                         
   3   1  12         44.29         43.16         1.14 o                         
   4   1  12        262.54        253.77         5.43 o                         
   5   1  12         37.93         36.03         1.32 o                         
   6   1  12         19.73         17.73         0.95 o                         
   7   1  12        341.47        356.61        10.98 o                         
   8   1  12         69.32         74.41         2.92 o                         
  -7   2  12          0.09          0.63         0.52 o                         
  -6   2  12         11.14         12.54         1.04 o                         
  -5   2  12          0.50          0.21         0.45 o                         
  -4   2  12          3.17          3.86         0.33 o                         
  -3   2  12         16.33         15.94         1.06 o                         
  -2   2  12         68.01         70.07         1.62 o                         
  -1   2  12         22.50         22.29         1.82 o                         
   0   2  12        518.70        509.54         8.15 o                         
   1   2  12         56.83         52.34         1.00 o                         
   2   2  12        393.99        374.98         6.53 o                         
   3   2  12        494.14        454.65         9.13 o                         
   4   2  12        240.74        256.13         5.46 o                         
   5   2  12        161.97        177.03         4.05 o                         
   6   2  12        115.39        110.79         2.57 o                         
   7   2  12          3.88          4.40         1.25 o                         
   8   2  12          0.15          0.04         0.63 o                         
   9   2  12          8.30          7.73         0.98 o                         
  -7   3  12          2.53          3.74         0.93 o                         
  -6   3  12          9.09          9.17         0.97 o                         
  -5   3  12          1.30          1.02         0.62 o                         
  -4   3  12        240.20        251.85         5.50 o                         
  -3   3  12          2.75          2.22         0.47 o                         
  -2   3  12        100.87        100.72         2.88 o                         
  -1   3  12          5.34          5.37         0.86 o                         
   0   3  12        463.68        484.95        10.29 o                         
   1   3  12        475.87        459.66         8.21 o                         
   2   3  12          0.35          0.91         0.58 o                         
   3   3  12         74.78         69.51         3.77 o                         
   4   3  12          4.74          3.14         0.77 o                         
   5   3  12         22.29         17.46         1.48 o                         
   6   3  12         25.97         28.51         1.26 o                         
   7   3  12         40.26         43.65         2.09 o                         
   8   3  12         14.74         12.11         0.83 o                         
   9   3  12          1.23          1.57         0.70 o                         
  -6   4  12          5.96          4.96         0.75 o                         
  -5   4  12          1.54          1.48         1.09 o                         
  -4   4  12         32.26         37.63         1.92 o                         
  -3   4  12          0.18         -0.18         0.35 o                         
  -2   4  12         80.59         78.81         3.50 o                         
  -1   4  12         69.90         76.75         1.93 o                         
   0   4  12        167.78        158.83         3.96 o                         
   1   4  12          9.87          5.12         0.67 o                         
   2   4  12          0.38         -0.43         0.43 o                         
   3   4  12          0.01         -0.08         0.66 o                         
   4   4  12          2.62          1.44         0.54 o                         
   5   4  12         19.02         21.27         0.92 o                         
   6   4  12        463.68        484.39         9.54 o                         
   7   4  12         13.45         13.77         1.76 o                         
   8   4  12         45.05         49.52         2.66 o                         
   9   4  12          0.01         -0.48         0.60 o                         
  -6   5  12          3.88          6.09         1.87 o                         
  -5   5  12         21.40         20.29         1.19 o                         
  -4   5  12         29.59         30.45         3.73 o                         
  -3   5  12         33.78         36.77         1.67 o                         
  -2   5  12         62.65         55.48         1.50 o                         
  -1   5  12         20.03         16.70         1.23 o                         
   0   5  12         10.69         12.13         0.78 o                         
   1   5  12         11.85         10.81         0.65 o                         
   2   5  12        534.14        554.41        10.18 o                         
   3   5  12         14.57         13.54         0.93 o                         
   4   5  12          7.51          7.30         0.59 o                         
   5   5  12          1.86          2.64         0.48 o                         
   6   5  12          0.80         -0.43         0.43 o                         
   7   5  12         24.21         26.74         1.72 o                         
   8   5  12         20.02         17.06         0.85 o                         
   9   5  12         34.41         41.19         2.18 o                         
  -5   6  12          0.61         -0.57         0.57 o                         
  -4   6  12          9.35          7.93         0.84 o                         
  -3   6  12          6.09          8.06         1.30 o                         
  -2   6  12        141.03        147.66         3.88 o                         
  -1   6  12         36.89         38.49         1.40 o                         
   0   6  12         26.52         25.76         1.01 o                         
   1   6  12          2.15          2.40         0.26 o                         
   2   6  12         18.77         13.53         1.09 o                         
   3   6  12         38.39         35.54         1.11 o                         
   4   6  12          3.97          2.15         0.79 o                         
   5   6  12        105.87        100.79         2.95 o                         
   6   6  12        156.09        168.90         3.68 o                         
   7   6  12         28.71         27.73         2.30 o                         
   8   6  12         32.87         34.89         1.24 o                         
   9   6  12          7.94          8.00         0.87 o                         
  -4   7  12          7.55          6.33         0.88 o                         
  -3   7  12          0.23         -0.08         0.58 o                         
  -2   7  12         15.96         20.87         7.37 o                         
  -1   7  12          0.09         10.69        10.58 o                         
   0   7  12         20.83         19.93         1.87 o                         
   1   7  12          7.30          6.10         0.71 o                         
   2   7  12        179.46        190.00         3.95 o                         
   3   7  12         22.14         22.60         0.88 o                         
   4   7  12         64.31         70.86         2.70 o                         
   5   7  12          5.44          6.17         1.24 o                         
   6   7  12          7.07          4.41         1.82 o                         
   7   7  12          0.29         -0.38         0.49 o                         
   8   7  12          5.38          4.63         0.68 o                         
   9   7  12          7.96          8.40         0.93 o                         
  -4   8  12          2.40          1.59         0.89 o                         
  -3   8  12          0.28          0.08         0.77 o                         
  -2   8  12         26.35         28.10         1.71 o                         
  -1   8  12         42.62         49.32         3.87 o                         
   0   8  12         27.53         29.39         1.82 o                         
   1   8  12         16.25         18.50         1.41 o                         
   2   8  12          2.65          2.79         0.98 o                         
   3   8  12          0.64          0.38         0.76 o                         
   4   8  12         11.95         11.58         1.00 o                         
   5   8  12         16.78         16.11         0.73 o                         
   6   8  12         25.83         22.97         1.43 o                         
   7   8  12          0.42         -0.17         0.44 o                         
   8   8  12          7.15          7.83         0.84 o                         
   9   8  12          6.23          5.54         0.85 o                         
  -3   9  12          2.14          1.21         1.09 o                         
  -2   9  12          7.34          6.79         1.00 o                         
  -1   9  12          2.06          0.77         0.78 o                         
   0   9  12          4.34          4.23         0.60 o                         
   1   9  12          0.01         21.04        16.94 o                         
   2   9  12         26.39         25.98         1.72 o                         
   3   9  12          0.06         -0.80         2.59 o                         
   4   9  12         69.53         75.76         2.03 o                         
   5   9  12          7.98          8.34         1.14 o                         
   6   9  12         17.37         15.77         1.19 o                         
   7   9  12          1.78          1.07         0.59 o                         
   8   9  12         10.22          9.95         0.94 o                         
  -1  10  12          8.23         11.03         1.47 o                         
   0  10  12         11.61         12.48         1.24 o                         
   1  10  12         49.79         53.75         1.88 o                         
   2  10  12          3.87          3.15         0.70 o                         
   3  10  12          4.38          2.47         2.31 o                         
   4  10  12         20.42         21.29         2.81 o                         
   5  10  12          4.67          3.63         1.79 o                         
   6  10  12          6.24          7.40         0.89 o                         
   7  10  12          2.57          2.21         0.65 o                         
   8  10  12          0.01         -0.60         0.73 o                         
   0  11  12          3.88          3.58         0.88 o                         
   1  11  12          0.30          1.54         0.67 o                         
   2  11  12          0.17         -0.17         0.59 o                         
   3  11  12          4.74          4.38         0.74 o                         
   4  11  12          6.04          5.87         0.75 o                         
   5  11  12          7.28          6.33         0.59 o                         
   6  11  12          1.93          2.01         0.62 o                         
   7  11  12          1.24          1.46         0.78 o                         
   2  12  12          1.86          1.02         0.85 o                         
   3  12  12          2.00          1.69         0.73 o                         
   4  12  12          0.43          0.96         0.73 o                         
   5  12  12          7.29          5.77         0.70 o                         
  -5  -8  13          0.15          0.71         0.72 o                         
  -4  -8  13          1.47          0.65         0.56 o                         
  -3  -8  13          0.03          0.04         0.71 o                         
  -2  -8  13          1.10          1.08         0.65 o                         
  -1  -8  13          2.35          0.94         0.70 o                         
   0  -8  13          0.20         -0.02         0.53 o                         
   1  -8  13          0.92          0.82         0.76 o                         
  -6  -7  13          1.21         -0.06         0.81 o                         
  -5  -7  13          0.00         -0.45         0.54 o                         
  -4  -7  13          6.31          6.83         0.71 o                         
  -3  -7  13          0.28         -0.28         0.79 o                         
  -2  -7  13          5.98          7.15         0.88 o                         
  -1  -7  13          0.19          0.15         0.66 o                         
   0  -7  13         29.71         35.40         1.93 o                         
   1  -7  13          1.22          0.63         0.69 o                         
   2  -7  13          0.08         -0.21         0.63 o                         
  -7  -6  13          2.76          1.88         0.70 o                         
  -6  -6  13          0.47         -1.24         1.24 o                         
  -5  -6  13          0.20          0.48         0.41 o                         
  -4  -6  13          8.67          6.86         0.66 o                         
  -3  -6  13          8.98          7.08         0.71 o                         
  -2  -6  13          4.52          2.49         7.07 o                         
  -1  -6  13         19.17         17.29         2.17 o                         
   0  -6  13          8.62          8.30         0.96 o                         
   1  -6  13          2.58          1.12         0.80 o                         
   2  -6  13          0.99          0.32         0.64 o                         
   3  -6  13         10.53         10.86         1.02 o                         
   4  -6  13          0.09         -0.34         1.18 o                         
  -7  -5  13          0.42          0.04         0.74 o                         
  -6  -5  13          2.74          2.89         1.32 o                         
  -5  -5  13          1.34          1.31         0.32 o                         
  -4  -5  13          6.73          7.31         0.64 o                         
  -3  -5  13          8.89          7.97         0.97 o                         
  -2  -5  13         29.15         31.69         2.02 o                         
  -1  -5  13         24.75         30.22         2.45 o                         
   0  -5  13         49.58         47.44         4.05 o                         
   1  -5  13          0.00         -0.40         0.85 o                         
   2  -5  13         53.66         63.38         2.22 o                         
   3  -5  13          0.24          0.43         0.62 o                         
   4  -5  13          0.29         -0.29         0.67 o                         
   5  -5  13          4.36          3.04         1.29 o                         
  -7  -4  13          3.19          2.24         0.49 o                         
  -6  -4  13          2.31          2.39         0.37 o                         
  -5  -4  13          9.68          9.31         0.40 o                         
  -4  -4  13         29.28         28.39         1.03 o                         
  -3  -4  13         12.34         10.70         0.76 o                         
  -2  -4  13         43.87         46.22         1.68 o                         
  -1  -4  13         17.71         16.70         0.73 o                         
   0  -4  13         38.65         34.35         1.87 o                         
   1  -4  13          4.37          4.04         1.28 o                         
   2  -4  13         39.74         44.03         2.48 o                         
   3  -4  13          1.04          1.26         4.89 o                         
   4  -4  13          0.64         -0.73         0.73 o                         
   5  -4  13         14.56         12.46         0.90 o                         
  -8  -3  13          0.24         -0.42         0.60 o                         
  -7  -3  13          1.82          1.80         0.36 o                         
  -6  -3  13          5.72          5.25         0.45 o                         
  -5  -3  13          2.85          2.70         0.42 o                         
  -4  -3  13         19.25         19.09         0.61 o                         
  -3  -3  13          3.20          3.28         0.35 o                         
  -2  -3  13         13.54         15.23         0.90 o                         
  -1  -3  13         31.48         33.81         1.59 o                         
   0  -3  13        167.43        166.16         3.76 o                         
   1  -3  13          0.02         -0.50         0.50 o                         
   2  -3  13         77.88         83.15         2.38 o                         
   3  -3  13         85.78         89.89         2.67 o                         
   4  -3  13         75.76         75.16         2.82 o                         
   5  -3  13         40.07         45.59         1.71 o                         
   6  -3  13         33.86         35.46         1.53 o                         
  -8  -2  13          3.10          3.48         0.83 o                         
  -7  -2  13          0.30          0.48         0.33 o                         
  -6  -2  13          1.37          1.03         0.34 o                         
  -5  -2  13          7.30          6.83         0.48 o                         
  -4  -2  13         20.60         22.04         0.65 o                         
  -3  -2  13         28.37         25.75         0.66 o                         
  -2  -2  13        145.41        153.93         3.46 o                         
  -1  -2  13        110.29        112.39         2.58 o                         
   0  -2  13         11.36         11.59         0.57 o                         
   1  -2  13          1.87          0.69         0.34 o                         
   2  -2  13         53.31         58.77         1.67 o                         
   3  -2  13          0.13          0.01         0.57 o                         
   4  -2  13         37.05         34.05         1.82 o                         
   5  -2  13         39.98         41.45         3.58 o                         
   6  -2  13         17.39         17.62         0.89 o                         
   7  -2  13         12.59         11.36         1.26 o                         
  -8  -1  13          1.96          1.58         1.18 o                         
  -7  -1  13          2.08          1.34         0.38 o                         
  -6  -1  13         30.45         31.51         0.97 o                         
  -5  -1  13         40.40         37.53         1.20 o                         
  -4  -1  13         46.80         47.35         1.23 o                         
  -3  -1  13          4.70          4.34         0.37 o                         
  -2  -1  13          5.89          4.79         0.41 o                         
  -1  -1  13         14.72         12.50         0.82 o                         
   0  -1  13          3.40          3.18         0.41 o                         
   1  -1  13          0.43          0.49         0.48 o                         
   2  -1  13         26.89         29.28         1.04 o                         
   3  -1  13        118.67        117.51         2.64 o                         
   4  -1  13         99.29        103.18         3.20 o                         
   5  -1  13         50.11         48.04         2.68 o                         
   6  -1  13        107.59        111.11         3.11 o                         
   7  -1  13         23.08         21.73         1.02 o                         
  -7   0  13          1.46          2.08         0.87 o                         
  -6   0  13          0.98          0.55         0.32 o                         
  -5   0  13          0.58          0.05         0.33 o                         
  -4   0  13         10.19         10.15         0.54 o                         
  -3   0  13          4.69          3.93         0.39 o                         
  -2   0  13         55.53         56.21         1.45 o                         
  -1   0  13        205.85        202.35         4.16 o                         
   0   0  13          2.86          2.31         0.51 o                         
   1   0  13        595.37        582.08        12.36 o                         
   2   0  13         74.29         65.51         1.45 o                         
   3   0  13         48.88         51.83         1.46 o                         
   4   0  13        403.38        425.95         8.13 o                         
   5   0  13        175.42        178.89         3.83 o                         
   6   0  13          8.59         10.33         2.01 o                         
   7   0  13         30.48         27.85         1.41 o                         
   8   0  13          0.05         -0.50         0.85 o                         
  -7   1  13          0.40         -0.35         0.35 o                         
  -6   1  13          3.68          3.64         0.40 o                         
  -5   1  13        110.77        119.69         2.82 o                         
  -4   1  13          5.27          4.89         0.28 o                         
  -3   1  13        105.38        103.65         3.33 o                         
  -2   1  13         27.04         22.13         1.11 o                         
  -1   1  13        189.10        191.88         3.67 o                         
   0   1  13        737.82        722.82        12.99 o                         
   1   1  13         37.11         35.80         1.30 o                         
   2   1  13         34.22         31.00         0.90 o                         
   3   1  13        135.75        134.88         2.84 o                         
   4   1  13          6.88          6.48         0.59 o                         
   5   1  13        104.42        114.21         2.63 o                         
   6   1  13          4.88          6.78         0.61 o                         
   7   1  13          2.30          3.45         0.59 o                         
   8   1  13          0.39          0.24         0.60 o                         
  -7   2  13         10.72         10.59         0.80 o                         
  -6   2  13          0.95          0.00         0.44 o                         
  -5   2  13         13.28         14.79         0.77 o                         
  -4   2  13         16.14         18.80         1.03 o                         
  -3   2  13        123.46        126.37         2.97 o                         
  -2   2  13         39.52         44.59         1.71 o                         
  -1   2  13         11.47          9.07         0.48 o                         
   0   2  13         26.12         35.03         1.51 o                         
   1   2  13         81.53         71.08         1.39 o                         
   2   2  13         17.61         17.19         0.78 o                         
   3   2  13         34.24         31.15         1.23 o                         
   4   2  13         49.80         53.93         1.57 o                         
   5   2  13        430.21        432.74         8.96 o                         
   6   2  13          8.05          6.51         0.67 o                         
   7   2  13        194.88        205.56         5.48 o                         
   8   2  13          5.29          4.37         0.69 o                         
  -6   3  13         13.73         14.34         1.10 o                         
  -5   3  13          1.39          1.10         0.80 o                         
  -4   3  13          0.66          0.45         1.35 o                         
  -3   3  13        105.25        101.96         2.62 o                         
  -2   3  13          4.63          3.18         0.63 o                         
  -1   3  13          0.78          0.84         0.33 o                         
   0   3  13         42.71         44.04         2.45 o                         
   1   3  13        379.04        372.38         6.30 o                         
   2   3  13          7.83          8.83         0.60 o                         
   3   3  13        217.42        213.77         4.60 o                         
   4   3  13         34.18         39.73         1.37 o                         
   5   3  13          1.70          0.35         0.59 o                         
   6   3  13         57.21         57.01         2.18 o                         
   7   3  13         12.40         12.33         1.87 o                         
   8   3  13         21.48         19.72         2.30 o                         
   9   3  13          0.95          1.78         0.74 o                         
  -6   4  13          2.14          0.56         0.58 o                         
  -5   4  13          4.32          3.37         0.65 o                         
  -4   4  13          1.99          1.82         2.09 o                         
  -3   4  13        141.91        151.50         4.05 o                         
  -2   4  13          0.10          0.55         0.64 o                         
  -1   4  13         26.34         24.64         1.08 o                         
   0   4  13         80.80         80.95         2.25 o                         
   1   4  13          8.74          4.72         0.47 o                         
   2   4  13         86.48         85.62         1.91 o                         
   3   4  13          5.03          3.84         0.77 o                         
   4   4  13         51.48         43.40         1.30 o                         
   5   4  13         86.61         90.67         2.13 o                         
   6   4  13          0.36          0.63         0.86 o                         
   7   4  13        138.65        146.25         4.77 o                         
   8   4  13         16.85         15.30         0.93 o                         
   9   4  13          0.25          0.81         0.80 o                         
  -6   5  13          0.02          0.08         0.97 o                         
  -5   5  13          1.47          0.81         0.61 o                         
  -4   5  13         20.52         19.34         2.97 o                         
  -3   5  13         40.77         41.73         4.40 o                         
  -2   5  13          1.34          0.80         0.48 o                         
  -1   5  13         22.39         22.12         1.29 o                         
   0   5  13          0.06         -0.26         0.86 o                         
   1   5  13         91.37         97.53         1.99 o                         
   2   5  13         22.35         21.93         0.73 o                         
   3   5  13        278.17        287.50         5.20 o                         
   4   5  13         30.84         30.80         1.02 o                         
   5   5  13         38.51         37.03         1.19 o                         
   6   5  13          0.06         -0.41         0.41 o                         
   7   5  13          0.33         -0.41         1.06 o                         
   8   5  13          1.84          1.30         0.55 o                         
   9   5  13          8.77          8.70         1.09 o                         
  -5   6  13          3.56          2.52         0.83 o                         
  -4   6  13          1.06          0.30         0.63 o                         
  -3   6  13         21.14         22.21         1.42 o                         
  -2   6  13          3.90          4.72         0.77 o                         
  -1   6  13        187.07        193.87         6.18 o                         
   0   6  13         81.24         88.15         3.71 o                         
   1   6  13         21.38         19.68         1.10 o                         
   2   6  13          1.99          2.17         0.63 o                         
   3   6  13          1.46          0.91         0.44 o                         
   4   6  13          0.30         -0.34         0.34 o                         
   5   6  13          0.52         -0.34         1.08 o                         
   6   6  13          8.09        -10.89        10.89 o                         
   7   6  13         34.11         34.97         1.29 o                         
   8   6  13          8.11          6.84         0.62 o                         
   9   6  13         14.40         15.27         1.35 o                         
  -4   7  13         14.49         14.98         1.37 o                         
  -3   7  13          3.41          3.90         0.83 o                         
  -2   7  13          0.03         -0.49         0.63 o                         
  -1   7  13         19.51         19.20         2.20 o                         
   0   7  13          5.22          4.67         1.09 o                         
   1   7  13          1.92          1.53         0.71 o                         
   2   7  13         18.68         17.84         1.00 o                         
   3   7  13        214.08        214.97         4.07 o                         
   4   7  13          9.85          7.47         1.42 o                         
   5   7  13         75.09         80.59         2.38 o                         
   6   7  13         31.27         34.16         2.74 o                         
   7   7  13         15.56         15.21         0.82 o                         
   8   7  13         13.55         12.59         0.87 o                         
   9   7  13         16.35         17.82         1.15 o                         
  -3   8  13          3.19          4.45         0.91 o                         
  -2   8  13          2.62          3.86         0.86 o                         
  -1   8  13         52.97         58.37         2.47 o                         
   0   8  13        103.11        109.78         3.67 o                         
   1   8  13         31.17         30.83         2.06 o                         
   2   8  13         44.67         45.01         1.64 o                         
   3   8  13         36.14         36.76         2.29 o                         
   4   8  13          0.29          0.37         1.18 o                         
   5   8  13         84.60         91.58         2.31 o                         
   6   8  13         17.45         15.65         2.80 o                         
   7   8  13          2.37          3.93         0.67 o                         
   8   8  13          3.05          1.63         0.65 o                         
   9   8  13          0.79         -0.20         0.84 o                         
  -2   9  13         21.45         22.39         2.27 o                         
  -1   9  13          2.83          2.27         0.84 o                         
   0   9  13          0.93         -0.52         0.55 o                         
   1   9  13          3.67          4.24         0.71 o                         
   2   9  13         23.72         21.87         2.66 o                         
   3   9  13          4.57          3.17         0.49 o                         
   4   9  13          2.24          1.37         0.88 o                         
   5   9  13         13.33         14.07         2.74 o                         
   6   9  13          8.23          9.87         0.68 o                         
   7   9  13          2.08          1.40         0.62 o                         
   8   9  13          0.31         -0.14         0.66 o                         
  -1  10  13          3.93          3.14         0.91 o                         
   0  10  13          3.65          3.72         0.69 o                         
   1  10  13          0.21         -0.44         0.60 o                         
   2  10  13         12.75         13.64         1.00 o                         
   3  10  13          0.09         -0.06         0.42 o                         
   4  10  13         15.78         16.44         1.13 o                         
   5  10  13         11.38         10.66         0.74 o                         
   6  10  13         27.36         25.84         1.68 o                         
   7  10  13          2.63          3.07         0.67 o                         
   8  10  13          1.53          1.72         0.85 o                         
   0  11  13          1.69          1.55         1.11 o                         
   1  11  13          0.03         -0.29         0.63 o                         
   2  11  13          9.84         10.65         0.90 o                         
   3  11  13          0.43          0.31         0.60 o                         
   4  11  13          5.93          5.24         0.62 o                         
   5  11  13          1.32          0.78         0.45 o                         
   6  11  13          0.99          1.07         0.60 o                         
   7  11  13          1.10          1.81         0.81 o                         
   3  12  13          1.65          1.87         0.85 o                         
   4  12  13          0.93          0.47         0.55 o                         
  -4  -8  14          0.17         -0.85         1.41 o                         
  -3  -8  14          3.28          4.72         0.89 o                         
  -2  -8  14          6.44          7.24         0.96 o                         
  -1  -8  14          0.64          2.11         1.07 o                         
   0  -8  14          0.42          0.05         0.72 o                         
  -5  -7  14          0.18          0.39         0.61 o                         
  -4  -7  14          0.67          1.02         0.57 o                         
  -3  -7  14          9.16          8.31         0.82 o                         
  -2  -7  14          5.04          6.67         0.86 o                         
  -1  -7  14          3.07          3.14         0.82 o                         
   0  -7  14          1.61          1.41         0.80 o                         
   1  -7  14         15.99         14.88         1.08 o                         
   2  -7  14          0.91          1.18         1.35 o                         
  -6  -6  14          0.50          0.45         0.86 o                         
  -5  -6  14          1.76          0.90         0.44 o                         
  -4  -6  14          0.14          0.08         0.64 o                         
  -3  -6  14         15.38         13.54         1.76 o                         
  -2  -6  14          2.13          1.59         0.64 o                         
  -1  -6  14          0.79          0.82         0.76 o                         
   0  -6  14          1.20         -0.40         0.69 o                         
   1  -6  14          4.95          5.75         0.98 o                         
   2  -6  14          4.60          5.00         0.94 o                         
   3  -6  14          3.00          4.03         0.82 o                         
  -7  -5  14          2.20          1.64         0.62 o                         
  -6  -5  14          2.45          2.42         0.81 o                         
  -5  -5  14          0.86          0.25         0.40 o                         
  -4  -5  14         10.42          8.38         0.88 o                         
  -3  -5  14          0.01         -0.50         0.50 o                         
  -2  -5  14         14.45         10.80         2.79 o                         
  -1  -5  14         20.20         22.26         2.22 o                         
   0  -5  14          0.74          1.52         0.73 o                         
   1  -5  14         11.70         10.49         1.07 o                         
   2  -5  14          2.87          3.11         0.85 o                         
   3  -5  14         58.82         68.68         2.81 o                         
   4  -5  14          5.45          4.77         0.84 o                         
  -7  -4  14          0.01          0.04         0.79 o                         
  -6  -4  14          5.06          4.19         0.58 o                         
  -5  -4  14          0.01         -0.39         0.39 o                         
  -4  -4  14          1.49          0.92         0.30 o                         
  -3  -4  14         33.21         32.56         1.22 o                         
  -2  -4  14         10.99          8.45         1.89 o                         
  -1  -4  14         53.03         55.35         2.70 o                         
   0  -4  14         13.52         12.92         2.92 o                         
   1  -4  14          6.18          6.44         1.82 o                         
   2  -4  14          5.58         16.78        11.12 o                         
   3  -4  14         25.22         30.75         1.51 o                         
   4  -4  14          5.92          6.07         0.83 o                         
   5  -4  14          3.22          2.32         0.67 o                         
  -7  -3  14          8.79          8.28         0.59 o                         
  -6  -3  14          2.94          2.00         0.38 o                         
  -5  -3  14         34.56         36.77         1.34 o                         
  -4  -3  14          6.21          5.23         0.36 o                         
  -3  -3  14          2.45          1.45         0.39 o                         
  -2  -3  14         23.62         21.45         1.16 o                         
  -1  -3  14          1.44          0.76         1.05 o                         
   0  -3  14          0.22          0.26         0.73 o                         
   1  -3  14         10.04          9.00         2.06 o                         
   2  -3  14          1.40          0.65         1.46 o                         
   3  -3  14        120.23        134.29         4.84 o                         
   4  -3  14         36.92         43.23         2.03 o                         
   5  -3  14         24.17         23.77         2.18 o                         
   6  -3  14         20.85         20.14         1.75 o                         
  -7  -2  14          0.33          0.38         0.36 o                         
  -6  -2  14          0.26          0.27         0.32 o                         
  -5  -2  14         10.47         11.67         0.66 o                         
  -4  -2  14          3.37          3.41         0.26 o                         
  -3  -2  14          3.62          3.16         0.24 o                         
  -2  -2  14          5.70          4.69         0.41 o                         
  -1  -2  14          8.95          9.76         0.56 o                         
   0  -2  14        377.36        369.48         6.93 o                         
   1  -2  14          7.84          5.74         0.66 o                         
   2  -2  14         35.30         38.92         1.92 o                         
   3  -2  14        167.16        182.43         4.22 o                         
   4  -2  14         36.99         38.55         2.72 o                         
   5  -2  14         85.80         86.36         2.49 o                         
   6  -2  14         72.58         71.24         2.00 o                         
  -7  -1  14          0.02         -0.54         0.58 o                         
  -6  -1  14         11.31         11.68         0.58 o                         
  -5  -1  14         20.63         21.23         0.80 o                         
  -4  -1  14         41.73         43.30         1.16 o                         
  -3  -1  14         20.28         16.96         0.65 o                         
  -2  -1  14        132.01        129.90         2.76 o                         
  -1  -1  14        250.37        246.60         5.55 o                         
   0  -1  14          0.08         -0.64         0.64 o                         
   2  -1  14        253.76        272.83         5.84 o                         
   3  -1  14         17.24         16.87         0.97 o                         
   4  -1  14         44.42         47.48         2.58 o                         
   5  -1  14         15.49         15.91         1.52 o                         
   6  -1  14          0.77          0.83         0.65 o                         
   7  -1  14         13.65         13.67         0.93 o                         
  -7   0  14          0.32         -0.45         0.72 o                         
  -6   0  14         15.40         14.20         1.00 o                         
  -5   0  14          4.40          6.60         0.60 o                         
  -4   0  14         28.30         29.70         0.85 o                         
  -3   0  14          0.56         -0.28         0.28 o                         
  -2   0  14         19.21         19.22         0.70 o                         
  -1   0  14         36.04         43.69         1.40 o                         
   0   0  14         37.44         35.28         1.41 o                         
   1   0  14          2.55          3.72         0.46 o                         
   2   0  14          1.67          0.94         0.61 o                         
   3   0  14          0.08          0.13         1.06 o                         
   4   0  14        116.43        120.36         2.72 o                         
   5   0  14         67.43         63.56         3.74 o                         
   6   0  14        221.31        237.23         5.92 o                         
   7   0  14          0.00         -0.48         0.48 o                         
  -7   1  14          0.86          0.11         0.88 o                         
  -6   1  14          5.22          4.39         0.46 o                         
  -5   1  14         13.96         13.29         0.58 o                         
  -4   1  14         30.34         29.63         1.01 o                         
  -3   1  14         28.56         24.97         0.71 o                         
  -2   1  14         32.51         31.92         1.03 o                         
  -1   1  14          0.14          0.60         0.62 o                         
   0   1  14         41.24         42.26         1.42 o                         
   1   1  14         70.21         67.06         1.68 o                         
   2   1  14        313.24        309.74         5.93 o                         
   3   1  14          0.06          0.13         0.41 o                         
   4   1  14         29.86         32.65         1.39 o                         
   5   1  14          3.29          1.21         2.73 o                         
   6   1  14         33.40         34.47         2.05 o                         
   7   1  14          0.19         -0.46         0.46 o                         
   8   1  14          0.29         -0.44         0.60 o                         
  -7   2  14          0.04         -0.27         0.47 o                         
  -6   2  14          9.83          9.13         0.78 o                         
  -5   2  14          8.01          7.45         0.55 o                         
  -4   2  14         48.90         52.01         1.61 o                         
  -3   2  14         35.51         34.90         1.11 o                         
  -2   2  14         91.47         92.43         2.12 o                         
  -1   2  14         39.93         39.54         1.13 o                         
   0   2  14         98.93         90.37         1.88 o                         
   1   2  14          3.00          2.70         0.32 o                         
   2   2  14         72.19         66.95         1.59 o                         
   3   2  14          3.85          3.37         0.62 o                         
   4   2  14         11.85         13.43         1.91 o                         
   5   2  14         10.96         10.79         0.91 o                         
   6   2  14        100.23         99.84         3.41 o                         
   7   2  14          0.80         31.79        26.22 o                         
   8   2  14         13.27          9.69         0.84 o                         
  -6   3  14         10.36         11.60         0.95 o                         
  -5   3  14         16.83         17.58         1.13 o                         
  -4   3  14          7.15          6.81         0.55 o                         
  -3   3  14         51.40         47.25         1.54 o                         
  -2   3  14         60.71         62.20         2.82 o                         
  -1   3  14         32.16         33.91         1.26 o                         
   0   3  14         11.44         13.23         0.64 o                         
   1   3  14         91.76         84.88         2.19 o                         
   2   3  14        189.22        190.69         3.85 o                         
   3   3  14          2.33          1.71         0.70 o                         
   4   3  14        262.41        268.32         5.77 o                         
   5   3  14         25.50         26.34         1.19 o                         
   6   3  14         10.43         11.70         1.91 o                         
   7   3  14          0.44         35.11        14.28 o                         
   8   3  14         30.06         27.90         2.20 o                         
  -6   4  14          9.18          8.34         0.96 o                         
  -5   4  14          3.14          2.81         0.68 o                         
  -4   4  14         12.05         12.30         1.01 o                         
  -3   4  14          0.60          0.27         0.50 o                         
  -2   4  14        204.58        213.56         5.10 o                         
  -1   4  14         23.08         26.55         1.60 o                         
   0   4  14        191.17        191.90         4.28 o                         
   1   4  14         30.73         33.70         1.05 o                         
   2   4  14          7.11          5.13         0.58 o                         
   3   4  14         32.58         35.32         1.26 o                         
   4   4  14         22.88         19.53         1.91 o                         
   5   4  14          0.32         -1.04         1.04 o                         
   6   4  14          5.83          4.41         0.83 o                         
   7   4  14          1.65          0.37         1.07 o                         
   8   4  14         72.46         71.66         2.20 o                         
   9   4  14          3.73          4.39         2.53 o                         
  -5   5  14          7.98          9.13         0.98 o                         
  -4   5  14          7.49          6.30         0.83 o                         
  -3   5  14         13.07         14.86         5.76 o                         
  -2   5  14         35.87         33.51         3.82 o                         
  -1   5  14         11.39         10.82         0.59 o                         
   0   5  14          0.28         -0.83         1.24 o                         
   1   5  14          7.70          6.58         0.58 o                         
   2   5  14        117.35        107.04         2.18 o                         
   3   5  14         10.86         10.40         1.13 o                         
   4   5  14        249.08        251.26         5.03 o                         
   5   5  14        109.07        109.36         2.55 o                         
   6   5  14         33.76         33.67         1.79 o                         
   7   5  14         18.24         15.32         1.61 o                         
   8   5  14         38.63         38.61         1.52 o                         
   9   5  14          6.37          8.54         2.05 o                         
  -5   6  14          0.82          1.13         1.15 o                         
  -4   6  14          6.05          5.97         0.91 o                         
  -3   6  14          5.37          4.24         0.78 o                         
  -2   6  14         35.44         37.63         2.54 o                         
  -1   6  14         50.17         52.71         1.82 o                         
   0   6  14        141.83        140.92         4.19 o                         
   1   6  14        123.23        126.77         3.42 o                         
   2   6  14         83.83         81.14         2.19 o                         
   3   6  14          4.67          5.33         0.54 o                         
   4   6  14        171.99        177.81         3.47 o                         
   5   6  14          4.11          2.90         1.06 o                         
   6   6  14         69.08         75.80         2.64 o                         
   7   6  14          0.20          0.48         0.76 o                         
   8   6  14          2.32          1.84         0.53 o                         
   9   6  14          4.88          4.32         1.25 o                         
  -4   7  14          5.44          4.87         1.06 o                         
  -3   7  14         67.35         75.31         2.94 o                         
  -2   7  14          4.61          4.11         0.81 o                         
  -1   7  14          3.50         22.45        12.89 o                         
   0   7  14          3.70          4.54         0.61 o                         
   1   7  14         10.11          9.12         1.83 o                         
   2   7  14         16.39         15.80         1.60 o                         
   3   7  14         15.84         18.85         0.76 o                         
   4   7  14         26.72         22.08         0.85 o                         
   5   7  14          6.27          6.48         0.68 o                         
   6   7  14          0.01         -1.00         1.00 o                         
   7   7  14          5.46          6.42         0.65 o                         
   8   7  14          9.91          8.66         1.17 o                         
  -3   8  14          6.35          5.79         0.99 o                         
  -2   8  14          0.12         -0.46         0.70 o                         
  -1   8  14          0.16         -0.68         0.68 o                         
   0   8  14         10.93          9.76         1.39 o                         
   1   8  14         14.61         16.05         1.39 o                         
   2   8  14          7.15          5.71         0.48 o                         
   3   8  14         57.62         62.99         1.67 o                         
   4   8  14         10.95         10.33         2.22 o                         
   5   8  14         24.66         26.76         1.58 o                         
   6   8  14         39.33         42.78         1.39 o                         
   7   8  14         11.32          9.61         0.70 o                         
   8   8  14          7.01          6.20         0.76 o                         
  -2   9  14          2.47          1.82         0.92 o                         
  -1   9  14          8.88          8.47         1.05 o                         
   0   9  14          6.20          4.83         0.92 o                         
   1   9  14         13.18         14.55         1.19 o                         
   2   9  14         27.48         28.80         1.52 o                         
   3   9  14         42.51         46.66         2.31 o                         
   4   9  14          0.46         -0.17         1.07 o                         
   5   9  14          2.55          3.56         0.86 o                         
   6   9  14          7.73          9.01         0.71 o                         
   7   9  14          0.24         -0.56         0.56 o                         
   8   9  14          0.48          0.09         0.78 o                         
  -1  10  14          8.49         11.80         1.93 o                         
   0  10  14          0.74          0.92         0.87 o                         
   1  10  14          4.79          3.52         0.91 o                         
   2  10  14         12.81         12.87         0.88 o                         
   3  10  14          7.02          7.73         0.95 o                         
   4  10  14          0.24          0.00         0.42 o                         
   5  10  14          2.41          1.94         0.51 o                         
   6  10  14          7.14          8.06         1.01 o                         
   7  10  14          3.04          3.29         1.01 o                         
   1  11  14          0.64         -0.24         1.41 o                         
   2  11  14          0.69          1.24         0.72 o                         
   3  11  14         15.04         15.71         1.03 o                         
   4  11  14          3.42          2.82         0.86 o                         
   5  11  14          6.68          7.53         0.62 o                         
   6  11  14          6.81          6.44         0.79 o                         
  -5  -7  15          3.75          3.17         0.75 o                         
  -4  -7  15          0.01          0.65         0.56 o                         
  -3  -7  15          0.84          1.04         0.59 o                         
  -2  -7  15          5.14          4.29         0.75 o                         
  -1  -7  15          0.42          0.61         1.21 o                         
   0  -7  15          0.00         -0.47         0.83 o                         
   1  -7  15          0.94          1.64         0.83 o                         
  -6  -6  15          0.02         -0.27         0.84 o                         
  -5  -6  15          0.49         -0.39         0.44 o                         
  -4  -6  15          2.06          2.51         0.61 o                         
  -3  -6  15          0.29         -0.52         0.52 o                         
  -2  -6  15         23.58         22.82         1.91 o                         
  -1  -6  15          4.38          2.43         0.78 o                         
   0  -6  15          5.02          4.76         0.91 o                         
   1  -6  15          0.23         -0.11         0.78 o                         
   2  -6  15          2.36          1.89         0.88 o                         
  -6  -5  15          7.70          8.34         1.13 o                         
  -5  -5  15          2.39          1.55         0.68 o                         
  -4  -5  15          0.96          0.65         0.47 o                         
  -3  -5  15          2.70          1.51         0.59 o                         
  -2  -5  15          2.02          0.86         1.88 o                         
  -1  -5  15          0.17          0.18         0.85 o                         
   0  -5  15         21.48         23.87         3.12 o                         
   1  -5  15          0.30         -0.01         0.73 o                         
   2  -5  15         26.89         25.71         1.64 o                         
   3  -5  15          0.86          0.32         0.79 o                         
   4  -5  15         10.33          9.57         1.15 o                         
  -7  -4  15          0.33          0.21         0.52 o                         
  -6  -4  15          1.88          2.00         0.53 o                         
  -5  -4  15          0.08         -0.36         0.36 o                         
  -4  -4  15          0.01         -0.22         0.34 o                         
  -3  -4  15          0.19         -0.14         0.51 o                         
  -2  -4  15          0.09          2.32         5.05 o                         
  -1  -4  15         65.63         64.92         3.72 o
[truncated: 93,151 more chars]
